# Supplementary material for: Comparative analysis of Hymenasplenium (Aspleniaceae) chloroplast genomes from China
Source: PeerJ. 2024 Dec 18;12:e18667. doi: 10.7717/peerj.18667 (PMC11662895; doi:10.7717/peerj.18667)
Supplement: Supplemental Information 2 [file peerj-12-18667-s002.fasta]

>Seq1 [organism=Hymenasplenium wuliangshanense] voucher chang1102 chloroplast, complete genome
TCTAAATAATGGGCTTCGCCATGGCTTGCCTCTGTTTCACCCGTACGCTATTGGTCAATCAATTATTGAAAATGGCTGTACAGCAAGAGGTACTTTCTGATGCAATTGATAACGGAGGGAATTTCTTTTGTGTTCCCACACACTGGCAAGACACTGCCAAGAAATAATCGTGATGTCGTCAGATCACTTTTAGATCACTTATAATGACTAAATTATTCCCTGGACGAATCACACTCCTTCATATACATCAGGAGTCCATTGATGAAACGGCACGAGAGATAGTTTAAACGACGTTCCAGCTGTGACGAACGCAATGGAGATGCAAATTACAATAAGATACTGATTTAGCGGGAGTCCATCTGATATTTTGTCAAGCTGAAGCTGTCCCCCCGAAATTCCATGTAACAAAGAAAATCCATATGAGAGAGAAGACGAGCTCGCCCCACCCATGAGCGAAAATTTTGTAGTTGCCTCATTCGATCTGATATCCTTTTTGGTATGACCAGACAAGAAACAAGGAGGTAGGCTTGATAATTCCAATGCCACGTAAAGTGTGACCAAATCATTTCCCCGACATAGAACCATTCCGCCTAAACATGCAGTCAATACGAAGAACAAAAATTCTGCTAGAGCCGTTTTTGAGCATCGTATGTAATCAACTGATAGGAGAACAGATAATAGTGAACAAATCAACAGAAAAAATCTAAATATATAACTAAAATTGCTAATCCAAAGATTTTTGAAAGGAACGGATGTGAAATGGATCTTCCACTGCCCTAGTACAACAACCGCGCCAATTAGCGGAAATATTAATGACAATATATGGAGCAAACTTGTATTTTTTCCTCTGTTGAATAAATCAGTTACAATAACTGCGGTTAAACCAATAACCAGAATACGTTCCGGCAAAATTGGCAGATTACCAAATAAAGAAAAGAGATCCAAGGAAGAGCAATTAGTGTAATTCGTAGTAAAAATCGAAATAATATTTGGAAATGGGTAACCTTCTACCACACCGATTTCAAAACAAACAATCAACTTGAATACTTTCATATCTATCTCGTTGAATAATTTGTAGTAGGGATATTCATCTTTCTTCTTTACAAAGTCAATTCAGTAAAATCAGTGGCAATTTCTATTTACTTAATTTGAAATGGGAGAAAGAAAATATCAAGCAAATTTAATAGAATTAATTTTTCAACAAATTAAAGTTTAATGAAACATCTTTAGTTAAGCTTAGACGCCAAACCCTTTTTTTTATTTTAAAAAAACTGGGGTTTTTACACACGGAGGCCATCTCCATAAGCGGTTCCAGTTCAAGCCTACGTCGTAGAATACGTATTGTACTTCTATGTCTACTTGCTAACGTACTATCACATGAAATTCGTGGGATATATCTCAATTTACGCAATCCATCTCGATTTAGTGAGGCACTGTAGTAGGAAGAAAAACTATTCCAAATTCTCGAAAACCTGTCCGAGATGTCATCATCTTTTAATACAGCCCAGTCTAACTTACTAACCGGACGTCCGGTACTATCGCAAAATTTTCCCTTTTCCAAGAGTTTAACTAGTAGGAAAATTGGAATACTGGGATGAATTTCTTTTACACTTGAAATACTATTGCAAAAACCTACTGCGGTTTCAACCTGGACGTCTTTCGAAACTGACTGAATCCTTAAGATGTAGCCCAGGAATAAAACACAGCTGTTAGATAGCAAATTGATCTGTATTCGGGTGAATTCATTTGAATAATGAAATTGAAGTCTAAGCAATATCGAGAGATAATAAATCCATTTTTTTACGAAATAGCGAGTTCCGCGGGAAATTGTGATAGACTTGTTCTTATATCTTCCGAGGTGGATACACAAACCCCGGATGGGGTAGCGGTTGATGTCTGCTACGTCTAACTCAAACTCAGATATGGAAATACGTATCTTCTTTCTAGTTACGTTTTTTCTATCGAGAAATGGGAGATATTTCGGTTGTGACTTATATCTTCGTGTCCGTAAAACAACCAACCTCAAGTCAATCTCATAAGTGTGAAAATTTTGAGGTAGCGTATTAATACTTCCACATGGTCTTCCTCTCCAAGACCAAAGTTTAACAAATGTTCCACACGAAGTTTTAGACAAGTGAAAAACTATCCTCAATAGATGGAGAAGTGAAACATCTCTAATTCGTCGACGAAATAAGCGGATTGAAGTTTCTAAATGAAGATTTTGTGCCATCTCTATTTCTAAAGCATGGCTAAATTTTGGTAATCCGTCCTCCAAAAATAGAAATATTGAATGAATAGATTTTGAAATTCTCGAGTTGTCTTTTAGTTCACTAGTTGAGGGGTGAATAAGTATCCCCAAAATTAGAGATATTGTCTGTAGAAGTACACGAAGATATAAATCTAGACTAAGTCGACTGCTTCCGCTTCAAATAAATTTCGAATAAGAGATTTCTGAATACTTTTGGTAACGCATACTATCAATTGAACGCTTGATTGCTGCTGCACCACACGCCCCGAAGATTAAACCCACGTCTCGTCTATCTAAACAACGCTTACAAGCGACTGAATAGAAGTTATCTCTGAATAGGAGAAAAAATAGATACGGGAAGCGGTCTTGTTCATAGGTAAGCCTTTCACTTTTACGTAATACACCAAATTTGAAGTAGGGTTCAGAAGTTGTCTTCATTGTAGAAACTCCCAAGAATTACTATATCTCATGCTGACTTTTCGGGTGATTTATAAATTATGTATCAAATATAAATTATGGATTAGATGTAGAAATATATGTCTGCTTTTTCCGTCAGCACTCGACGGAATAATATCTATATCATTACTACGCAAATGAAGTAAAAATGAAACTGCAAATAATTGATCATTGTATTCAAAAATATAACATCTATAACCTGGAAACGAAGAGTTGCCTGTCTCATTGGACGACGTAAAACCCGAAGATGGTAAATACTCACTAATTCGGGTTTTGTCGAGAAAGCTTTCTTTCGATGAGGTGAAATGTTTTATAACTTGATGCTCAGTAACGGGGCGAGTTGTGAACCTATATTGGTAAAAGAAGTCGGGATTTATGCTAGACTTCTAGTTTAAAATTGGCGGTCAGCCCCCAACACCACCACCCCCCCCCCTCAAATGGGAAAAAAAAAAAATTGACTTGGAAAGAAGAATCTGTCCTGATGGTAATGAGATAATTAGCTTGAGCTAACGGCGTCTTCCCTTTCTCTTCGAAATTCTCATCATGCCTAAAAGAATATGTCCCATATCACCTCTTTCAGAAGTGGTTTTGATGGAAAACCAATAGTCTCTACGAAATATTCTAGTTCTTAAAGGAATTACAAATACGGCATAGATATAGATTATAACTAGAAGGGAGGGATAATACAGAAGTATCTGAAAGTAGTTATAAGCTGTCCCCATTAGATTCTCCTAAGATTTAAATTTTGATGATAGGTCGATTCCAACTTGTTCAGGCACCTTGGCCCGTTTCGAAATATCACGAACAGTTTCTGTTAATTGCGCTCCCTTCTTAAGGGCGGCAGCGATGGCAAAAAGATCCAGCTGAGTTTGCTCTTTACGGGGATTGTAGAAACCCACCTCGCGAATAGCTTCCCCTTCTCGACGAGATTGGGTATCAATTGCGATTATTCGATAAGTAACCTATTAGGATAGGATAGGGGGGGGGGGTGCACCCTGCGTCCCCCCCCCCCCCCCGCAAAACCGTATATGAAACCTCGATTTCGATTTCGTACGGTTTACAGCACAACTTCAATTAGTTGGAGAATTGCCCCAACCAATTACAAACAGATACTTATAACTCACATGTGTACAAATGCTCGCATTTTTCATTTCCCGAGTTCTCTCCTCACCGATTATCCTTTTTAAAAAATCTTAACATGAAGTGAATAGGGAGACAGTTAAATCTGTCTCCTTACCTCTAGCTCTCCAATAATAAGTTTTAATAAATTTCACTAGATATCGGAAATCTACTCGTCCGTAGATCTATTTTGACAATCCTTAGGTCTAGGCCTAACCCCGAGGGTTTTACAGATTGAGAATCGGCAGCAGCAGAACCCCTTCTCATTGAAAAGATAATTTGTTGAGTAAGCCTTTTATTTTTGCTACACCTGTCGAATGTAGACAAAACAAAAATCAATCAATGTGAAGTCGTCGGGCCCTGGTTTGACGCCAGTCAGCCCTACCTGGAAGTTAACTTCGATCCCCGGAATGACAGACAAGTAACGTATTAACGAGACCTCATCGCGCTATCTTGTGAAAGTAACCATAGATACAAATTCTGCTTCCCAAACATAGAAATGAATTTAACTATATAGATATCCCTCAAGTTTCATTGGATAATGATTTCAACAAGTGTCAAGGCGAGAACGTCCCACCCTTTAAGTTTAAGTAAGTAAAACCGGCGGATCCTAGATTCCGCAGATACAATCTCGATGTTCGAGTCACACGTTGCTTCTTACCATATCGCTTCAAGCGAGGTTTTACCGTAATATCTAAAAACCAAAATTACTCTTTTGTTAAATACTTACTGTTCTAGTATAGTCAATTGATATTTCTTATACAAACTAATTTACGCATTGTCAAAAAAAAATGAAATTAAATAAACTGAAATTTAGATTGAATAATGACCCATACAGTTTATTAAATTAAGGACTTGACTTTTCTTTAGCTACATACGTTACATCAATTGTAATTTCTGAGATGTTGTTTTGTATTGCAGAAGATTCGGTATTTTTCTTGATTTTTCCCCTGACAAAACCAGGAATTTTATTTGGTTCCAACTCAGCTTCGGGAGTCCAGTTGATATCTTTTTTATTTGTTGATGGAAACTTGGCAGTAATCTCTTTGGTATCATGCCCCCCGAATACATCTAGTGAATGATCTTCCATACCCAAGTGAAATGAGTTATAGATTAGATCGGCTATTTGATTGGTCCCTTCGTAACCTAAAAAGGGTCGATATCCCAGAGGAAAATTCTGAATATGAACTGGTGACGAAATGACTCCACAAGGAATATCAATACGTTTGCCGATATGGCGCTCCATTTGAGTTCCAAATATAGCGGAAGGTTCGATACGGGCTATTGTATCTCCAACCTCGGTGTGATCTTCCGTAACAATTACTTCATCACACAACCCCTGAACTTGCTCGTTAAACCGTTCTGCATCATGCTTGCAATACGTGCCTGAGCAACTGACACGAATTCCCATTTCTTTAACAAGTATTTTAGTAATTGAGGCTGCATGGGTTGCGTCACCAAAGATTACTGCTTCTTTTCCAGCCAAATTTTGACAATCAATAGATTTTGAGAACCAAGCTGCTTGGGAAACAAATTTCGTTTGATTGTCAACATATAGCTCGTAATTAAATTTTTTTTCCGATATGGAGGAAGCCCACACATTCACAAGCTTTCCGATTTGTGCGATAAAATCAGCTGTGTTTAAAATCCCCATGGGGGTTATGGATATGTAAGGCATTCCATACTCTTCTTCCAAAAAAGTTGCCGTCATCAAACCTACTTCGCGATAAGGAACTGTATTAAACCAAGCTCTTGATAAATCTTTCAAATATTTGAGAGACCCCCCTTCGGGGATTACTTGATTGACCATAATTCCCGATTCTCCAGGTAGACGTTTCAATTCTCGGCAGTCATGTTGATTATGGAAACCCAGGGTAAAAATTCCTATAATATTTGCTGAAGGTACGTTTGTCACGCATCGATCCGAGATATTTTGTTTCCGAGACCTATCCAAATAAAGTCGAGTTATTTGTTCCAAAGTTCTATCCGCCGCTTGGAGCTCGTTGACTCAGTAGTAATTAACATCCGCGGGAATTACATCAGACTCGGAAGACAAGGAAGCTCGATCCACAAAATTTTGTAAATCCTCCTGTAAAATACTAGAGGTACACGTAGGTGTTAAAACAATTAAATCGGGATGTTATTCCTCATCTTTTCGGCTTATGTTGTTTACAACCTTTTCTTGAGACCCACGTGCTAATACATGGCGATCCACTACACTAGCAGTTACTGGGGTGAAATCCCTTTCCCTCTCCGACGTGGAACGCATTACGTTGAAATAGTCATCTCCCAAAGGGGCATGCATTATAGCATGTACATTTCTGAAAGAACTAGCTACCCGTAGGGTACCTATGTGGGCGGGTCCAGCATACATCCAATAAGCTAATTTCATAATTCGATTTTGATATCATTTTATTTTTTCGCATCACAGAGGGATCTATTGCTATATGCAGTTTATCATCATAATATAAACTGGAAGATCCACCGAGTGAAATTTTTGCATTGAGTATATTTAGATAAGGAGAGGATAAATAGATAAATGAAGCTATAATTAACTGAGATTTCGAATCTCTCTGTTTCCTAGTACATGGGAATGCAAGATATTTCTTCCTTCAGAAAAGCTATCTGGGACGGAAGGATTCGAACCTCCGAGTGACGGGACCAAAACCCGCTGCCTTACCGCTTGGCCACGCCCCACAAATAATTGATATGACGACTATCTCACACTTCAGGGTTCCCGTCAACCGGCTTTTCTAGCTACCAGCTCGGTCGGAAGATGAGGAAACGGAAGAGGAGGAGGTTAGGGTAGTCTTGATAGTACTTGGCAAAACTCCTCGAAAAGGAAAAATACTTAAGCAGAAGCCACCTCAGATATCACTTCGATCCAGTAAGAGTTTTACTCGGCGAAGCCAAATTATTTGGACGATAGAACATATAATAATATATATATATATATCTGACGGGTCAACCAATTGAAGGGTGATGTGTAACCACGTCGGATAGAAATTAACTATTACATCACTGGAGAATACAGATGACAGCTTCGTATGACATCTACCTAGAAAATTCTATTCACCTCAATGACACCTATTTCGGTAAATTACCTGAAGCTTATGCAATCTTTGATCCAATTGTAGATGTAATGCCGGTAATACCAGTGTTCTTTCTACTCTTGGCCTTTGTTTGGCAAGCTGCAGTTAGCTTTCGATAATTATTAATAATAAATACTAGAGAGTTACCCAATTTCAGAAAGCCCCGCTCATCCCCTTACGGGGACGCGATAAGAAGTTGCCAAGCAGCTACGATCGGGGTTAGATAGGTGAAAAAAAGTGGGGGGGGGGGTAGCTACAACTCAAAAAAAAATTAACTTCGATAAGTCGCAACTGCCCTATCTGAGATCCGCGATTATGACTGTTGGCACTAACCCGTCTTATCTCTCCTATTGAGAGATGCAATTTGACTCCTGCGAGTTCTTAAAGCAAGATTAGTTCCTAAAGCAAGATTGACAAATGTCAATTTCTCAATTGAGTTATTAGATAGTTGTGCAATTTTTATTTCCACCTAATTTTTATTTTCACCTATTGAAATGATAATCAAGAGATGGAATATTTATTTTAGTAAGTAATTTTTTTGGTGAGATTTTGTAGGAGGAAGGATATGGCAGAAGCCGGTTTCTTTCATCTCAGTCGGAGGAAGAAGTCGTCTTCGTATGCTCAAACAGATATAAAAGATAGAGATAAATAGATGTTCCATAGGAAACTGAAGTTGCTTCATCTTATTATACCCCTAGTTCTAGAAAACATGGAGATGTTATAATGCTTACCCTCAAACTTCTTGTCTATGCAGTAGTAATTTTCTTTGTCTCCCTCTTCGTTTTCGGATTCTTGTCAAATGATCCCGGGCGAAACCCTGGACGTAGAGATTAGATAAGGAAGAAGTGTATACTTCAGTTATCCCGTTAAGATAACTTGATATCGAGCTAACTTCATCAATCCAATGGCTAATTTTCCAAGAAAGGAAGGAGAGAGAGGGATTCGAACCCTCGGTACATATGATTTGCACAACGGATTAGCAATCCGTCGCCTTAGACCTCTCAGCCATCTCTCCAAGGAACTGGGGATGTATTTTCTACAATTCTAACGCGAAGTTAGATTGTAAGTCTATACCTATGTTAGATGTATAACGCAGATTGTGTGAATCATTGACTTGCCCAGGTATCACGTTACGGCGTTATATTTGAAATTACTTCTGAATAAAGATCTCTCTCTTTTCCTTCTCTTTATAGAGGTACCCCTCTATATTATATCTCCCATGTGACGTAGGATAAATAGATTTACAATCAAACCTATTGGGTAGAAACTGAAAATCTTTCCCGAAGTGGATTCAATATTTCTTAGCCTAAACAAAATTGGGAAATTTGATTCCGCAAACTAAATTAAATTAATTACCAATTCGGCGAAATGGTCAATTTTGCAATTAAGCATTTTGTTATGGAGGCGTAGCAAAAAAGAAAATCACTTCATCAACCTAATGGCTTCGCCTTTTGCCACCCCCTCCTATTCTTTTGTGATTGATATCAAGATAAGTTTATGAAAAACAATATGAGGATAAAAGATGAATCTAGAAATAATTGTGCAACTTTCTATCTTGGGGTTGGTGGTTGCATCAGGACCCCTAGTAATTGCACTATTGGCAGCTCGAAGGGGTAATTTATGACGTAGACGGTATCACCATTAAATGAAATACCATAAAAAAAAGTAAGAAAAGAGGGAGATGTATATATATCTTTTTTTTTCTTACTTTTTTTTATGCAAAAAGGAACAAAAAAGAAGGGGGGGGGGCTGGCAGGGAGAGGTCTCCCCCCGAAACCAAGCGTAAGCGCGTTTAAACTACCTCACCGCCACAGAAGAGACATGTATAATGCAATTGCGCGGGTATAGTTTAGTGGTAAAAGTGCGATTCGTTTTATATTGATTTTAATAGTTGAAGGATCTTTCAAACCGGATCTGAGCTAAATCAAAAAGCTTTATTTTTACAGAAGTACATCTATTTCTCTTCACCACTTCTTGGTATAGAAAGGAAATGCGTTATTCCCGTTACTCCTGCACCTCGTAAGTCATACGGGTTAGTGACAAAGCGGAATATTTGCAATGTACAAGAAAACCCGGGACGATTCCACGAAGAAAAATCTATGGGTAGACATCTAAAATATTTGTTTCATCGTCACTGAATCTTGGAGAGAAAATCTAAGCTTGAAAGTTCTAAGTAGATTAATCCTGGTTTATCGGGATTATCGCGCGTTTTCCTATTAAGCTGTAAATTTTGCTTACTAAACTCGGTGAGAAATATTTCCCTAAGGATTTTTGAGAATAAAAATAAAGAACGAAGTAGATAAAGAAAAATCAATTGTAAAATTAATTTCTTTTTTTAAGGGATCATCTAGGAAGTATATCTATGCTACACGATCGAAACGTAATAAGCAAAACTGAAATAGATTTTACGGATATTGCTTACTCATGGACTGTTACCCAGCAGTCCCCTCCTAATCGAGAGGTCGGCAGATCGGGTTGGGGGGGGGGGGGGACCTCTAAAAGTCCCATTTCAACATAGAAGAAGCCTCCTGCAGAAAACTAAATTTAGTATATGTCTCCTTAAGCCGAATAGACGAACAACCCACTTGCCCCATTTATTATCGTTTTAGCTAACTAAATTGATCTATCAAATTATCCCCGATATAGGGATTATCCGTCTTCCTTTTCCATAAGGGAGCCGAATGGTCGGAAACTGCCATGTTCGGTTCTGAATTAGCAACGTCACAATCATTTGTTGTCGTCGACTATAACCTTTAGCCTTCCAAGCTACTGATGCGGGTTCGATTCCCGCTACCCGCTAATGATGCTAAACTAATAGTATCGGAGTCCTAGCAAAGTGAATCCCCTCCTCCATTTGGTTGCGCTGTAAACAAGCGGAAGTTTTAGTTTGTTCACGATTTGATATGATCGTTAGTTAATCCCTCTACATATTCTACATATTCAAAGCCCTTCCATAATAAATAGGAAGGGGCAGACGCCCATCGTCTAATGGAAAGGACAGAGGTCTTCTAAACCTTAGGTATAGGTTCAAATCCTATTGGGCGTAATTCCGTAGTGGAAGAGAAATCTGTCGAAGTGGTCAGATGAGGCCCGGGGAATTATTCCCCGGGCCTCATCTGCAACCTTATCACTTACTTACCTTGCAATAAAAAAATCTCTTTTGAATCTTCAATTGCTTCCTTCAAAAGCGTTTCCGCTTGTTCTGTAGACACTTTTGTGGAACGAGTAATTTCACCAAATTGGGGTTTGTTGGTTATTACGTACTCGCGTAGCTGAACCAGAAATCGTTTGACTTGTTCAACTTCTGATACATCTAAATATCCGTTGACTCCGGTGTAAGTAGTGGCCACTTGTTCCTCTACAGATAATGGAGCTGATTGAGACTGTTTAAGCAACTCACGCAATCGCTGACCCCTAGCTAGTTGATTCTGAGTAGTTTTATCAAGATCGGAGGCAAATTGGGCGAAAGCCTCCAATTCCGCGAATTGTGCTAATTCCAATTTTAATTTGCCAGCCACCTGTTTCATAGCTTTTGTTTGAGCTGCGGAGCCCACTCTAGATACGGAAATCCCCACATTTATAGCTGGTCGAATCCCGGCGTTAAATAAATCTGCTGATAAAAATATTTAGCCATCGGTGATAGAAATAACATTGGTGGGGATGTAAGCTGAGACATCCCCCGCTTGCGTCTCAACGATAGGTAAAGCCGTCATACTGCCTTCTCCTAATTGAAGGCTTAACTTAGCTGCTCTCTCTAAGAGGCGAGAGTGTAGATAGAAGACATCTCCTGGATATGCTTCTCGCCCAGGCGGTCTCCTTAGTAGCAGGGACATCTGTCGATAAGCTTGGGCTTGTTTAGAGAGATCATCATGAATAATCGGGGTATGCTGCTTGCGATACATGAAGTATTCAGCCAAAGCTGCTCCTGTGTAGGGAGCAAGATATTGCGGAGTGGCTGGGGAGTTAGCGGTCTCCGACACCGCGATTGTATATTCCATGGCGCCGCGATCTTGAAAGGTATCCACTACCTGAGCCACAGAAGAAGCTTTCTGACCAATAGCTACGTAGACGCATGTAACATTCTGACCTTTCTGATTCGAAATTGTATCTGTAGCTACTGCTGTTTTACCAGTTTGTCTGTCGCCAATAATTAATTCTCGTTGACCACGACCTATAGGAATCGTGGAGTCAATAGCAATGAGGCCTGTTTGTAAGGGTTCGTATACCGAGCGTCTCGAAATAATACCTGGAGCGGGTGATTCAATCAACCTAAACTCAGAAGCTGGTATTTGACCTTTCCCGTCGATAGGTTGGGCCAAAGCGTTTACAACACGACCCAGAAATGAGCCACTGACTGGTATTTGAGCAATTTTTCCTGTCGCTTTTACAGAGCTTCCCTCTTGTATGGTCAAACCATCACCCGTCAGTACGGCCCCAACATTATCAGATTCCAGATTCAAAGCGATTCCTACTGTACCATCCTCAAATTCCACTGATTCGCCAGCCATTACTTTGTTGAGTCCATGAATACGGGCAATCCCATCTCCGACTTAAGGTACGGTACCTATGTTAACAACTTTCACTTCTGGGACATACCCTTCAATTTGCTTGCGAATAATGTTGCTAATTTCGTCGGGTCGAATATTTATTACCATTTTTACAAGAAAAGAAATATTGCTGGGAAGGGTAGGTAAAAATAAAACCCGTTTTATAATGAGATGGTAATTAAATTGAAACTAATCAAATTTGTTTTTTATGGCTCTGAACAGGCCGATGTTATAATCAATCATTCGTAAATGTAGTTGATTATCCAGACAATTATTTATAGTTTCTAGAGCCCTTTCGGATGCTAGTCGGGAAACCTGTTGCCGAACCTGCTCGATAGCACGTTGTTTCTCGAAACGAATTGCATAATTTTTACTATCCTCCAAGCCTATTAAATCTTCGTCGGCTGCATCAACGAGATCGCGCCGTTCCCTATCCATCTGCGTAAGCCCATTGATTCGGATCTCATCTGCTTCAACTTTTGCTTGCTGTAAGCGAATACGAGCCTTCCGAAGTTTATTGGTGGCTTCTTCGTTACGCTCCTCCGCATCCCGAATTGTATTCAAAATTGTTCTTTTACGATTCTCTAATAAATTGATTAATGAAAGTGGATTACAGATCTCTGATTCTCGGAAACCGGTAATCTCTTCCCAAACCGAACATGGATTTTTCGACCCATTCGGCTTTCCTGCCCATTTGTACCGATAGATTAAATCGGTATAATCCATCGAAATGATGTACTATTTTTGCACGCGGGCTTACCCCCCCACTTTTTTACCACATCAACTAATAAGATTCATTTCAAATAAACTTGGATGAAAAAATCAGTATCTGGGAGGGAAAAAAACTTTGAGGACTCTCTCAAATAATTATCAATTAGTTGATAGCCGCTTTTTCCGAGTAGTATTCATCTTATATAGGTTGTCTATTCAGCAAATTGAAGGAGATCAAGCTAAATCAACTTCGATATTTATTACTTCTATATCTACCTAAAAATCTACCTAAAATAGGTAGGTATTTTAAGAAATGGTATAAGTCGAAGTATTCTCGATGTGGGCGTCATATACCGAATGATGCGTATTCACTCGCAATTTGGCTTACGCGATGGGGGAAAGAAAACCCTTATCTTGCTAAGACTTTAAGCAATTTAGCTTTAACCATATTGACGACAGTCCCGAGAATTGGTCAATGGAAATTGAAGTTTCATCGATTACACGGAATGCTCCGGTTCTTGCATAATAGTTATTCACAGGGAATTCGTCGGGGTTTTGCACCTTCGAGTGCAACTGAAGAAACAGACAGTTATCCCACTCGGGTAAACGACTCGCACACACCCCCTTTCCATAGTGAAACAATATACCTAGTACTAAAATTAAGTTGACTAAGTTTATTTCCAAAATATCGGTATTTAAGCCAATACTTGCAGCAAGAGCCCAATCACTTGAGGGAGCAGTGATCTCACTTACACTTCTCATAATTCTTCCCCTCCTAGAAGGTTTTGCAAGATTTGAACAACTTCTGGTCCGGCTTCGCGGGAGGTGGAAAGTTTCAAATTCCGGAAAATGAAAATAAAATCGTTTCAAAGAAGATATTTTTTTGGTCACTAATATTTATTGGCCTGGTGATTTACCCGATTTGCCGAGATTTCTTTAGTTTAGTTTTTTGAGTTCGGGAGGGGGGAGGGGGGATGGAGCAGTAGCCCACTAAATAGTAGTAATAGGCCCCCCCCCCAAAAAAAAAATTAGGGGTTCACCCCCAATTTCAGAACAGTTCGGGAAAGGATAGAGGGGGGATGCGCCGAGCTACCTCCTATTACAAATATGTCAAACAAATGGATTTGCAAATAACGAAGCTAGAGCTACAACTAAACCGTAAATTGTCAAAGCTTCCATGAAAGCTAGACTCAAAAGTAAGGTACCACGTATCTTTCCTTCTGCTTCTGGCTGTCTCGCGATACCCTCGACTGCCTGACCTGCGGCAGTCCCCTGGCCGACACCCGGACCAATTGAAGCAAGGCCTACAGCTAACCCAGCAGCAATAACAGAAGCAGCAGAAATCAATGGGTTCGTATTAGTCTCCTCTTAATTCATTTACGTCAATCAATTTTGTTTCGTTGGATACTATACTAACTAAATTTGGTACAACAAAGACTTTCTAGCCAACACCAATTGAGAAATTAACTCTATTTAAATCTGATCAAACCTAGTGGTGTGGTAAGATAACCACACATATTCAATATTGAATTCGGAATAATAATGAAGTACTAAGGTGAACACATCTATCTGTCGATCGTTGCTACTTCCTACTTCCTGCCTAATTTACTAAAATTGGATCGAAGAAGATTTGATTATAAATTGAGAGTACCTCTCAATACTAATTTTTATCTACCGAAATATATTTATTCTAATTTGCCAAAGATATTTTATCTAATAACCTCGAACCCCGTTTGATATACCGTGACGTAGAGTGTAACCCGAGATCTAACCCGGTTCAAACGGGAAACGCTGAAATGATAAAAATTGCTTCTCACCTTTTTTGACTCTTCTGTAATACACGTGATCTTGGCGGTTAAAATCACTACTTTCAGTTCATTCAAAACCTTAAATAGTTCAAATTAAAATTGGAGGTGCATGAAAAATTCTAGTTATTGGTAACCTCCCCCGCTCCTTTCTCTTATCAATATTCGAGGTGGAGGAGGGGGGAGGCAACGCAGATCTCGTACTGTTACTGTTACAGCATGATAACACGGAAACAGATTTCTCTCACTACAGAAACCCACTGAATGGTTATCGGAAGAAGTCTTTCGCGGTTACTATATTCTAACTCCTTGGGTTGACTCATTCCAACTAAATTAATGGTGGCCCTCCGTGGATTCCCCGATATAAGCTGCAGCCAAAGTGGCAAAGATTAAAGCCTGTATAGCACCTGTGAATAGTCCTAGAAGCATCATGGGTACAGGAACAATTAAAGGTACTAAGGAGACGGGAACAGCTACCACCAACTCGTCAGCCAAAATATTTCCAAACAGTCGAAAACTAAGTGATAGGGGCTTGGTAGAATCTTCCAAAATGTTGATGGGTAGTAGTACCGGCGTCGGCTGGATATGCTTGCCAAAATAACTAAAACCCCTCTTATGCAAACCCGCGTAGGAATGTGCTACCGATGTAGGCAAGGCTGACGCAGCAGTGGTGTTGATATCGTTGGTAGGTGCAGCTAACTCTCCATGTGGTAGCTGAACAAGTCGCCAAGGAAACGGAGCACCAGACCGATTGGAAACAAAAATGAATGAAAACATCGTTCCAACAAATGGAACCCGGGGACGGTATCCCTCTTCTCCCACCTGGGTCCTAGTTAAATCCCTAATAAATTCAAGAATATACTCAATGAGATTCTGGCTGCCAGTGGGTATGGCTTGCAGATTCTTGGTAGCTGCAATGGGTAGAGCCGGCAACAAAGAGATTACGATCCAGGAAGTTACAAGAACCTGCGCATGAACTTGAAAATTTCCTATTTGCCAATAAAAATGTTAGCCTACTTCTACATTCGATACTTGATAAAGATCATTAATTTCATAAGTTCGAAGTTGCTCGATGTGCATGACATCCCCTCCTTCTTTTTCTCTGAATAGAAAAAATTCTGTAAAATATTTGAGATGATCACTACAACTTAGTTTTACCTGATATAACGGAAGCAAGTTAGTCTCTAATGAATTCAGGCGATATCCGCAATTGTGGTAAAGATCCCATGCTATTTCATTCCAAATTATCGAAGTAGTTCTCAACTACTCCCACCTGTTAATTCACCTCGCAGAACTTTGAATTTGAACGACCTTGACAAATAGCTAATGTTGGTTTGTCTAATATCCATCGGATTGAGGGTCGCGCGTCGTCATTGCCGGGGATTGGGATATCTACAAGATCCGGATCGCAATCTGTATCGACAATACAGATTGTGGGAATACCTAAAATAATACATTCCCTAGGGGCGATAGATTATTCGTGTTGATCAGTAATTGTCGCAATATCGGGTAAATCTGACATATATTGAATTCCGCCTAGACACTTTTTTGGCTTAAATAGTTATCCCCTCAAAGTCACGGCCTCTTGCTTCGGAAGTCATTCGAACCCCCCTGTATCTTCTTCATTTTGCAAGTATTGAAACCTACGAAGACGCGTCTCGGTCGTGAACCAATTTGTTAACGTACCGCCTAACCATTTTTCATTCACATAATGACATTGAGATCTGATTGCAGCTGATGCTATCAAATCAGCTACTTGGTGTTTCGTACCAACCGTCGGTAATTCCTTTCCCTCCGCTGCTGCATCAAACACAAAATCGCAGGCTTCGGCTAAAAGCCGAGCCGTCTGGGTTAGATCGGGAATATGAATACCCTTTCGTTTCGTAAATATATAAGGTGACATTCTAGGATTCCATTTTTGAGTTTGGTGACCAAAGTGGATTCCCGCTGACATCATTCCTTCCAATTCGATATTCCAGTTTCTTTGTTGCATCTTCCCCTCAGGTAAAAAAGCTGTAAATTCGTCTTATTTTAACTAAATTTGATAAATCATTACAATCAGGTAATCAATTAATTCTGCGGATTGAAACGCTTAAGAACCTCACTTGGTATTCCGTAACCCCTTTTTTATATCGGGATTAATATGAAAGAGTGGTCGACTCAATCCCTTGTGAATGATTTTATCTGGGTCGATATTTTGCTTCTCGCGGTAATCACATAGAGGATATTTCGCCTGCCAATTTAGGTTGTTGTTATCCTCACCCATTGCGGAATGGAAGTCTTTTTGCTTATTCACTTCTAGTTGGCAAACAATTTCTGGACTACTTGTTCCGACAGGGACGATGTCGCCAAGAATAACGTTTTGTTTCAATCCTTTTAACCGATCAATTCGACCCCGGAGAGCAGCTTTGGACGATACTCGCGTAGTTTCTTGAAGACTCGCCTCTGATGAAAAACTCGTGGTGTTAGGGGATGCCTTTGTCATTCCCAAAATGATAGGTTCATAGAAAACTGGTCTTTTTAATACACGATTCATTCGTTCCGCCTGTGACAACTCGACAAGCTCCCCGGGAGAAGATACGTTGGCTATTCCGTCTTCCGATGCTACGACCCTTGATGTCAGTTGCCAAATAATAATTTCTAGATGTTTGTCGGATATTTGTACCCCCTGAGACTCATAAACTTTTCGAATTTCATTGGTTAGAAGTAGTTGGCAGCGTTCCATACTTGTTCCAGCACTTAAAAAGTGGCTCCATAGGTTCCCAATTAACCTCGTAATACCCCGACTCCATCTCCCAAAAAGATCTCCGATTCTTGCTGGAATAGAAGCGATGGGGCGAGATTCTAGCAACTGTTCAACCTTTGGAAGTCCTTGAGTGATATCTCCAGATTTCAATCTATCATGTGGTAATGTTAGTAAGGTATCTCCCTCCTCAACGGTGTCTCCAGATATTTTATGGGGAGTCGCTCCGCGGGTTGCTAGCAGGGTCCTGCCAGTTCTGACTAGTAAGTAATCTTGATGAATGGTTACGACCTGACCAGACTGGGGAAAAACATTACTTCCACAGAAACATCGACCTTCGCTAATTAATAGTCCTAGATCAATTAACAAATTTACCGAATTAAGAAATTTCGGTGTCAAATAAATTGTATTTTCAAATACAGTAGTTGAAAAAGGCTTGATGGAACATTTCGTTGTTAACTTGGTTTCGTCGATTAAATACCAGTGTCGATGTTCTGATGTATTTGTCAAATGATGAATAAAGTAATTTCCGAAGAAAGACGCCTTGCCACTCAGTACTAAATGCGGGGTGGCCGAGAAGTAGCAAATTGTGTATGAAGTACCCGATAGACCTACCTCTTCGAAATCTAATGGATAACCAGTAGTAAATCTCGATCTCTCAGATTTAAACGACCTATCTCTAATTTTTTTATTCGGGTACTTTTGCAAAAAAGGATCATATTTGGAACTGAATGAAACGTTTTTCGGACTCCCGTTCGGGACGTCTATACTTGACGCTGATCGAGGGAGGTGTTTTCCAACTGCTTCCCCATATTTATTATTCATTGAATCATCAAGGAGATTATTGCGATAAAAGTTAAACGGTGAAAGAGTTAAGAAAGATGCACCATGTTCTGGCACCAAATGAACAGTAATGCTCTGATTTTTGGGAGACAAATTATTACCGTCGCCCAATAGATCGACTTGAGCGAGAAATGGCTCGTCGACAGACGCTAAATCTTGCGAAACCTCATTAATTCCGAGTCTTCGTGCGAGAATAAACACCACCGAATTAACCTGAATAAACGTACTGAAAATTTTACTGATTCCTACACTGATGAGGGATAGATACTTGTTTTCCGTAAGAGGGTTCTTGTGAAAGTTCTCTCGCCGCCTAGCCATTAAAAAAATTCGAATTAATTGAATAGGCGTGTGATTCATCATTTTGATTTCCTCACCATTTCTATGAGAGATACATGGAAGGGTTTGAGCTTTCGTATGTTTCTGCGTCTTCGGCTTATCGGCGCAGAAGATTTCTTGCGCCAAAGGATAGCTGGGTACGTCGTATTTGACAACAGGTCTTACCGGAACAGGGGTCCCCCTTCTACCGTGAAGTGTAACCGATTGTAGGTAAACCCAACCCTTGGGTTTAATTCTATTGAGAGTGATATTACCTAAGTCTATTAGGTCAACATTTTGGATGGGTATACTAGTTGCTTTCCCTGGATTGCAAATATGTCCGGGTAATACTCTTATTACAACACTATTTGCTGATGTGTCTTCAATTTGAATTAATCCACCCGCTTTACTACTAATAGTAGTAGTTATCTGCGTACCTCCTTCTGCAATAGTATTGTTTGTTACCAAAATAGCTGATAAATGTTCGGATACGATATAAACCTCCTCGGGAATTAGAAAGAAATTACCTCCTCTGACTACCCTATACCATGAGCCGAAATTCAGTTTTCCCGACTTGCCGCCAGAAAAAAATTTCCTTTTATCGATGGGTTCAACTTCTATGGTGCCGTACCTTATAATTCCTGAAACACCAGTTTGATACTTAATATTATTGTAGATGGCGAGGATACCACTTCCATCCAAAATGTTGTTTAATTGAACATCTATATTTACAAAAGGCGATTCGCTAAATTTTTTTTGTCGTCTCTCCAACAACAAGGAGGCAATTTCAGGTTTTTCGGACCGCTCCACTTTGACATTGGAGAATATGTAGTTATAGTTAGATGCTGGGGGTTTTGACCCATTTAAAAAACGAACTGGATTGCTTCCGAATTCGCGGAGACCTTTTGGAGAACCTTCCCTGTTGGCGGGATTATTATCCCTCCTGCCAATGCCAATTCCTTCAAAGTAATCACATTTCCTTTCCATAGAGTTGGACTTGATATTGACTCTATCCCGATCTTTGTGAAATAAGCAGCTTTTCTCGGAATCGCTATAAGCTCCTGAAAGGATCCAGATATGGCCCGCCTCGCGTACGACACGAATTGGTCTTCCTATGCAATCTCGGACATGCCACACAAACTTACTCCAGTGAATTTCTCCTTCTAGATTTGAGTAGATAGCTTTTTCAATACGTTCTTTGGGGGGAAACTCTTTGGCCCGTACTTCAGCAATTATTTGCTGTGCTTCGACATACTGACCATTTCGAATCATAAGTAGACTTTGAGCTGGGACTACGAAATCACATATATCGCCACAACTCCTGATAAAGACGGATAAATCATTTTGGCACATCCACGCAGGGTGTCCGTGTCGCGTACGTGTGGGATAAACCAATCTATCGTCGAAATTAATAAGTCCATTAAACGGAATTCGTAGGTATTCTGCGATATCGCCTGTAAACACTCCACCTGTATGAAAAGTTCTTGATGTTAATTGAGTTCCCGGTTCTCCAACGGATTGACCCGCGATAATGCCAACAGCTTCTCCCAGTTCCACTAAATCGTGATGAGCGAGACTCCGACCGTAACGCCGCTGACAAATCCGGAAAATGCTTTTACGTGTCAAAGGAGATCTCACATATATAGGCTGTGCCGATGCTACTGAGTTACCAGCCAATCCATCACTAATATCTTGATTACGGGTAGCGATACATCTCACATCCCAGTAAACGTTATCTGCTAGCACACGCCCAACCAATTTTTGATATGATATTGTTCTAACAGATTCTCGTTTCTCTCGGTTGATATTAAGTGAGGCAATGTTTTTGGTAGTTTCGCAATCTTTCTTGCGTACGGCAATGTGTTGGACCACTTCGACGAGTCTGCGTGTTAAGTATCCAGCATCGGAAGTTCGAACAGCGGTATCCACAACCCCTTTGCGGGCACCGTAGCAGGAAATGATATATTCCGTCAGGGATAGGCCTTCCCGGAGGTTTCTTCGAATAGGTAGGTCAATTACTTGTCCCCGGGGATCTGACATCAATCCCCTCATGCCAAGCAACTGATGAACCTGGGATATACTTCCCCGGGCTCCCGAAAAAGACATCATGTGGACTGGGTTTAAAGGATCGATCATCCTGAAACTTGGATTCATTTCTCGTTTTGGACATTCGCTTGTAGCGTACCAGGCTTCAATTGATTGACGTAACTTCTCTACGGCATGCGGACTTCCGTAACGGTAATTCTGTTCCGAGACATAACCTTATTTCTCAGCGTCTTGTACAAGCCATCCTCTGGATGGTACTGCTAGGAGGTCGTCGATGCCTAACGATACAGATGCTTCCGTGGCTTGCTGAAAACCCAAAATCTTAACTTGATCCGAAATATTTGTTGTAGATGCAATTCCGAAACAAACGACTAACTTGCCGATCAGTCGCTTCATCGCAACTCTATCGATTGCTTTATTACAGAACGGTAATTCGGTTTGATCCGTCATTATAGAAACCTCAACTTATATATCGTTTAATCTTGTGACATTTATTAATCAATAATTTCAATTTAAGTGATTTATTAATTATGTATTAGATATAGATATGGAAATATATTTTTACATAAAATATTTATCATTCTTCATTTTTGCGGTTGCATATAGGCATTTCCTGTTGTGTCAACATATTCGATATGGGCAAAATACTACATGAAGATGCTTTCGACACACCCTGCATCGCTTCCTTCAATTGCTGGTTAAACAAAATGCGACCAGCCGTCGTGAGTACATATATACTTGAAATATATCCCTTCCTACATTTTCTAATCTGATAATTATCATAGAGGTGAAAAGAGGTTCCCAAGGATTCATATTGAGATTCAATAGGTAATTCGCGGATTTTTGAGCTAGTCATTTCTGAATCAATTTCCCATCGAAGCCACAAAAAGCTACAGAAATCAATTTGATGTGATTCCTTAGCTCTGAGTATGTCGTAGTAACTACTGAAACAGGGTATTTCCGTGAGGTGGATATCACTTCCTTTCACGAAGACGGAATATCTGTTTCCATAGATTCCTTGCTTATTCTCAATTGTTAATACATAGAGACCGAGAAGCATGTCTTGACTCGGGACAGAAACAGAATCGCCCGTAGCGGGAGACAATAAATTTATGTGCGAAAACATCGAAAGACGAGCCTCAATCTGAGCTTCGATAGATAAGGGCACATGGACGGCCATCTGATCTCCGTCGAGATCTGCGTTAAACCCCCCACGAACCAATGGATGCAAACGAATAGCACGCCCTTCTATTAAAATGGGTTGAAATGCTTGTATACCCAACCTATGCAAAGTAGGTGCCCGATTCAGTAGTATGGGGTGACCCTGCATAACCTCCCGAAGAACTTCCCATATAACGGGGTCTTCTTTTCGTATCATATTTTTAGCCGCTCGTAGGTTAGATGCAAAATTCCATCCGATCAAATTACGAATTACAAATACCTGGAAAGGTTCAATTGACATTTCTCGAGGTAATCCACACTGATGTAGTGAAAGAGATGGGCCTACGACGATAACGAAACGACCTGGATAGTCAACCCGTTTTCCGAGCAAATTCTCCCGAAATCGTCCTTCTTTGCCTTCAATAACCTCTGAAAATGACTTGTAGGGTCTGTTATTCATATCTCTCATTGGCTGCCCACGTATACCATTATCGATGAGAGCATCTACGGCTTCTTGAATAAGTCTCCTCTGGCAGACGATTAACCCCTCCGGTGTGAATTCACTCCCTGATGAGAATTCAGCAAGAGTATTATTTCGATAAATCACCTTTCTGTAAAGCTCATTGAGATCGGAGGTAACTAATTCGCCTTCATACGATTCAACTATTGGTCTCAATTCAGGTGGAAGAACCGGCGAGAGATCTAAAACCATCCATTCTGGTTTTAGATTTGTCCGTAAGAAATCCCTGGCTAATTTCATGCGTCTGACTAAAAGATCTTTCCTCCTTCGAATCGTTCGGTCTTCCCATTCATTCCCAATAGGCCTTTGCTTTGCCGGTGCCTGCCACTCCAAATATGCACGATCTATAAGACTTCGCAGATCCAAACTGGTTAATCCTTTTTTGACCGCATCCCCCCCAGTAGCGATTTCGTTCATTTGGAGCATCTCATAATTTCGAGTGGAGAGAAAAATAGGAAGTATGTTTCTCCAGGATCGGTCTTCGTAATTGAACAAACCTCGCAATCTTAATAGATTAGGCCGTTTGGCCACGGGCCTAGCAAGAAAAAGATTGGGATAGATAGGGTGATGCCCCCCCCCCCCTTGGAATCGGACACGAACGTTTCCTCTCATCCGGCTCAAAAAACTAAGGGTAAAATTGAGACAATTTGATATTTTTGAGACACGGTTATGATGTCTCTCCGAAAATGAAGTAGTTGCTCATTACTCGAGTTTCAACTTGTTTTTATCGAGTAGTCTTGACCTCTCCCTCTGTATTAAGTGATCTGCTAAAAAAGAAGTTTTTTCCTACTTCACATTTAGCTATTTTTCAATTTAATCGTACGCTGGAGATATTTTCCTTGTTCCGAATGCGATCACTTCCCCCTTTGGGTTTCCACTCCACTTCGATGGCTATTAATTGACTAGAAAATTTGATGCGATGATTAAATCTTTAATACCATTTATGTATAAAACAGGCTTTTTAGATAGTTTCCTCTGAAAGGGTGGGAAAGAAGGGGGAACCAGAGGATTACAGTGGAAACCACTTAATTTTATCTCCTATCAGATGAAATGGAAGTAAAAGTAATTATCACGAAGCCCAATCGCTGGATTCATTAGGAATTAGCCATGGGGAGTAGGTTCCTCATTCTGTACGCGATAGTTTTTATCCCGAGTTAAACCATATCCCTCAATTGAATTGAGGCGAGGAACATGTCGGTTAGAGGCTTCCCAATTTTGTATGGGATGACAGCTTATGGCTAATCTGTAATGATCAACACATACAATCGAGTCACGCATCGCAATATACTGGGCTTTCTAATTCTTTAAGGGGTTTAGCTAGTGGATTTGCAATATAGCTAGGGATTCGTTTTGAAAACCACACATGGGTTACGGGACATGCAAGTTTGATGTATCCCATTCGGTATCTTCGAACCCGAGAATCGGTAAACTCAACCCCACAATGTTTGCAAAAATTGGAATATTCCTCCTCGTTATCGACAGATCGATAGTTTCCACATGCGCAAACCCCGCTTTTTATGGGTCCAAGTATCCTTTCACAAAATAAGCCATCTCTCTCTGGTTTATGAGTCTTATGATGCAACGTGTAAGGTTAATCGACTTGCCCGACGATGTCTCCATTAGGTGATTCCCTCTCAGCCCAACCACGAATCTGTTCGGGGGAAGCCAGTCCAATCCGAAGCTGTTGATAATTAGCTCGATGAATCATAATAGAAAGAGTTTTGATCAATTATTTGTGAAAGAAGTTTCAATTTGATATCAAATGTTTTCACTCTGCCTCTCCGAAGCTTCTTCAGTTATGAAATTGTGCTCCAGGCTTGAACCCATGCAACGTAACTCTCGAACTAACAACCGGGAAGATTCTGGAACGGTATTGGGCTTATAAACCGGTTTTCCGGTCATAATCGCGCTAAGTACCTTGTAACGAGCCTGAATATGATCCGATTTGGTTGTAAGCATTTCCTGCGACGTATAGGACACACCGAAACCCTCTAAAGCCCAGACTTCCATTTCTCCAACCCGCTGCCCCCCCCGCCTCGATCTACCCTTGAGGGGTTGCTGCGTAACCAACGCATAAGGTCCGCTGGATCGTGCGTGAATTTTATCATCAACTTGATGAATTAGTTTCATCATATAGGCTTTTCCGGTTGTAATGGATTGTACAAAGGGATCGCCCGTTCGTCCATCGATCAATCGGCTTTTTCCGGGATTATCGGGTTCAAAGAGCCACGGATTACAAGTATTTCCACTTGCTTTACAAAGTTCTGAAAATACTAGTTTTCTAGAGGCTTCCCGTTCGTATCTCTCATCGAAAGGTACTATACGGTAATGAGTTTCTGAAAACTCCCCGGCTAATCCAAGTAAGCATTCGAAAATCTGTCCGACATTCATTCGTGAAGGTACTCCTAAGGGGCTTAATATCATGTCGACTGGTGTACCATCCTGCAAATGAGGCATATCCTGTCTGGGTAATATTTTTGATGCAATACCCTTATTCCCATGCCTACCAGCTATTTTATCACCTATTTGTATTTTACGCTTTTGCAGTATATAGATATGGATAATTTCCGAATCATCGGAAGTGTCGTCTTCGGGGTAAACCCACCTGACGTCAGTGACTCGACCTCTTCCGCCAATTGGGACTTTCAGACAGCTTTCTCTTGCGTCAACAAGCTGTATACCGAAGATGGCTTGTAATAATCTCCCTTCTGGAGCACGTGATGAATCTGCCCCTTCTTGGGGCGTTAGTTTACCCACCAAGGCGTCTCCCGCTTCCACCCAAGATCCCGATTCTACGAGCCCGTCATCGTCTAGGTGTCGAAGTGTATGACCATCCAATTGAGGTATTTGCTTGGTAACCCTTTCGGGACCCTGATTTGTTACGCGAACTTCAACTTCGTGTCTCTCAATGTGAAAAGATGTGGAGATGTCTTCGTATATTGGGCGTTCACTAATCAGCACCGCATCTTCAAAGTTATAACCTTCCCACGGCATGTAGGCCACTAAAATATTTCTACCTGAAGCCAATTCCCCCCTGACGGTTGCTGCCCCATCCGCAATAACTTCCCCGCGTCTCGATAATTCTCCCACTAAAACCGCAGACTTCTGGTGTATACAGGTATTGCTGCTGGAGCGTTCATATATTCTTAACTTGTTTTTTACAACATGTGAAACCGCATCATTGTTTGCTATTTCATCGGTTGGTGACAGTTCAATTATATTACCATCGATGTATCGGATTTATCCTTCTTGTACGGATACAACTACATTTCCCGAATCTGAAGCTACTTAACTCTCTAACCCAGTCCCTACGAAGCATCTTTCGGGATTAATAAGTGGAACTGCTTGACGTTGCATAGTAGAACCCGTTAAGGCACAGTTCGCGTCATTATGCTCAATAAATGGAATGAGAGAAGCTCCGATCGAGAAATAATGTAAGGGATGGATGCTTCGGAAATCAACTTGTTCCCAAAGGACGCTTATAAATTCTTGTTGATATCGAACCGGTATGAGTTCTCTTCCTCCAGTTCTCCATTGAGATATTAACGAATTCTCGGTTGCTATTCGGTAGTAATCGTCTTCGGCGGGAGATAAGTCAATTAATTGCTCCTTCTCAAATGATTCTGATACCTCAAGGTACTGACTATGCAAAGAGCCGGAATGGCTAATTTCTGCCTGAATAGCTAGTGACGAAATAAGGCCAGCATTCATGCCTTCCGATGTTTCGATGGGGCAGATACGGCCATAATGACTAAAATGAATATCTCTAGCTTGAAAACTGGCTGTTCGACGTGTCAATCCACCAGGACCTACAGAGCTTAATCTTCGTTTATGAACCATTTCCGATAATGGATTGGTTTGATCTAGAAATTGCGATAAGGGGTGTGATCCAGAAAACTCTTTGAAGGTTGCTATTACGGGTGCAGGCGTCACTAATCCCCGCGGCGTTATCGCGCGTTTACGCCTAACGGCCCTAGATATATTTTGCCGAATCGAATTTTCTAAACGGTTTAGGGCCAATTTCAATTGTTCTTGAGGCGAATCGGCTACAGATCGGACACGTCGATTTTTCAAGTGATCTATATCATCAAGATTACCTATTCCATAACTGATTTCTACCAAGTGATCCGCGGCTGCTAACACGTCTTGCGGTAGCAAGAAATGTTCCGTTTCAGGTACATCAAGAGTTGGTTTCATGTTTAGGTTTCGTCGACCAATCCGTCCTAACTCAAATCTATGCTGAAAAAACCTCTTCTATAACTCCTTGAATATAGATTCTGAAAACGAGATATCTGCGTCTGTGGCAGAGTACAAGTGTTTGTAAAGTTCTGCTATAGCATCCTCTGACGACTCCACAGCACCTTCTTGTTTTTCTAACATATCCGAGAAAATCTTGGGGTAGCGAACATTTTGTAGAATATCTATTTTGCTTAATCCCATGGCTATTGATGAGGTCGAGATAGTTATCTTTTTCTTCTTGCTAATTCGAACCCAAATTTTATTTTTTCTATCCATTTCTGATTTGAATCTCCCTCCCCGATCCGAAGTTACAGTGCTAGTATACGTGAAAACCCCTTTTTGGTCGGATTCTCGGTTGTAGTAAATACCGGGACTTCTCAAGATTTGACTAACTAGCACTCTGGCAACCCCGTTGATAATAAACGTTCCCTTGGAATTCATCCAAGGAATGGATCCGGTCCGCACGTCTTCTTCTTGTACCAACCTATCTCCGCCACGAGTCAATTAAACTGGTACATATGGATCGGATGAATATGTGACACATTGATACGCAGCATCTCCCTCTTCGACCGGAGGTTGTGTCAATTGATACCGTTCACTAATCGATCAAAATTCGACTTCCTTATCTGTATCTTTAATTATTGGGAAGTTTTTCAGCTCTTCAAGCAACTTCTCGTGAACAAATCGATTAAACCCTCCAAATTGAATTTGTGCAAATTCTGGTAGTACGGGCATATTTTCACCTCCTCCCAATGAAATGATACATCGAGACCCACCTTCAATTAGAAATCTATTTATTAGATTTCTATACTTTCACTTTTTTATAGGTCCTGTGTGGGACTCCACCTCTACCTTCTAATAAAATTGGAGTATTATCTATTTCTCTCCTACAATCTAATCTTATTATGATAACAAATTTTATATGACGACGAAAAAACAAAGTTAGAGAAAGTTAGGAAGTTATACTATATAACACAACTCACAGCAACTTCTGGTATATCTCGTATGAAGGTACCGAAATTTAAATCTTTTTGATGAGCTGTGAAAAAAAGAAGCATCTGCGCTATCCATCGTAGTTTTTAAATCTATGTACTTCTTCATCAAGAAAATCCTTTTGGATCAAAAGGAGCTAGATCACTTACATATCCGAAAATGAAATAACGGTCGATGAAATAGAGAAGTGAGATATGCGTAGCAGTAAAGGAGGTTTGACAATTATGGGATATCGAGAATTTCGATTAACAGGAAACCTTGAAGAAGCAGAAAGAGGGAAACATACATATCCTTTTCTTTCGAAATATGAAAATTTCGTGTTACCAACCATTTCAAAGTTAGTTCAAATCTACAAAAAAAAAGGCTACTTCTTAAAACTCAAGAGGATTCTATTATGTTTTGGCAATATTTTAGACCTGTGACGAAATCACAATCAATTAGATTGATAATCAATTGGATTGATAGACAGATTTTGAAACCTTCCACGACTATCTGCCAAAGCGGGGGTGACCCCCCCCCCTCCTTGAATAAAAAGAAACCGCTGGCTCTTTATTGACTATTAAGCAATTGCCACATAGACTCAAATCAAGTTAATTTGTGGGATTGTAGTTCAATTGGTTAGAGCACCGCCCTGTCAAGGCGGAAGTTGCGGGTTCGAGACCCGTCAATCCCGATAAACTCCGACGAAATGCGCTTAGTTCAAAGTTGAAGCTACAGCCTCGGATTTACCTGGGTCGAGCTGGATTCGAACCAGCGTAGGCGTTGCCAGCGGATTTACAGTCCGTCCCCATTAACCACTCGAGCATCGACCCCTGAAAGAGCATTTGCAAACATTTTGGCTTTGACTTATCGGGTTACCGACTTTTACTCAAAAAGGTAACAAGTTAAATCTCATTCCTATTTGGATTGGAATGGGGTAAGCGAAAAAATAGGAATACATCTCATCAATATGATCAATGAGATTCCCAGAAGTTGAATACCCCCAGGGGAATTCGAATCCCCGTCGCCTCCGTGAAAGGGAGGTGTCCTGGGCCTCTAAACGATGGGGGCTCGGTTACCTACTATGGTAGGTGTTACCCCTACGAAAAGTCAATCTATATAAGTTGTAGAGGGGGTAGTGGAAGAGGAAGTCTTCTAATCACATAAATTCTGATTATACTAATAATTACAATAAACCTTGGATATCCTTTCAATTGAATTCATTCTAGCAGTTAATCTATATTCACTCTAACACTTAATCGATTAATCCGAAACGGAGATGTCAGGAGTAGGTTAGATGCTACTTAGCGAGGAAAAAGACAAAGAATGGGTATTCTCAAAATCTCATTTCGTGATATACTATGTATTCAATATTGAAGATTCTACTTCGATATCTCTCTCTCCATCTGTGATTAACCAAGGATTCGGTCGACCCGATTAATTCGAAATAGATGGTTCATAATAGAGTCCGAGAGCTTTTTACAATGAAATCTACTCGAGCTATTTCCCAATTGATGATTTGAACTGCCAATACGGAAGTAAATATTCTCGCATTTTTAGCTACCGCACTTTTTATTCTAATCCCAACAGCCTTTCTACTTATTCTCTACATTCAGACAGCCGCTCAGAATAACTAGTAGTCGAGTGGATGCAAAGGGAAAAACGGGGGGGCGGGACACCGTTTGCCTTCCGGAAAACGGGGTGGTAGGCAACCCCTTCTTTCTATTCCGAACGATATTCTCATATTACCCGGTCGTTGCTGGTAGCAATTCAATCCTAATTTAGATTTAGGGCTGTTTCCCTATCTTATCAGTTTTCTGTCAATTGGATCTATGCTTTCTTATAGTAACAACATCAGATAAAAGAATTGAAGTTTAAATTGAATTACTTAAAATCTGAGTAAGCCGTTTCCGATGGTAGAATAAAAATAAGTCTACTAGATCACCGAATTCACGCAATTTCTTATGTTAAATTTTAAATGACAAATAAATTACTAAGTGACTTCAAGTTAGTTGTATCTTTCCAAGATATTCTCTTTTCTCCCCCCACGAAAATTACTTATTAATATCCAATATCTGGCCTTTTCCTTCTTCATAAGAGGATTTTTTAGACGTATCCGTGCTTGCGTGTAACTAGTACCAATAGTTCTTCTAAAATCTTTGGGTAATTTTATACGTGACTCGATGTCAAGTTTCTTCATAAGAGGATTTTTTAGACGTATCCGTGCTTGCGTGTAACTAGTACCAATAGTTCTTCTAAAATCTTTGGGTAATTTTATACGTGACTCGATGTCAAGTAATTTTCACTAAAATTAATGGGTAACATTGATTATAAGCGAGGGCAAAAGGAATGGATTGGCTGAGGAGCGGCTGCATCAGGCTTTTTTACTCAAAATCAAAAATTGGGGTGGGGAAAACACGAATCGGCGGTATCACCACAACTACGCGTATCCCCTGAATCAAATTGGTGAAAAATCGGTTAACTGTTTGTTGCAATCCACTTCTTCCCCAAACTACGAGTGAAAGAGAAAATGTAGAAGTCGCCGTCAGGGCAGCCCAAGCTATAGTAACTAAGTCCATAGTTTTAATTCCTATCTATTCACTCTCTCAATTTTTACTAATTACTAGTTATTTATAAACCCAAAAACAAGACGAAGCTTGAAAAAGCTTGAAAGGCATTACAAGTGAAAAGTGAAGAGCAGACGCTTGCTTGAAACAACACTACAAGGATAAGGAGGGAAGATGCTAGGTTTGTGGAAAACTTCTTGTTGCTGTTTTTTTTCTTGCGTTTTTTTAATGGTATTGATTAACGTCCCCCCATTGCAGTCTTTCACTAATTTGGACTCTCTGGCTATGAACTAGTGATATACTAAATTTGGATTGTTTATGCGTGACGCATCGAGACACATGAAACGTGATAGGCTATAAGAGACTGTAGAGCACCTCAACCTGTATCCGATTTCGGCGCACCAAACAATCCTCGGTCCGGCAGAAGTTCAACATCAACTGAGAAAATCAAGTAGGGGAATTAACTTCTCTATTTTCGGGTAATAAATGTTTCTTTTTTGTTAGGCGACACCCAGATTCGAACTGGGGAATTAAGGATTTGCAGTCCTCCGTCTTACCGCTTGACTATATCGCCTTTCACAGACTGTAGACGAAGAGATAGCGCCCGTTTGGAAACGAAAAGAGAAGATCTGGCTGGGATTGTGGAATAAGAAGCGGCGGGTTTGGATTATGTGAAAAGCACGTCGTTAACGTCTAGCAATTGCTAGACTCCAGCAATACTGCTAGTAGTCAGTATATTATCCAGCTGAAGCATTAGCAAGTGTCTGACCCCCCCTCCCCGCAATCAAGCATGTTGATTGCGATATACTTTTTCCACTGAAATTGGAACTAGTTTTGACTAAATTGCTTTAATTCAAAAACTCATCTCATTCAAATTCTTTTTTTTTGCCACCTATTTATCCTTCCCTTAAAATAACTAAGGGATTCAAGAATCTCTATTCTGCATAATTTACTTAATATATACTTATATATAAGTAACCAGCTTCTTCTTTAGGGGACAGGCGGATAGCGGGAATCGAACCCGCGTCATCTCCTTGGCAAGGAGATATTTTACCATTCAACTATATCCGCAGCTTCTGCTGTTTCATTCTACAACTGTAAGAAGTTTCTAGTTGGAACGAACTTCGGACTTTCTTTAGAACCTAGCCATCTTTTAGGGGTGATATGCATGGAAATAATATTCATTTCATTCTTTGGCATCTCCACCCGTAACGATTAATTACGAAAGGAGAAACCAAAGTAAGAAATCTCTAGGAAATAAAAGAATTGGGTATACCTACCGAAGAAACTGATCCAATCCATAATGAAGCCCCTGAGAAAACAATGTTTTTATTGCTAGACCAGCCTCCAGGAGAGGCAAATGCGACGGGCACACCTACAACTAGTAGAAATGAGATGGCAATTAATAAAAATAAAGCCAATTGGAATGCGATAGTCGTGATTTCGGTTGTTTCCACTCAATTAAGTAAGTTGTTCATACCATCCAATCCTTATCCGGCGGAACTACCGCCTCGCCACAACCTACTCTGTCGACGAGGCAATAAAACTCCTTCTTGTTTTGCCACCGACTACCTTATGTTTCCGAAGGTACTCTACTTTTCAGTTAATAATTAACTGGCTTTAATTCCGATATTCGGGATAAATATTTGTGGCGATTCCATGGTCGTAATTCTTTTCACTCTGTATCTTTCACGGCATGGAGATATCTTGGTGGATGGAATAGCTATCCGTCGAAATGTCTGGATAAATGGATATTTACGACCTATCCACCTCTTACCCCACCGGAAGTGTCTAAAAAAAACCGGATTGATACTTCCAAATCAAATATCGGATGAAAGATATACTTCGTAGGGAGAGATGGTCGAGCGGTTTAAGGCTCCAGTCTTGAAAACTGGCGTGGCAATGAGATGCCATCGAGGGTTCGAATCCCTCTCTCTCCTACTAGTTCTATCAAATAATACTGGACGGAGGGGACTACTGTTTCTGCTAGTCTCATAAAAACTATACTTTTTGATATATCAAAATATCAAACGGGAGAGGGCTTGATATTGTCTGCCACCAGAAATAATATCTATCTATCTATCTATTAAAATAGATAGATAGATAAGTTTACCTGGATTTACTGAGTCCGGCACTGACGCGAAGATGTAAACTTATTAGTTTTTGAGTTTCAATTAAGGGGTGTCATAGAAAGAACGGGTTCGGTATCACGGTCAATTCCTTTTTCAAAACCGGCTGCGGCTGCCCGAGCCCTACCCGCATGCCACAAATGACCCACGAAAAAGAAGAATCCTAGGACGAAGTGGGAAGTTGATAACCAACTCCGGGGAGATACGTAGTTGACGGCGTTGATCTCTGTAGCTACCCCACCTACAGAGTTTAGAGATCCCAGGGGGGCGTGAGTCATATATTCTGCGGATCGCCGCTCCTGCCACGGCTGTATATCTCTCTTCAACTTACCTAGATCTAAACCGTTGGGACCCCTTAAAGGCTCTAACCAGGGAGCACGAAGGTCCCAAAACCGCATGGTTTCACCACCAAAAATGATTTCTCCCGTAGGGGAACGCATTAGGTATTTACCCAACCCAGTAGGTCCTTGAGCAGAACCTACATTGGCACCTAGGCGTTGATCCCTGACGAGAAAGGTGAAAGCTTGAGCTTGAGAAGCTTCTGGACCGGTGGGACCATAAAATTCGCTAGGGTATGCTGTGTTATTGAACCAGACAAAACAGCAAGCGGTGAAGCCAAAAATGGAAAGGGCTCCCAAGCTATAGGATGGGTAGGCTTCTCCGGACCATACGAAAGCGCGACGAGCCCAGGCAAACGGTTTAGTTAATATGTGCCAAATTCCACCGAAAAGACAAATGGATGCCAGCCACACATGTCCCCCGATAATATCTTCCAGATTATCCACACTTGCAATCCATCCTTCTCCCCCAAAAGGAGATTTCAATAGGTAGCCAAAGATAATGCTAGGACTTAAGGTGAGATTCGTGATCTCTCTTACGTCTCCACCCCCAGGTGCCCATGTGTCATACAATCCCCCAAAATAGAGTGCTTTGAAAACTAGTAAGAAAGCTCCAAAGCTTAGTAGTATTAAATGAATGCCAGGAATCGTAGTCATCTTATTTTTATCTTTCCAAGTGTATCCGAAAAAAGGAAAGGATTCCTCTAAAGTTTCGGGTCCGATCAAGGCGTGATATACACCCCCGAATCCCAAAACTGCAGAGGAAATCAAATGAAGTACTCCGGAAACGAAATAGGGAAAGGTATCAGTTACCTCCCCCCCGGGACCCACCCCCCAACCCAGCGTAGCCAAGTGGGGAAGCAAAATTAGTCCCTGCTCATACATAGGCTTCTCCGATACGAAGTGGGCCACTTCAAACAAATTCATAGCTCCGGCCCAAAAGACAATCAGACCAGCATGAGCTACATGGGCACCAAGCAATTTACCAGATAGATTAATTAGTCGAGCGTTGCCGGCCCACCAAGCGAAACCTGTGGTTTCCTGATCGCGACCACCCAACGAGAGAGTTCCGTTAAAGAGCGTTTCCACGGGGTAAAACCTCCTCGGGGAATACAAGGTTTTCGTGGGGCTGATCCTGAGCCGCCATCCAGGCGCGGATACCTTCGTTTGATGAAATGTTTTTTGTATAAAAAGTCTCGAACTCGGGATCTTCTGCTGCGCGAATTTCTTGGGATACAAAGTCGTATGCGCGTAGATTAAGGGCGAGACCAACTACTCCAATAGCACTCATCCATAAACCTGTCACTGGCACGAATAACATGAAGAAGTGTAACCAACGTTTGTTGGAGAAAGCAACACCAAATATTTGGGACCAGAAACGATTTGCGGTTACCATTGAATAGGTTTCTTCAGACTGAGTTGGATTGAACGCGCGAAATGTATTTGCGCCATCACCATCTTCAAATAGAGTATTTTCGACTGTAGCACCATGGATAGCGCATAAAAGGGCGGCACCAAGGACTCCCGCAACCCCCATCATATGAAATGGGTTAAGGGTCCAATTATGAAAACCTTGAAAAAATAGGATGAATCGGAAGATGGCAGCTACCCCAAAACTGGGTGCAAAAAACCAGCCGGATTGTCCCAAAGGGTAAATCAAGAATACGGAAACAAAAACCGCAATTGGGGCGGAGAAAGCTATTGCATTGTATGGCCGCAATTGCACAGATCTTGCGAGTTCAAATTGGCGTAACATAAAGCCTATTAGAGCAAAAGAACCGTGAAGGGCAACGAAGGTCCACAAACCCCCTAATTGGCACCAACGGGTGAAATCTCCTTGTGCTTCAGGACCCCACAATAGAAGCAAGGAGTGGGCCAAACTGTTAGCGGGAGTGGAGACGGCGGCAGTCAGAAAATTACATCCCTCCAGATAAGAACTAGCTAATCCATGGGTATACCATGAAGTGACAAAGGTTGTACCCGTGAACCAACCCCCCAAGGCGAAGTAAGCGGTGGGAAACAGCAATAAGCCAGACCAACCCACGAAGACGAATCGATCTCGTCTGAGCCAGTCGTCCATACTATCAAATAAATCTTTCGGTTCCTTGGAAGATTTTCCAATGGCGATGGTCATATTCATTCCCTCACTCGGTTCTTCAAACCATTTTTGGGTTCCCTTTTTTTCTTATTCAAGCCACGAAACAGTGGAGTTCCACCCCTTTGGGGGTAGGATAGGGTTGGGACCAACTGAAGACTGGTCCTTTTGGAAATCAAGAAATAATTTGCCAAAGCAGCATACTCTCAAGTTTTCGGGGTTTCTACCCCCCCCCCTCACCGCCCTTTTGCTTTGCCCTTATTTTCCCGTCTCCCCTTCTTTTTTCTGTTCTTTCTTCTTTCTTGTACAGCTGCTTCTTTTCTTTCACCCCAATTTATTATCCCTTGCCATCTAATTTGAAATTTTAGGCATTTTTTTTTACCACTTACTCGATCCCGAGCTGATCCCGTATGTTATGTCTTTTTTCTAGAGGTGGGTAGACCTTTCTTTTCTCCCGAGACTTTGTCAATCACTCCACTACATCAACGGCGCCTAAGAAATCCGACTTAGCAAAAGACAAATTTTTATCTCTCCGAATCCATAAAAAAAGGGTGGCATGAAAAGCTATCTACCTATATATATACAGGTAGGTAGCTTTGTGTGATATCCATCCCCTTTTTGAAATTATTTCGGTACTTATTCTAACAACCCGCATTAGCAATTGAAAGCTTTTTTCTCTTCGAAGTAGCGGGAGTGGGTAGTGGGGAGCCACAGTGTAACCCCGAGCTGAGGATATATCGGAAACTTTAACGTGGAACCAAAGTGTCAACTTTAACGTGGAGCCGAAGTATTGGGGATGTAAAAAAGAAAAGTGCTGAAGACTCAAGTAATTTCTGTTACTTGTTAAATTTTTGTTATTTGTTAGTGTTAGTAGTCGGAATTTATCTAGATCAACAATAACGAGGAGGCTGCTACGTAATTTCCCCTTTTCAAAAAAATCAAAATTCCTACAAATAACTATACATTGATATTGAGAATTTGTATTCAATTCTAAGATAGGGGTAACAAGGAAGTTTCAAACGTTAAGAATTATATCCACCTACTTTTCACCATATTTCATAAAAACCACGGGTTTTTCGGTGTAGCTGCCTAATTGAGCTGGAAATTACGATGAGACATAAATAAATTTGCGTAAGAAGAGTACGAAATTGAGGCAGTTTCCTTTCGTATCTGAACGATGCAGACCTGGGCGTTTGCGTGAAACCGAGGAGATAGCTTGATTCTCGGGTTCCGTGCAATTTCTTATTGGAAAGCCCTTTGTCGGATTTGAACCGACGACTTACGCCTTACCATGACGTCACTCTACCGCTGAGTTAAAGGGGCGTATCCTTTTTGCCTTCTCTTCTCTTAATCCCAATTAATACTGGAATTTGATGAGGCGGAAGATACTAGGTCTAATGAGGAGAGCAAGTCAAACTAGCTATTTTCCTAACATATTTGGTGTATATCTATACAAAGGAAAACCCGTGAACCTGTTATTGTATTATTTCACAATCCATCTCTAGGTAAATGGGTTTATATTTTAGTGAAGAAATAAGATCAAAAAATGAGATAGAGATGGCAATAGAAAAAAAAGAATAATTAGATAATTTCCATTCTGTATCGTAACGTCAAGTAATCTCACTTTGACACAAGTAATCTCACTTTGACAATGGAGTGATTTACTTGTATTTTATCGATCTCCAGCCCGGTAAAGACCTATATTCTGTATCTGATGTGTCGGTGAGGGATTAGAATTAATTAGTTTGAATTCACGAAGAAGACCAGCACCAAACTACCAACTTGTGGTAAACAACTGATGGTTCACTTTGCGGAGACAGGATTTGAACCTGTGACCTCAAGGTTATGAGCCTTGCGAGCTACCAAGCTGCTCTACCCCGCTTAGTTAATGCCTTCAATGTAATTATTATACATCTCCTGAATAATTACATTGAATATAAGCATAGAGAACTATCTAATTCGCAAAATTAGATATCACTTGTGGTCTAGGTAAAAGAAAACTTCTTCTACCAACTCGACTTCGACATCCCGGGGAGTAAACAAGTGTGTGCCATTTCGCGAAGTACGTGTCTGGATAATCCGAAATCGCGGTAGTTGGATCTGGGTCGTCCGGTTAGGGAGCACCGGTTGCGGAGACGAACAGGTGCACTATCACGCGGTAAAGATTGCAACTTTCTAGAAATAGCTAGTTTATCCTGAATTGGCAAACTACTATTAATCTGTCTCCTCAGAGATTGCCGGGTAATATCATATCTCCCTACCAATTTCCTTTTTTTTTTTCTTTCTCAATAAGACTTTTCTTTGCCATAATTAATGAATCAATAAGCAGGGTTGGATTACTACTTTAAAACGAAATGAACTTACAATCAAAAAGTTATTTACCAATAACTAGAGAAGAAAGAATACAATTACCTTTACAACTATTGGTAAATTTACAATTTGGTATAAAAACTAGTTTGAAGGAGATAGCGGAGAGGGTACGTTTGACGCGGAATTAGACAAATCTGTAGTCGGCTGAAAAACAAGTTAGCCAAATTTACCTGATGTCGATGCTACTAGAAAAGCTGCGTAGGTAAATATGTAACCCACGGAGAAATGGGCTAGTCCCACCAGTCTGGCTTGAACGATAGAGAGGGCGACTGGCTTATCTTTCCAACGTATCACGTTTGCTAAAGGTGTTCGCTCGTGGGCCCAAGCTAGAGTTTCGATGAGTTCTTGCCAGTAACCACGCCAGGAAATTGGAAACATAAATCCAGTAGCCCACACAAGATGCCCAAACAAGAACATCCATGCCCATACAGATAAACTGTTCATACCAAAGGGGTTATAGCCGTTAATAAGTTGTGAGGAATTCAGCCATAGATAATCCCTCAACCATCCCATTAAATATGTAGAAGATTCATTGAATTGAGCAGCATTGCCTTGCCACAAGGTTATGTGTTTCCAATGCCAGTAAAAAGTGACCCATCCTATGGTGTTCAGCATCCAGAAGACGGCTAAATAGAAGGCGTCCCACGCGGAGATGTCGCAGGTACCGCCTCGACCGGGACCATCGCAAGGAAAACTATAACCAAATTCTTTTTTATCTGGCATCAACTTGGAGCCGCGCGCGTCTAATGCGCCTTTCACTAGAATCAATGTAGTTGTGTGTAGGCCCAAAGCGATAGCGTGATGAACCAGGAAATCCCCGGGCCCAATTGTTAGGAAGAGCGAGTTGCTGCTGTCGTTGACAGCATCCAACCAACCGGGTAGCCACAAGCCCCGGCCGGCATTGCTTGCCGGACTACCGGTCGAGGATAGAAGCACATCAAAACCATACAAAGTTTTCCCATGAGTAGATTGAATCCATTGAGCAAATACAGGTTCAATGAGAATCTGTTTTTCCGGAGTCCCAAAGGCTAGCATTACGTCGTTGTGAACATAAAGTCCTAACGTGTGGAACCCCAAAAATAAACTAGCCCAACTTAAGTGAGCTATTATAGCTTCTTTGTGTTCCAACATTCTAGCTAAGACATTGTCCTTATTTTGTTCCGGATCATAATCTCTTATAAAGAATATAGCTCCATGCGCGAAGGCTCCCGCCATTATAAACCCGGCGATGTATTGGTGATGGGTATACGGTGCAGCTTGAGTCGTATAATCTCGCGCTATAAAAGCATAAGCGGGTAAGGAATACATGTGTTGCGCAACCAAGGAAGTGATAACCCCCAAGGCAGCTAAAGCGAGCCCCAATTGAAAATGGAGAGAATTATTCACTGCATCGTAAAGTCCTTTGTGTCCACGACCCAACCTACCTCCCGGGGGGGTATGCGCTTCCAGAATCTCTTTCATACTGTGCCCAATACCGAAATTAGTTCTGTACGTGTGGCCGGCAATTATAAACACAACCGCGATGGCTAAGTGATGGTGAGCAATATCAGTTAGCCACAAACTTTGAGTCTGTGGGTGAAATCCGCCCAAAAAGGTTAAAATAGCCGTTCCCGCTCCTTGAGTACTACCAAACAAATGGTTACTAGAGTCTGGATTTTGCGCATAAACACTCCACTGACCCGAGAAGAAGGGACCTAATCCTTGAGGATGCGGGTTAGCAGTCAATAAATTATTCCATCTGACATGTCCGCCCCTAGCTTCGGGGATAGCTACATGTACCAAATGCCCAGCCCAGGCCAAAGAACTCACCCCGAAGAGTCCTGAAAGATGGTGATTGAGTCTAGATTCAGCATTTTTGAACCAAGAAATGCTCGGTTTCCATTTAGGTTGTAGATGTAACCAGCTAGCTAGTAATAACGAAGCAGAAATAGCTAGTAAAAAGATAGCCCCAGTATATAGATCTTGGTTACTGCGTAGACCAATGGTGTACCACCATTGATATACGCCAGAGTAGGCAATATTCACTGGACTTGCAACTCCCCCTCGGGTGTAAGCTTCGACAGCCGGTTGACCAAAATGAGGATCCCAAATGGCATGAGCTATTGGTCTCACATGTAAGGGGTCTCGCACCCATGCTTCGAAGTTGCCCTGCCAAGCTACATGGAACAAATTTCCAGAGGTCCAGATAAAGATGATAGCTAATTGACCAGAATGAGATGCAAATATTTTTTGGTAGAGACGTTCCTCGGTCGTATCGTCATGACTCTCGAAGTCGTGGGCGGTAGCTATACCAAACCAGATCCGACGAGTAGTTGGGTCTTGGGATAGACCCCGGCTGAACTGTGGAAATCTTGATGCCGTAATGTTTCTCAAATCCTCCTAGCCATTATCCCACTGCAATAATTCTCGCCAGGAAGAACGCCCACGTTGTGGCGATTCCACCCAGAAGGTAGTGAGTTACTCCCACGGCACGTCCCTGTATAATACTCAGAGCCCTAGGTTGGGTAACGGGAGCAACTTTCAGTTTGTTATGAGCCCAAACAATTGATTCAACGAGTTCTTGCCAGTATCCGCGACCACTAAATAAAAACATTAGACTGAAAGCCCAAACGAAGTGAGCCCCCAAAAATAGGAGACCATACGCGGATAACGAAGAACCATATGATTGAATGACTTGAGAGGCCTGTGCCCACAGAAAATCACGTAACCACCCATTAATGGTTGTTGAACTTTGTGCGAAGTTTCCCCCAGTGATGTGGTTTATCACTCCCTGTTCACTTATGCTGCCCCACACATCGGATTGCATCTTCCAACTGAAGTGAAATATAACCACTGAAATTGAGTTGTACATCCAGAATAACCCTAGGAAGACGTGATCCCAAGCAGATACTTGGCAGGTGCCCCCTCTGCCGGGACCATCGCAGGGAAAACGGAAACCGAGATTAGCTTTGTCGGGTATCAGTCGGGAGCTGCGTGCAAATAAGACACCCTTTAATAATATTAATACAGTAACATGAATCGTGAATGCGTGGATGTGGTGTACCAAAAAATCTGCAGTCCCTAACGGAATTGGGGCTATGGCAATTTTGCCGCCTACAGCGACTAAGTTACTGCCACCCCAGGTTAAGCTAGTACTTGCTGCCGCATTAGGCGCGGTTGATGCGGGAGCTAAGGCGTGTATATTCTGCACCCACTGAGCAAATATCGGCTGTAACTGAATGGCGGTATCCGAAAACATATCTTGGGGACGCCCCGAGGCACTCATAGTATCATTATGAATGTATAGACCGAAACTATGGAAACCTAAGAAGATGCAGACCCAGTTGAGGTGTGAAACTATTGCATCGCGATGCCGAATAACGCGGTCTAATAGATTGTTGTATTGAGTAGTTGGATCATAATCCCTTACCATAAAAATAGCTGCATGTGCAGCTGAGCCAACTACTAAAAAACCTCCTATCCACATATGATGTGTGAACAAGGAAAGTTGTGTGGCATAATCAGTGGCCAAATAAGGATATGGAGGCATCGCATACATGTGGTGGGACACGATAATTGTCAAAGAACCGAGCATGGCGAGATTAATTGCTAATTGAGCATGCCACGAATTCGTTAGAATTTCGTAGAGACCTTTGTGACCTTCACCGGTAAAAGGGCCTTTATGAGCTTCTAGAATTTCCTTTGTGCTATGGCCGATACCCCAGTTGGTTCTGTACATGTGACCAGCTACCAAAAATAGAACGGCGATAGCTAAGTGATGATGCACGGTATCAGTTAGCCACAAACCTCCCGTCACTGGATTTAATCCTCCGCGGAAAGTCGAGAAATCTGAGTATTCTGACCAGTCAAGAGTAAAAAAAGGGATCAGCCCTTTCGCAAAACTTGGATACGCCTGAGCTAGGAGATCACGATTAAGGATGAATTCATGGGGAAGGGGTATTTCCTTGGAGTCAACTCCTGCATCTAATAGTTGGTTAATCGGCAGTGAAACATGTATCTGATGCCCCGCCCACCCTAAAGACCCCAACCCCAATAGACCCGCCAAATGGTGATTTAGCATTGATTCAACATTTTGGAACCAAGCTAACTTCGGGGCGGCTTTGTGGTAGTGAAACCAACCGGCAAAAAACATTAATCCGGCAAAGATTAATGCACCCACAGCTGTGCAATAGAGCTGTAACTCATTGGTTATTCCGGAAGCTCGCCAAAGTTGGAAAAATCCAGACGTTATTTGGATACCTTGGAAGCCCCCACCTACGTCTCCATTAAGTATTTCTTGACCCACTATTGGCCAAACAACCTGAGCACTGGGTTTCACATGAATAGGATCATTAAGCCACGCTTCATAATTAGAGAAACGGGCCCCATGAAAGTACATGCCGCTCAACCAAATGAAAATAATGGCTAGTTGACCAAAATGAGCACCAAATATTTTGCGAGATATATCCTCCAAATCATTGGTATGGCTGTCAAAATCGTGGGCATCGGCATGTAGGTTCCAAATCCATGTGGTGGTACTTGGACCCTTAGCCAGATTTCTCGAGAAATGTCCGGGTTGAGCCCATCTTTCAAAAGATGTTTTTACGGGATCCTTCTCCACCATAATCTTGACTTCTGGTTCTGGCGAACGAATAGTCATCGGGACTCTCCTCTATTCGGGCAGGAAATAACAACGACCTACCAACGGAAGATATGAAACTTCTGGGAGTTGTAGTTTTTGATGTAGTAATCTATTTTTTTTTTATCTCTCGAGTTTGAAACTTGAGCAGCTACTGTGAAGAAGTTGTGCAGGGTAGGCTTTTGAGGGTATTATCACACGATTTAATAGTGCCTAACGGACTTTACGGGATTGATGACCTGTTCGATAAAAAAATGGGTGGCAAAGTCGACGTCGAGCAAGCAGAAACCTCTATTTATTAACTGTGTTTCTCAACATTTTTATTTCATGCCGTTCTGCTTCCCCCACTGACTAATTGAACAGAGAAAAGCGTCCCGTAATTTTTAACCGATTCTGTGCTTCAATGTAATTACCGGGGGAAGGTGCTATCGCCTGTTTCCAATACTCAGCAGCTTGATCGAACCAAGCTTCCGATATATCTAAATTCCCTTGGTAAATGGCCTCTTCTCCTCGATCAGAATGGGTGATTTCTATTTAATCCCCCCCCTTAGAACCGAACTTGGGGGTTTCCCGCCTCACACGGCTCATACAACTTCGTTACCGAATCTTCGTCCCCTAGAAAATAGATAGGAATTAATTTCAAACTTCGGAGGAACTAAGAATAGTCAGGTTTCTGATCTTATCTTTTTCGAATAAAATTTTTTCCGTACTCTCGAAGAACGAAAGGGAAGAGGTGGTAACCTCCTTCGGCACTAACTACCCCATTTCAATGTGGATTTTTTGGATTAAAAAAAAATTCCTTTAGGATTTGATACTACACCGTGGTCCGTAACTTACTCCTCTCTCGACTGCCTGTACCACAGAGACCAATTGTAGAACTTTTTCGGTAGACCAATCTCATCGCATCGACCCGGATTTTCAATGAAGAATCTTTACGGTGCTTTATTCCTCGATTCAGTGAGTTATCCATGAGACTGTTAGGCTGTTTCTCTCTTCCAAAACCGGATTGCTTTGAAAGAGGCCGAATCCCGCAGCTCAAGGCAACTCCGGTTTGAAAGTATGCTTGGGGGAAGTCCTTTTCATCGGTTGATTTTTGATAAACCGGAGAATCCGAAAGCGCAGGTAGTCGCACGTGGTGACAGATCACAGCCATATTATTGGAAGCTTGTGGCAGAGGAGAATTTCGCTCTAGTGCTTGAAAGTGGTATTCCAAAGCTCTCGCATGTTTTCCATTACTTGTATGAGTAAGACCTATATTATGAAGTATGTAGCTTCGGTCATAGGAATCAACCTCTAAACGCATGGCTTTGTAGTAGCTTCATAAAGCTTCTGCATATTCCCCTTCAGATTGGGCTGACATCCGTTACGGTTTCTTATGAAAACAAGACCCGTTTCGAAACCGCACATGAGGTTCCCAACTCATACGGCTACTCCCGCTGAATCCGCAAAAAGAAGTAGCATTCGAAATGACCTAATTATCTTCACTTCCAAGTCAAATTTAAGCGGGGGTTAGTGTTTCATGAAACTGGTGTCTAACCATCCTTTTCACAAATAATTTTTCTGAGGCGGCTGCGTCATTCCCTCACGGCGACGAGATCAACAACAAATCCCTTGTCAATTTATTCGTTCCCAACGTTTCTCATTTTTCGAGGGGTTAGTCACTTTAGCACTCTCCGATGACTTCAAGGGTATCCAAGCTACAAACGGGATGGATTTTTGTTGCCCCAGTCGCCTATAGTCGTTACCGCGACTTCGAAGTTACTGGAAACAAGCAATATCTGTCGAAATCAGAAATTGTCGGAGATTTTGTATTGCCGATTCCTCCATGTGGTGCCCGCCCCCCCCCGTGCTTACTCACGAAATTGCTATGTCTTACACATCAAATTATGGATTTAAACTCTTGCTTGCTCGATATCGAAATCCGTGGGATTTGGGAGCCGTAGTTTCCGAGGTTGCATAAATCGTGGATACGCGACCGAAGGGTTTGTTTGGCAATCGAAACACACCTCATAGAAATGTGGGTTTGCTAAAGTTTTAATCTATTCAACTTCAATTTCTATTGAATAGTCAGAAATTGTTTACTTCATCGAATCGCACCATCCCTGTAGTATGTGGAAGCTTCCCTCTCTCTCTTAGTGGTAGGTAGGGTTTGCAACGAAATATCTGCTATAATTGTGGAAGTTTTGTCAATAAAGTTGTCATTTCTCTGAGATCTAGGCATAATCAAATTTGACTCCTTGGCTTTTTTTTTGCATTCCACCTACTACTGGTAAATTAATTGAGGTTACAAAAAAAAACTTTGCTTGGGTGATAAATATCTTATGCAGAAAAGAAAGTTGGTAAAGTGACAAATTGCGTTGAATTCATTATCTTTTCTCGATTTGCATTTCGAGGAAGAAATTGTAATCAACTATTACTGGGAAGTCACTTGTCATTTTATTATTCAAATCTCTAAAATATGTTGATATGTTGAGTGAATTGATGAATGAACCCCAGGAAGGGTGGCCGAGTGGTTTAAGGCGTAGCACCGGAAATGCTAAGTAGATTTTTATCTGCCGAGGGTTCGAATCCCTCCCTTTCCTTTCTCTATTTACCCCCTTTTATCTTCCTGGTTTTTTTTATCAAATATCAAAATCTAGTTATATCAAAATCTAGTTAAATTGCCAATTCAAAAAATACGGGATAGATCTGAGCTTTCAAAGCAACCCGTCGAAGGAGGAAGTAGAAAGGGCCATCTCAGTAGAAGTAAAATCAGTAAGAATTGGTAATCCCTTGGTTGATGGGAGATTCCGCTGAAGTGACGTGGACCAGTAATTTGGATAACTCATTGCGTACCAAATGGAATTGCTCGGAGATGGGGTTTTTATATCCAAAGTAGAAGGAACAATCATAATTTAAATTCCGCTCGAAAAGGTACCAAGCCAAACCAAGAAACTTCTGCTAGTTCCGGAATAACTTCAGTATGCTAACTTCTTTGCATGGGTTTTCCTTACAGAGATCTGTAAATTATTTAACTAAATTAGAAATTTAATGAATGATCATTAAGCTTTGCGGGAGTAGTACTCAACAACTAATAATTCATTTATATTCAAATTGACGGATTCTCGATTAGCAACATGATTAACCAGGCCGACAGGCCTGTCGCCTTCCGATAGAGAGACGGTCAAGTGATCCGGCGTCTCGTCCCCTCCGAGAGACTCACCCTTCAGGGCATTACATGAAGTTGGTCGATTTCGAACAGTAATAATATCTCTCGGCTTACGGCGATAGCTCGGTATATCCACAATACAATTATTAACTAAAATGTGTCTGTGATTAACTAACTGTCTAGCGGCGGGAATAGTGGAAGCCATACCTAACTGAAAGAGAACATTATCTAGACGCATCTCAAGTAGTTGCAGTAGTACTTGGCCCGTTGAACCCCTAGTTTTTCTAGCGATACGTACGTATCTCAACAATTAGCGTTCTGTTAATCCATAATTAAGACGTAATCTCTGTTTGGCCTCCAAACGTATACAGAATTGAGAAATTTTTCTTGAAGTTGACTGATCGGTAGCAACTCGAACTTCTCTCAGGTTAGGTGTCTCATCCCCACCCATAAACCCAGGTAAATTCTTTAGACGACGTATCATTTTCAAACGGGGCCCTCGATAGCGAGACGTAAAAACTCCTTTTCTGTAAACAACTTATAGTTGGGTCGGAGGAAACACTTATGGGATCGACGGGGAAATCGTACTTATCTTATTTTTGCTGGCGAAAAGATTGAAGTCAGTCAGGATTGGTAGCTGTGAAAATCATAACATATAGTTGGGAACTAATAAATATTCAACCTGTTTCTAACTAGGTGTTTTGCCTACTCTTTTACTTTGCAATGGCTTGAGAAGGTTCTACTTCCCTACAATCGTTTGAAATGAGATGGTATAAGATGACCCTTCACCTTCCAAACGGGAAGACATATCAAATCCCTCTGGTGGGCAAGTACGGCAAGTTTGAAGGGCCTCAAAATACCGATAAGATGTTTGAGGTCAGCCTCATCCCTCATCAAGGTTCTAAAGCTACAAAAACGTTCCGCCTTCGCGGCGTAGCCGAGGCCTATGACCAGTTTGACCGCCCAGATCTCAAAGCACCCAACATACTCCGCCAGGCCCAGCTCCTGGAAAGGGCCCTGGTGACCCCAATGATCTACCCCGCACCAACCAGCACGCCCTAAGAAGCAAAGCGCCTGGTCGCTCATCCGCGCAGGTAGGTTTGATTGTCTGGATCTAGATCAGCAGGCGCTGCTGCAGATAGCGGCCTTCATCTTGCTTGCTCTCCTTCTTTTTTTTCTTCTCTATCTGCTGCACGACCGCTGGGTGCAAAGCCGCCAAGGCATGGTCGTCGTCTCCGCACCGGACGATGGGAAGCCTAACGGGCGCGTAATCTATATGACTAGAGGCCTATTTAGGAGAGAACGGGATCGTCGTAAGGAGAGAGAGCAGCCTGCCAAGCAAGCGCCAGCGGCCGCCCCCTCTGCAACAACACGGCCAACCCCAGACTACGCCGCGCTTTATGAATACCCGCCCAGGCGGGTCCCTTAAGGAGGAGGTGTACAAAGATGCCAATAGATCGATTCGACGAGGTACCGCTTAGGCTACAGAAGGGAGAGGTAATAACAGTGACGGGTTACTACGGCTTAAAAGGTTTCGCAAGCGGGGTCAAATACCCATTTTGGATTGCAAAAATAGGGAGTGGGAGGGGGGTGCGGGGAACTACGAACTACCGGCGACCCCTATTGCCGGCGTTTTAGCATATCCATTTATATAAAAGTCTTGGCAAAAAAAAATGAAATTGATTGACAAGATATTGCTTCAGATAGTGTATTCGTATATAATTCTGTAATAGAAACCAAATTTTTGAAAAACATGAATCTGTTCATTCATCAAGTGTTTAGTTGAATCATATGCCTTTTATTAGATATTAAGCGGGACTGAGAAGAAAAAGAAATTGTATATACATAGACATTAGGTCATAATTATAAACTATTTGAATTTATAAGTAGCAAGATGGCGTCCGGCTAAACTAAATTAATCTTAGGCCGATAGGTATACGCGCGCCAAAAGTTTTCACACACATATAGTTTCCGGGTATAACTGTAACTACAAATATAGTTACATATCTCTCTTTTTTTGTTAGTTTGTTGGGGCTTAAAGTGGGGATATGGCGGAATGGTAGACGCAGCGGACTCAACCAGATTGAGCCTGGATATGGAAACGTATCCAGTGACAGCCCCCAGATTCAGGGAAACCTGGGATCTCTTATCAGGCAATCCTGAGCCAAATCTGGTATTACTTAAATAAATTCAAATGAGTTTAAGGCGATGAAACGAGATAGGTACAGAGACTCGACGGGGGCCATTCTAACGAACATTTTGTTAGTTATTAGTTCTTAAAATAACCGACTATATATAGATATAGATGATATAGATAGGTATATAGATCTAGATATAATATAGATACAGATATATATATTAGGTGTATTAAGTGTTAGGTGTATAAGTGTAAGTGTGCGTTTTTTTTTTAACTGCATCGGATAAGATGGATAGGTATAACATTGAGACACCCAGTACCCTAATTGAATCTTCAATGTTTCTCCTTCATCTGGACGCGGACCCCCCCCCAGATTTGGGGACAGCATTCACCCACGAAATTATGATAATTTATGTTAGTACTTCTTAATTAATGAAACACTAGCTAAACTAGCTAAAGTCTCTTCATTATATTCTATTATATATAGTGTGCCTATTCTTATCTTAATCGTACCTGCTGCAGCATCCCGCTTCCGCTTTATTCTAATGAGAATTGTTTAGCAGATGAGTCGGTATCAAGAAATGACAAGAAATGATACCTTCGCGAATAGAGGTAGAGCCCTTCTCCACGCCCTGGATAAGGGTAAGAAGCAGCAGCGCAAGTTGCGGTGGAGCGAAAATCCGTTGGTTTCACAAGACCGTGAGGGTTCGACTCCCTCTATCCCTAACGAGACACTTTAACTAACTCATCTCAGATTGTTTGAATGCAAACAATCTGTTCGGAAGCAAAATCTGGGAGTCATTTCAACTTAATTAATCTTTGGCCTTTCCTGAAAAATTTGCAATTGAGTGAGGCATTCAGGCTTTTAACACGCGTGACTGGCTCACTCAATTGAACCCCCCGCCCCCTTCATACTTTATTGACTTGGGAGCAATCTTAAACAGGTCGATGAAAGCGAGATCTACGGCTTGGACTAGTTCAAAAAACTGAAGGTGAGAAATAAACCTAACTGAAATTACTGGCTGATTTTTAGGTGAGTCTTACCCGTAAATGAGTTGGCCGAGATAGCTCAGTCGGTAGAGCAGAGGACTGAAAATCCTCGTGTCACCAGTTCAAATCTGGTTCTTGGCACCTAAAATAGGTAGTAGATAGGCCGAACTAGTTGCGATATTATGGAAAATATTTCTTCCATGAAGGAGTTAACCGAGAAGCAAAAATTACCTTGAAAACTGGGTAGGCTGAGAACTACGGTAGCTACCTGGTAACGGCAAGCAGCTTCGGTAAAAAAAAAACTAAAGGGTAAGGATACATCGGGAAACAAGTTCTCAGATGAGACCAATCCTTTTCCTTTATACTTCCATATGAAGTAGTCATATGAATTAGTAGGCATCCTGTAATTCGTAAAAGTTGGGTACGACATAATCTTTACGCAGAGGCCACCCCACCCAACTTTCAGGCATCAGTATACGCCTAAGGTGCGGGTGACCCTCGTGGATTATTCCCAACATATCGTAGGATTCACGTTCTTGAAGGTCAGAGCTTTTCCAAACCCAGTAAACCGAAGGTATTCTAGGGTCTTTTCTTGGAACAAAGATTTTTGTACATACTTCCTCAGATTGATCTGGCTGATCTCGGATCTGTGTCAGGTGATATACACTGACTAGAGGTCCTCCCGGTGCCGAGTCGTAAGCACATTGAGACCTCAGATAATTGAAACCATAAGCATATGGGGCAACGGCTACAGACAACCACTCTTCCGACTTGACCTGCAAAGTCTCGACACCTCTGTAATCAAAACCTAAAGGTCGATGGGAAAACTTATGTTTAGTTGACCAAGCGGATAATCGACCCCGCGTCTCGATATTGGACTTACCTACATTGGTGGTGTTCATATTGGTTAATACCTCCTTCCCCTCCTACCGATGTAGGAAATAAGGTCTAGTTATTCGCTTACTTACTTTTAATATTTATTTGTCATACTTATTTTTAAACTTATGAAACTTTCTCGAGAAAGTATTTGATAAGAGCTTTGTGTCACAATTAATTAATTCTCGATTGTATTTACCTATATGAATGCTAGGTACAAAGCGAAATCGATGATTTATTGCGGGATATTTCGTTCGGGTGGGACGGGAGGTTTTATCTATGAAACTTTCTCTAGCAATTTTCTTACGGAGTTTTGTTACGGCGTCAATAATAGCTTCGGGTTTAGGGGGGCAACCTGGCAAATAGATATCGACGGGAATTAATTTGTCTACCCCGCGAACGGTGCTATAAGAATCCGTACTAGACATGCCCCCCGTAATGGTACAAGCTCCCATAGCGATTACATATTTTGGATCAGGCATTTGTTCGTAAAGTCTTACAAGGGATGGGGCCATCTTCATAGTTACGGTGCCAGCGGTAACAACCAGATCTGCCTGCCTAGGACTGGATCTGGGTACTAGACCGTACCGGTCGAAATCAAACCGTGAACCAATTAGGGAGGCAAATTCAATGAAACAACAGCTGGTTCCATATAGAAGTGGCCACAAACTCGAGAGTCTGGACCAATTAGAAAAATCACTAATATTAGCTAAAAAAATTGAATTTGACACACCCCAGTTGTTGGGCTCCATCGAATTGAGGGGGATATCTACATCGCGGGGTTTGACTCCCTCTCCGCCACTTTTTTCCAAATGTTCGGAAGTTGACACCATTCCGATGCTCCTTTTCGCCATGCGTGAACCAAACCAACTACTAATATAGAGATGAAGATGATCACTTCGACGAAGGCAAGTAGTCCCAAGTCTGGGAAAGATACAGCCCAGGGATATAGAAATATGGTTTCGACGTCAAAAACCGCAAAAACCAAAGCAAACATGTAATAACGTATCTGAAATCGAATCCAAGTATCCCCCTTCGGCTCAATGCCCGATTCGTAACTCGTCAACTTCTCCGGTCCCTTTCGAGCGGGAGCAATAAATCCGGGAATCAAAAAAGCTAAATAGGGAATAGCTATAGATACTAGCAAGAAAATCCAAAAGGAGTCATATTGATGTAGCAGAAACATTTGCATACCCCTTTCACTTCAATTCTTTCAATTTAGTTTATAAACTTGGAATTAGACAAAGTCAACCTGAGCGGCTTGGTAGATAACCACCGCATCGACCTACCGCAGCAGTTTCAGCCAGTATAATCCCTTCTGGGGAGTTTAATTTTTAGTCTGTTTATATTGGCAGTTACCCCAGATTGCCCACACATTTTCAAGATCCGGCTAGTTATTGATTGCATTAAAAAACTAACAAATTCTCCTCATCTTTATCTCGTTAAAATATAAGAGTTGAATGATGATGAATTAGATTTCCAAGTCTAGTTGTTTAAATAAGCAACTTAAATTTGGTAAACGTGCGGTATGCCAACAACCCTTTATGCTGACCTCCCATCTTTCTTCTTCCCCCTGAGTTAAACCTATATGTTTTCGAACCGTAGATACTCTTGGTCATGTGGATTGGGGTACTAAAAAGGGAACGTCCTTGAACTTCTTGGCGAACGCAACACGCTGCTTTTACGGCATCGGGTTCCCCCCCTCAGGGGCTATCCCCATCTAATTGGGGAAAGCAGGCAATATTAATATAGTATGCCCAATCTATTTTTTCTAACTAACAACTTCTTTTTCATTTACTTCTAAAGAACCGCGAAATGGAGAAACGAGACTACTTATACCCCAAAGTTGGCGAGATGGAGAACAGATATAACCTGGGGTCCCCGCGTCGGAACTCGCCACCTCTACCTTTGGAGAACTCGCCAACCCACCACAGTAACTTCTTGCGAATTGATTTATTTTGGTTAACTTGTCTATCACTACCACTCTATCCTAGTGTTATTTTGCATTTTTAAATATTGATCTAAGTGAAATGAAAAATTATCACGTGGATTTCTGCTTTCGACAAACTTCCCGAGGAAGAAATATTGGTGCATCTGTAAACGAGAAGCCCTACCGCTGAACCATAGCCCCTAAATTGCCTGATATATATGAAAATATCTCATCGTTATCAATTCACTTATGTCAAGTCAACAAATTCATTTGAAAAGTGTATATGCAGTAAATAGAAGAGATCAGATATCGGTGAAGTCGTCGAACGCGTAGTTGTATCTAGCTACTCTTTCGGATATAATAGCAATATCCTTATATTAGTCACACACCTTTCGATAAGTAGAGATGTAAGGGGTGAAATAGTATAAGATAAATTAATGGCGGCCTACTTGACTCAGTGGTTAGAGTATCGCTTTCATACGGCGAGAGTCATTGGTTCGAATCCAATAGTAGGTAAAAGTTACTAGATACCAAACCAACTGGTAACACTTACTAGATACCACGATTATTAAGTTGGCATCTAATAAGTTTTACTGTATATGAAACGCATCGAAGGTTTTCGCGCGTAGCTTGGTTTCTTCGGATGGCACAATAGCATTACCATAAGATTACCAAATCACCCTGGTTTTTCGGATTCAGAGGAAGCGCATTAAGTAGCATTTGAAGCTTCTAGTCTGGCCTTCGCCCTTTTAAACGTCGAGTTGGCTTCTATTACTCTCTTCTTTCCCTCCGCTTTAGCTGAGTCAGCCTGGGCCATCTGGAAAATTCTTTGAGCCTCGTCGGGATCAATTTCGGTAGCTCTTTCCGCTTCGTTAACTAATATTGTTACTTGATTGTTCTCTATCATGGCGAAGCCCCCCATCAACGCCATTGCAGACCACTGCCCATCGTGGCGTATCTTTGAAACTCCCATATCCAAAGCTGTAAGAAGTGGCGCGTGATTGGGCAGTATACCAATCTGACCACTATTAGTGGATGAAACGATTTCCCAAACCTCGGAATTCCAAACTATTCGATTAGGGGCCATTACGCGAAGATTGAGTACCATATCTCTTACTGACCCTCCGCTTGTAAAGCCGCAGCTTTTGCGGTGGCTTCGTCGATATTGCCAACCAAATAAGAAGCTTGTTCAGGTAAGTTATCCAACTCTCCAGGAAGAATCATTTGAAATCCCTTAATGGTTTCTGATAAACTGACGTATTTCCCAGGGGAACCGGTGAAAACTTCTGCTACGAAAAAAGGTTGCGATAGAAAGCGTTCTATTTTTCGAGCCCTAGCTACCGTCAGGCGATCTTCTTCGGATAACTCGTCTAGTCCGAGAATAGCTATAATATCTTGAAGTTCCTTGTAACGTTGCAAAGTCTGTTTGACTCCCTGTGCTGTGTCATAATGTTCCTCTCCTACAATCCAAGGCTGTAACATAGTCGAAGTAGAATCCAACGGGTCCACAGCTGGATAAATACCTTTCGCTGCTAGTCCCCTTGAAAGTACGGTAGTGGCGTCTAAGTGTGCAAATGTCGTGGCGGGAGCCGGGTCAGTCAAATCATCCGCAGGTACGTAAACAGCTTGAATGGAAGTTATCGAGCCCTCCTTGGTAGAAGTAATCCTCTCTTGCAACGATCCCATTTCTGTACCAAGGGTCGGTTGGTAACCCACAGCAGGAGGCATCCTACCGAGTAATGCTGAGACCTCTGATCCCGCCTGGACAAAGCGAAAAATATTGTCTATAAATGGGAGTACATCTTGTTTGTTGACATCTCGGAAGTATTCCGCCATTGTTGGAGCGGTTGAGCCAACTCTCATACGAGCTCCTGGTGGTTCATTCATCTGACCATAAACCAGAGCCACCTTTGATTCCGAAATATTTTGTTCATTAATAACTTTTGATTCTTTCATTTCCATGTAAAGGTCATTGCCTTCACGTGTACGCTCCCCTACCCCACCAGATACAGATACACCTCCATGAGCTTTCGCAATGTTATTGATTGATTCCATAATAAGAACCGTCTTTCCAACTCCAGCCCCACCAAGTAATCCAATTTTCCCGCCTCTACGATAAGGAGCCGAAAGATCCGCAACTTTTATACCCGTTTCAAAAATTGATAATTTAGTATCCAACTGTGTAAATGCTGGGGCGGACCTGTGAATTGGAAATGTCGTACTACTTTGGACGGGACCCAAATTATCTACGGGCTCGCCGAGTACGTTGAATATTCGTCCAAGAGTAGTTTCGCCAACGGGAACACTAAGGGGGCCTCCCGTATCAACGGCACCCATACCTCTCATCGAACCATCTGTAGCACTCATAGCTACCGCCCTGACTTCATTATTACCCAATAATTGTTGGACCTCGCAAGTAACATTAATTTCTTGACCTGCTGGATTTTGTCCCTTGACTATTAGTGAGTTGTAGATATTGGGCATTTCCCCCGGCGAGGAAGCCACATCCAACACTGGTCCAATGATCTGAGTGATATAGCCCACGCTTTTTCCTGCCAATTCAGAAATTTCGAAAGATAGAGAACTGGTTTTCGTAACTATACTATTTCGATGTATTATCTTTATTTGATTATTGAATCGATAAAAATATGTGGTATTTCATCGTCAAGTGGTTGGTGGGAGAGAAAAATTCAATCATCTTCTCCCCACTCATCCCCTTTTATTGAAAATCGTTTTGGAGATGTAGCTATAGAGAAATAAAATGGAGGGTGGGAGGAGGAAGACATAGATGAAACAGACTTATCCCTCGTCTTGTACCCGATTGATAGACTAGTGAAATCTGCACTCCATCCATTAAATCTTAATTGTTTGGGTGTGCGTCCTCCTCTTTTACAAAAAAGATTGACCATTACATGCAAGGGATTAGCTGTCATTTGGTTTGTAGTCTATCGACCAGTCTAACCACGAAGAGATTCTCAAGTCAATTGGGATAAGGTGGAATGCTGTTGCTTAAGCAGTTTCTACAAGAAAACGGATTGATTAGTTGCACCCTGCATGAAACGCGGTATAAAATAATAACGTCCCATGCTTGAAATGGAGTTTTGGCAGGTATACGTATCATGTGCGGGTTGAACTATATCCACTTTGCGTTCCGCGTCGAAATACTCTACCTATGCCGAGCAGACCTCATCTTTGCAAGATTTACTAATTTAGTCATAGGGAGGAATAAACCCATGTCGCCACAAACGGAGACTAAGGCGGGTGTTGGATTCAAAGCTGGTGTCAAAGATTACCGACTGACTTACTATACCCCCGAATACAAGACCAAAGATACTGACATCTCAGCAGCTTTCCGGATGACCCCACAACCCGGAGTACCGGCTGAAGAAGCCGGAGCTGCGGTAGCTGCGGAATCCTCCACAGGTACGTGGACCACTGTATGGACAGATGGGTTGACCAGCCTTGACCGTTACAAGGGCCGATGCTACGACATCGAGCCCGTCGCTGGGGAAGAAAACCAGTATATCGCGTATGTAGCTTATCCCTTGGACCTCTTCGAAGAAGGTTCCGTCACCAACTTATTTACTTCCATTGTAGGTAACGTTTTCGGATTTAAGGCTCTACGTGCCCTACGCTTGGAAGACCTTCGAATCCCCCCCGCTTACTCCAAAACTTTCCAAGGACCGCCTCATGGTATTCAGGTCGAAAGGGATAAATTGAACAAATATGGACGTCCTCTACTGGGATGTACGATCAAGCCAAAATTAGGCCTATCTGCTAAAAATTACGGTAGAGCTGTTTATGAATGCCTTCGTGGTGGACTTGATTTTACAAAAGATGATGAAAACGTAAACTCGCAACCATTCATGCGTTGGAGAGATCGTTTTTTATTTGTTGCAGAAGCTCTCTTCAAATCCCAAGCTGAAACAGGCGAAATCAAGGGGCATTACTTAAACGCCACCGCAGGTACATGTGAAGAAATGTTAAAGAGAGCTGTTTTTGCTAGAGAATTGGGTGCACCGATTGTCATGCATGACTACCTGACCGGAGGGTTTACCGCAAATACCAGTTTAGCTTTTTATTGCAGAGACAATGGACTGCTTCTTCATATTCATCGCGCGATGCATGCTGTGATTGATAGACAACGAAATCACGGTATGCATTTTCGTGTACTGGCCAAAGCATTGCGCATGTCCGGTGGGGATCACGTACACGCTGGAACTGTAGTAGGTAAACTGGAAGGGGAAAGAGAAGTCACTTTGGGTTTCGTTGATTTACTCCGCGACGATTATATCGAGAAAGATCGTGCACGCGGTATTTATTTCACCCAAGATTGGGTCTCCATGCCGGGTGTATTCCCCGTTGCTTCGGGGGGTATCCACGTATGGCACATGCCAGCTCTAACCGAAATCTTTGGGGACGACTCTGTCCTACAGTTCGGTGGAGGAACTTTGGGACATCCCTGGGGAAATGCACCCGGTGCGGTAGCCAACCGAGTCGCGTTAGAAGCTTGCGTACAGGCACGCAATGAGGGTCGCGATCTCGCTCGTGAAGGTAATGAGATTATCCGTGAAGCCAGTAAGTGGAGTCCAGAATTGGCTGCCGCATGCGAAATATGGAAAGCTATTAAATTTGAGTTCGATACAATTGATACGCCGTAAATAAATTCGAATTATATAGGTTTTACTTCTCGTAGCTATCTTTTGTTGGCATCTGTTCCGCAACAGCTGTGACCAGGAATATGGGGAAATATTAGGTTTTCCCCATATTCCTCCTACGCAATATAGAGTGAAGTTGGTTAATCAATAGTGGAGGCTGGGGAGCACATATCCTCGAAATGTGAATCCGGGGGTTCGACTCCCCACCAACTCATATTGTAGAATTACAATATACGAAAAAGTGGTCTAAACTTAGACCAAACAGTACTCATTTCGGAAACACCTCCATCAAAGTTAGTTCCATTTGCTTCCTTTAGTTCGTCGGATAATAGAAATTCACCACCTACAATATTACCAAACTGACAGATGATGGGTTAATTGTCGATTCCATTCTATATTTAGGTCAATAAGCTTGGATTTGATACCAATTTGCCGATATCTACCTTAAGTGTGGTAAAATTTAAGTGTGGTAAAAAGTTACCACATGTTAAAGGAAAATGATTGAATATTTATCTTTTCGCGAGTTATAATGGAAACAACAGATGAGGAGATTACTACGTCTGTAACAAATTGGTTCGAAGATAGGCGCAAATTTGGTGGATTAATTGGAGCTTTCCCCGAAGAAGCTACGAGGGGCTCCGTCTCAGCCGAAAAAGAAAGAGAAAAGCGAATAAATATTAACACGAATAAGGGATTATGGGCTCGACGTGATAATTGCGGGAACATGCTTCATGTGAAATTTTTGAAACAGAATAGAAGTGTCTGTGAAGAACGTGGTTATCATATCTCAACGAATAGTATGGAAAGGATCGAACTTTTGATTGATCGCAACACATGGATTCCCGTGGATGAAGACATGACTGCAGAAGATGTTTCAGATTTCTCCGACGAGGATTCTCACCGGAATCGTATAGCCGCTTCTCAGGAGAAAACGGGTTTAACTGACGCTACCCAAACAGGTAGAGGTTATCTAAATGGAACACTTATTGCGCTTGGTGTTATGGATTTCCACTTTATGGGGGGAAGTATGGGTTCCGCTGTGGGTGAAAAGATTACTCGATTAATTGAATATGCCACGGAAAAGTCTTCGCCATTGGTTTTAATTTGTGCCTCCGGGGGAGCGCGTATGCAGGAAGGGACGTTAAGCTTGATGCAGATGGCTAAAATTTCTTCCGTCTTGCAAATTCATCAAGTTCAAAAGAAATTACTTTATATATCGATTCTTACCTATCCAACCACCGGAGGTGTCACTGCCAGTTTTGGCATGTTAGGGGATATTATTATTGCCGAGCCTAAAGCTTATACAGCATCCGCGGGTAAAAGGGTAATTGAATAAACATCGCGTCAGAAGATACCTGATGGTTTTCAGGCAGCTGAGTCCTTATTTGATAATGGGCTACTCGATTCGATCGTTCCGCGTAATCCATTGAAGGGTGTTTTGGGCGAAATCTTCGAACTTTATTCATCAGCTCCTTATAAAAAAGAAGGTTGAATTTGCTCCCAATTTTTATATTTCGTATCTTTAAATCAGCCATCTTTTACCCCTAACTAATAAACGGGAAAACTTTTGCTACTTCCATTTTTACAGAACAAAAATGAAAGGAAGAAAAATTGTTGGATCTTTTGTTCTAGTATCGGCATACTACGTTCCTGCCCCGGCCGGTAAAATTTGTAAAATGGGAAATCCAGGTTATATTATTTTACCAAAAGCCTGGAAAACCCTTTTCTTTACGGAATAAAAGGAATATCATTAGATATTAGAAAGAAGAGTGAAGCGGAGATATATTGTTGTATAAATAAATTCTTTATTTTCCCTATTGCAATTGAGGTAATTTTATCATGGCAGCATCTTATCTACCCCCCATCTTTGTACCCCTAGTTGGTTTGGTGTTTCCAGCAGTTACAATGGCTATTTCATTTATATATATAGAGCGGGATGAAATCTCATAATTTTCTTTCCCTTTTGGGGACATAGTAAGCCGCTCGGTGACTTTTTCCAATCACTTAAAATCGAAGTATGGTTTCAAAATTTAATCAAGATGAATTCTCTCCCTATTGGTAGTTATCCTTTTCTCCAACAACTTTAAGAGATGACGCTGCTTCAATCAATCTATGTCTCATTATGAGTTTTATGCAAAATGGGATGTAGATTGATTATCCGTTCCTAGGATAAGATAGATAGTAATCTCACACGCTTGAACTATATTTTGGTACTCTATTACCAAACGTAATTATGTCAGGAACAAGCAGGGGTGTTAGACCGGAAGAAGAAAAAATAGGGAAAGCAAGGTTGGTGACAATTTGGCTAATCTATTTATCATGCAATCTGTGAGGAAATAGTAATGAATTGCCGCTCCAAATGGATCCAAGTAGATTTCATAAAAGGCTCCCGTACATTTGCAAATTCGTGTTGGGCTTATATCATCCTCTGCGGCGCAATTGGTTTTCTACTGGTAGGACTTTCCAGCTACGTCGGGGAAGATATGATCCCCGGACTTTCATCTGAACAGATTGTTTTCATTCCGCAAGGCGTTGTAATGTGTTTTTACGGGATTGCGGGCCTCTTTCTCGGGCTGTATCTGTGGTGTACTGCGTTTCGGAACGTGGGGGGTGGCTACAACTTGTTTGATAAGCGGCGGGGGGTTTCTCTCATCTTTCGGTGGGGCTTTCCTGGAAAGAGCCGCCGTATCTGCATCCGACTTGTACTAAAAGATGTGGAAGCGGTTGGGTTGGAAAGTCGGGAAGGCTTTTATCCACGCCAAATTATTTACTTGAAAGTTAGGGGTCGGCAGAATATTCCACTAACGAGGATCGGTGAAGGTTTAACTTTAGGAGATATGGAAGAGAAAGCCGCCGAACCTGCTCGTTTCCCGCGTGTATCGATTGAAGGTTTTTAAATAGTACTGACTAAAATAAAACCGCATGATTTAAAAAGTAATGAGGGCTTACCCAAGCCGCAAGAAGAAAAATTGGAGGTAAAAAAAAGGGATATCCTAATTGAGACAATTCATCTGGTTAGTGCCATACTTGTTGGTGTCATACTTGGCTTACTTCCTCCTATTGATTGATAGATAATTACAGTTAATATATGCGATTCCATTATTGGAAAAGAAAGATTATTCGACGACTTTTCAGTATTCCAGATCGTTCCCCGGATAGAGCTTACAAGGCTAGTAAGCAATTACAGACCTTAAAAGAAAACTACTCAATTTCCATACAAATGAAGTCACCCCCTACGACGCCGGAGGAGTTGTCGCGGGCCATGTCGGCGCCCACCAACAAGGCATCCAATGAATCTAGATATGTAATATATCGCGGTCTCCTAGAGCACAGATTTAGCATATCTATTTTAGGAATGCGAGAAGACCTCATATTTATCTATGGGACAAAGCTCCTTGGATTACTTTCAATTGCGGTTGGGTGCTGCTGCGCAAACAATTTTTTACCGAAAAATTGTCTGAATAAGTCGAACTTTCCAGAAGCTTCCCTCTTCCGAGATATATATTTGAAATTTCGCCAAAGTTGTTACACGAATAGCGAAGGCGTCAATAACCGAATAAACCAATTTACTTCTCCAGGAGATAAGAAACCTAAAGTGGAAAATGATTTCCACTTCGCAAAAGCAAGCATTCTTTATAAGTTGAAGAATATAGAAAAGATAAATAGGAAATTAGCTTGGATTGAAGCGGCTTTAAATCACTTCACTATCAGGAGAACGCGTCGTTCTGCAAACTCTTTTCCACCTCAAACTACTAAAAATAAAAAGGTGATTGAAAAATCATCGAATTATGAATCAGCATTTCCATCGGCCTATGAGTCAGTTAGTTTGGTGCCCCGGTCGGTAACTCGCACTTTATCCAGGTTCAGGGCAGAATTGACAAATAAATCAAGTGTGTTAGTCCATAATGATTTTGATTTAGCTAGAAACCAAGCATTAGCTTCCCTTCAATATGTTGGTTTCTTTCTGCTTCTACCCCTCACAATTCCAAGAAGTATCAAATTTTGGTTTTTAGAGTCTTGGATTAGAGGTTGGTGGAACATTAATCAAACCCAAGTATTTATCAACCCCCTTCAAGAGGAAAAGGCTCTGAAGCAGCTCCGAGAAGTAGAAGCATTACGCTGGTTAGATGATGCGACTAAACATTTTGCAGATACGCAGTTGCAAAATTTCGACGCAAACGCATATGACGAGACAATTCAATTGGCAATAATGTATAACGAGCTGAATATTCAGCTACTGCTGCAGCTAGTAACCGATGTAATTAGTATTGCCATCTCAACTTTATCGTTTATGACGGGTCGAAGAAGACTTGCAGTTTCAAATTCCTGGACTCAGGAGTTATTTTATAGCTTGAATGACACAATGAAAGCGTTTTCGATTCTTCCAATAACTGATTTATGTGTGGGATTCCACTCGCCCCATGGTTGGGAAATAGTCATAGGCTCCCTCTCCGAACATTTTGGCTTGGTTCCAGATAAATTCGTAATTTCTCGCCTTGTTTCAACCTTTCCAGTTGTTTTAGATACGGTATCCAAATATTGGATCTTTCGTCATTTGAATCGCGCATCTCCCTCAATTGTAGCAACTTATCATACAATGAGTGGGTGACAACCGGTTATCGAAATTTGCATCTAACGGGCTAAACTAGTTCATTCATTTGATTTAGTTGCCCTCCCCTCCCCCATGCGGCATACGTTAATAAAAAGAATTAGAACGAGAAAAATTTGTTCGCTAACAAACGGCGTCAACATACGACCTGGTTGTAAAAAGACTTGAGACTAATCATCAATTTACGCAAAGAAGAATTACGAATAATTGGATGAAAAGATTTTGGATTCTATCACTTGCACTATCGATCGGTTTCGCTGAATTAAATCGCTCATCTGTATCAAATGCATATCCGATTCTTGCGCAACAGAATTACGAAAATCCCCGAGAAGCTACGGGGCGTATTGTGTGCGCCAACTGTCATTTAGCCAAAAAACCTGTGGATATTGAGGCCCCGCAATCCGTTCTTCCCGATACTGTATTTGAAGCAGTTGTTAAGATTCCATATGATACGTAGATAAAACAAGTACTTGCAAATGGAAAAAGAGGCGGGTTGAATGTCGGCGCCGTCCTTATTCTGCCAGACGGGTTCAAATTGGCTCCCTCTAATCGGATTCCAGCCGAAATGAAAGAAAAATTGGGAAAATTATCGTTTCAAACTTACCGTCCTGGCAAGGAAAATGTAATCGTCGTAGGACCAGTACCGGGCAAATTATATAGCGAAATCCTATTTCCAATTATCTCACCGGACCCTGGTACTGACAAAGAGGCTCACTTTTTCAAATACCCTATTTATGTTGGAGGGAATAGGGGGAGGGGACAAATTTATCCAGATGGAAGCAGAAGCAACAACACGGTTTATGCCGCCTCAGTAGCAGGAAAAATAAAGAGGGTCACTCGTAGAGAAGGAAAGGGTGGATACGAAATTACTATCGAGGAGTCATCCGAAAACCGTGAAACAACTGATATCGCCCCTCCCGGTCCCGAGCTCATAGTTTCGGAAGGTGAGTTTGTCAAGGCTGATCAGCCATTGACTAGTAACCCCAATGTCGGGGGATTCGGTCAGGGAGAAGTCGAAGTCGTACTCCAAGACCCCTTGCGTATCCAAGGTCTCGTAGCTTTCTTTGCTTCCGTTGTCTTGGCACAGATTTTTCTCGTGCTTAAGAAAAAACAGTTTGAAAAAGTGCAGTTGGCAGAAATGAATTTTTGATTGCTTACCCTTTTTGTTTTTCTGTCTTTCCCTCGGCTAAATGACCCGTAATTGCGTATAGAAAAGGATCTTTTAATGGTTTGATAGCCAAAGTTTCGATTTGATTGCGTCAACTTCTCATACGGCCGTTTATTATGTAAATGACGTCGACACTGTCGACGAGGACATGCGCTTTCTCTTTCTACGACCCAATTGAATGACTTATCTATCGACCCGTTCCCTAGTTCGACTCTATCAAGTCTGAACTGGGGCGCGGAATATGTGGCGGTGGGAAGGTATACAAACCACAAATTTTGGCTAATTGAAAAAATTGATACTGGATAGGAGTGAATAAAACAAAAACCCCATCTGCTAGTTTTTTAAGAAGTTTTGCCCTAAAACTTATTGATTGAGACCGTTCCATCAAACTAGCTTAATCTCTGGCACTGGAGTAGTTACCCCAAACCACAATATTAGATTCCACGTCTGTAACATAAAATGACATTAAAGATGATTAATAGAAAAACTATTCCTTATAAGTGTCATATTTAGCCTCAATTCATTCTTTGGATATGGAAGAATCGATCGGCACCGGCGGGGCTCGCCCGTCTTTCTTACATTGTATAACTACCACACCGACGAAGCTTAGCATTACGTCTGGTCGACATTGAAAATATAATTTGATCCGTATTTCTATGATTAAATGGACGTATATTTAATTGAGTCGCCTTTTTCTTCTCCTTCTTTAAATAAAAAGAGAAGAAAAAAAGGAAACTTCGCCTGCGGAATTCAACAGAATTTTCTTGATCAATTGGCAGTTTTTGTTTTTGTCAAGGAGACGACCCCAACCCCGAGTAAGCCCCATAAGAGGATATGCCTAACGAACCTATCACAAGTGTACCGGCTGCAGTACCTACCAACCATAGGGGAATCCTTCCAGTGGTATTTGTCATCTGTGACACCTCCTTGCCCTTTACTTCTTTCTTTGGATTTATCATCTGGTCTCGACTTGAGACATGAACAGTCACAAATAATTTATCTGGGATCTCAATTTTTTACTCAAACAATTCTTTTTAGTTTCTAATTGAAAAAGTAATTAGAAAACGGAACGGCGAGTACAAAAATCAGTAATAATCCCCGGTGAAGGCTTGTACGATTCAATTCTACACTCTGTTTATTTGGATTCGGTTGTGTCGTAAATTTGGAGCTCACTAAAAACTATCTTTGAATGAATTGCATAGCTGATATGGACCCCAAAAAGAAAACTGTAGGTACAGCTAAGCCATGAACGGCTAACCACCTAACAGTGAAAATCGGATAAGTTTTATCTAAAGCCATTGATTTCTCCTAAAAGAATTTGGTGAATGCATCGACTTGTTCCAGCGAATCGAAGCGGCCAGTTACCAAGGGAACTTCTTGTCGGCTCTCTGAAAAATATTCGTTTGGGCGGGGGCTTCCGAAAACATCGTAAGCTAAACCTGTACTAACAAATGGCCAGCCTGCAATAAACGGGGAGGGTATGGTAATGCTGTGGATGACCCAGTATCAAATACTAGTAATGATGTCAGCAAAAGGGCGTTCTCCTGTATTCCCAGACATGTTCAGCTCCGTATCTATCTATATCTATCTCATAATACTAAAGAGGATTGTTTCCCGAAAAAGAAAAGGGGGTGAAAGATGCGGGATCTAACAGTAAACCTTTTCGTCTTCGAATGAGACCTAATCCAGATTAGGTTGTCACTATTATACCCAGGGTATATCCGAAATATACTGGTTCAGTATAGCTAAAACGACTTTGATGCGGCAAGGTCACTTCTTTGCCAAATGGGAGGGAGGTTCTGATACTTGCAGAATTTTCGTGAGTGGTTGCCTACATTTAGACCGAACCCACTTGGGACTAAAAGACCTCGGTCGGCTTTATCCCCCAGTCGTTTCGCTTCGCGGACGCACGTATCCTCCCTCTGTTTCATATTAGAGCCTGTCTTAGTCTCTCGGTGTGTTCGACCAATTACTAATTTCAACTAGATTTCCACTTATTTCTACTTATAGGCCAAATCAAAAAATAGAGCTCCTCCGGGGGAATGGCTCCCAGTGACCGAAAAGGGGGAATGGTTCCCCAGCAACTACTAATCCATCAACTGACGACTGATAAATACTAAACAATTGCCTACCTGACAGATCCGATAAGTGAGACATGTTTTTACTAAATAAATAACCTAAGTTGATAGATTTAAATCAATTGATATTAAAATACCCAATAAATTTTGGTAATCAATCCCAACTTAACAAAATTGAGTAAACAATTTTGATTCGGTAAGTTCGGGTGATAAACTACTCAGAGAAATCCTATATTGTATAATAATCTATCTGTTCGATAATTTAGTATTCAAATTTATGTTCACTTTATTAAGCTACTTTGCTCTTTTGACGTCGGTTTTAAGTTTGACCTTAGTTCTATTTGTCGGATTGAACAAGATTCAGATTCTGTGACTTATCATTATCATCTAAAATATAGATAGGGGGGGGGGCAAAAAAAAAGGGGCCCTGATGGCGCCTACTAATTCATCGCACTTACCCATTACTCTTTGGTTGACGCAAAAAAAAACACTTTGGGAAGTGTGATAAGTATTCACATCAAATATCTATAAACTAGAATGGTTGAAGCATCACTATCGGGAATTGTGCCGGGTTTGATTCCCATAACCTTAGCTGGATTATTTGTAACTGCATACTCACAATATCGACGCGGCGATCAACTGGAGATTCGATAGATTTCATCAATTGTCGCATCTAAATCACCAAATTAATTTGGTGATTTAGATGCGACAATTGATGAAAGAAAAGATTATTTAGAATATTTCTTCTTTATCTCCCTACCGGTTTACCATTTCCGGTCATTTGTCAGAAAAATTTATATTATCTAAGATACAGAGATGCAGCGTTGTTGAAACAACCCGAAATTGCTGCTTCGATTTCCTTAATATCTCGTATTCGCTACGTTTTATCTTTTTCAGATAATTCTTGGCTAAGCAGTAAGTAGTAAGCACGCCCTGTAGGATTTGAACCTGCGACATCGGGTTTTGGAGACCCGCGTTCTACCGGACTGAACTAAGGGCGTCCCCCTTCTCGGGGTAATTCTGTTATTCAGCAGAGATAGGGCAGTTTTCTTGCCCACTGCGCGAGCAGGAAGTAGTAAGAGATTCCCTATCTTTTGCAAGTAACAATAAAGTTCGTAGGAGAAGAAGCCTTAGTTTCAAATCTTGACACACAAATTAAAAATTAAAACTAGGGATGACGGGATTTGAACCTGCGACATTTTGTACCCAAAACAAACACGCTACCGAGCTGCGTTACATCCCTATCAATATCGATTCGTAACTGACATTGCTGATCTAACACTATTTGATTCAATTTATTATAGCCGTTAGCTTTAGATACCGGCTACCAGAAGAATTATTTCTTGATAGATAGTTGCCTATTATAACTCTGTCCAATTGTTATTTTTTTTTCTTCTTCTTTTTCATTGACATTGCGGGTACCAATTTCCAATATTCAGAATTCCAAAATTATCCGTTTTTCATTTTGAAAGTTTGATTTATAAGTCCTAAAGAATTGATTTTATAAAGGCGAAAAAGAGGGGAAGATAAGCAAAAGTAATCAAGACTAACAGCTAGAGGAGTAGGAAATTAAGAAGAAGGAGTAGTTTTAATGCAACATGTGAAAATATATCTCTCTACGGCCCCCGTTGTAGCCGCAATATGGTTCGGCTTGTTAGCTGCTTCCTTAATAGAAGTTAATCGCTTTTTCCCCGACGCTTTGTTATTTCCGTTTCTTTGATTAAAAGAACTAATTACAGAGGCATCAGATGAGGTAAAAGAAAAATCTAATAAATTTATGTCTTGCGAAGCAAATAGCATGTAGCCGAAGTTTTTATGGGGGGGGGGGTAGCTAAAATCTAAGTTTTATTACTGAAACTTCTTGAGTAGTCCGTTCAAACAGATTTTGGTCTACCTGCGACCCCCCCCCCCCCTCAATTTTTTTTTTTTCAAAAATTAGATTATTATGACGCAATTGATTTTATGACCAAAAGTAAGGATGCGAGAGTAACCGTCGCCTTAGCATGTACAATCTGTCTTTCCAAAGGTACTGTCGGCAAATCCACGAGTATTTCTCGATACACCACACGTAAAAATCGCCGTAATACACCTATTCGGTTGGAACCAAAAAAATTTTGCGTTTGCTGCCACAAGCATACTTATCATAAGGAGCTAAAAAAATAAAGCATATTCCTGGTTAATTCATAAGTAATCAATATTATTTCGTATTGGTAGTCGTAAAAAAAAAAATATCACGAATGAATTTAGACGATCTCTCCGTAGACGTTCCCCGTCCATCCGTTGTAATGATATTATAGATTATAAAAATACTACCTCACTTCGCCGATTCATCGGTGAGCAGGGAAAAATTCTATCGAGACGCATGAATAGGTTGACTTCCAAGCAGCAGCGTTCGGTAGCTACCGCGATAAAGAGAGCTCGTATCTCGGCTTCACTACCCTTCTCGAAAAATGAGAATTAGTAAATTTTAGAAAATTCAATTTTGGTGGATTTTTGAATTTGCCAACTAAAAATTTCCCGCTAAGTAAATGTATTGGAATTGAATCGAGCTGGTGTCTGTGAAATAACCCGTTGTCTATGAGACAGTCCATTTTTCCGTTTGTCTTTTCTCTCTATCTACAATGGATCTGCAAATTAACAAATTCTTCATTTCTAGCCTCTCCGCTTAATCCGGAGAGGCTTACGGCTGGATGCTAATGTTCATTACCACTAATTTCTCGTACCATCCTGGAGAAACAGTAGGCATCCAGAGTAGCTACTTGCGCAAGTGCCTTGCGATTCATAAAAACTTGATTCCCAAGTAATTTGTGAATCAATAAACTGTACGTAATTCCATTTTTTCGCGCTGCTGCATTAATCCGAACGATCCGCAGACGACGAAATTTTCTCTTTCGGTTGTTTCTATCTACATAAGCGCAAGCTAATGCCCTCTTTTCTTGCTGGTTCGCTGCTCTAAATAATTTTGAATGAGCTCCCCGAAATCCGGATGCGAAATCGAGAATGCTTCTACGATATCTTCGAGATATGGATCCCCGTTTTACTCTGGTCATTATAGTATAGCCTCACAAAAAATTATATCTTCGTCTGAGAAATCCACTTATTTCTAGCCTTTGCTATTTCCTCAACTAATTTTTCCGTTTCAATATCTCCATCTCTTATTTGAAGGTAATAATGGAAAAATATCAATTTGGAGAAGCAGATTTGCTGTGTCACACCGAAACATAGCCCTATGTTGAGTAGAGATGAAGATACCAAAGAGATATCTTTTATCAGCACCATGTCTGGTGGCACACCGGGGTTTTCACTTCTTAGAGGGTCGCAGGTAATTGCTCATAATTATCGATAAGTCTGTCAGTTGTGACAAATTTTCATTTTTTTTATCCAATGTTATAAGTAAAGATTCCGGCAGCTTTTGCTACTCCGACTTTCCTTCCCGCAACTATTCCGGTATCCAGTACAGGTTGGATACCTAACCCTAATATCTGTATCTGTATCTGTTAGGAGACGGTACATTGTACCGGAGATAATTTGGTTTCCGATGTTTCCGTGGCAAACTAATTATGGCAGTCGGGTCTCCCCTATATACCGGAGCCTGGGGTTTTCCGGAACTAGAAAAATAAAATTGCTGCTGGCGGGTCGCATGGTCCCCGATACTTAACTCATCCCACTAATCTGGGCTATCTCACCTCCTCTTATTTGTCTTAAGAGAAATCATATGTATAGTAACGGTATTTTACATCGAAGATTGGTGGAGCAGCTGACCCCTGCTGCCATTGCAAATATATTGGCGAAGAATGTATAGAAGTGGATATCATTTGCCCAATTTAGCTTAATAACTCAACTTTATTATCATCAATTGGTTTTTGTCGTCCCAAACCAAAATGATCGGATTTGCACCGATTAAAACCACGAATTTCTATCTCTATCTTTGCTTCTATCAAAACAGATGGATTATGGATTTATCCTTATTTAACTCGGAGGATTATTTCGCAACGTCAGCTCCTTAGGAGTCTTAAGTTTCCGATCCAAACAGGTCACACATACACCCTAGTACACACTCCTCTCCGTTGGGGGCATCCTCGAAGAGCGGGAGATTTCGTCCCACTTCTCAACTGTTGTCTCGCTTTTCTAATAAGTTGTTGATTTGTAGGCACGTTCAAAGACATTAATTTCTAATTCGGTTCAAACTATTCTCAACCATTTGGAAAAACTTGTCATATCTTAGTATCTAATAATCAAAATTTATAGAATTTTCTTTTTAAACACGAAAATGAAATCCAAAGGGTTGTTGCCTTCTTTCGCAATGAATGGATTAGTAGCTGGCTAAACGGATAGACGTGAAACTACAAAAAAAAACTTCTCAAATAGGAAGAATTCGCCTCCCTCCCCCTTTTCTTTTTCCAAGTCTCAGTCACTTCCTACTTTACTCATTGAATATTTAATTTCTGACGCGTCTTCCAACGCTACGGGGTCCGCGACGCCGTAATCCTGGGCTTCTTCTGCTGACGGGAAGACATCTCTTTCCGTGTCTTCAGAAATTATCCATAGAGGTTTGCCTGTTCTTTGGGCATAGACTTTGGTTATGCAATCGCGGAGTTTTGATGCTTCTTCTGCTTCCATGACGCATTCTCCCGCTTGTCCGTCATAATACGAACTAGCTGGTTGATGAATCATTACCCTACTTAGTACTTAGATGATTCTAATTGGGTCCAACCGTACAAGCAATTTATTTTGCATACGGCTATACTGTGAGTCAACAAAATTTGCTCAAATTAGTAGTTAAATATTAACCTCTTGTCTGAAGAGTTTTTGAAAAAAGAAATTGAAATTACTTCTAAAATTTAATTTTGTTGCAAAACCTCCCCTGCTGGGGTGAAAAAGATAGCACGAGATCAGACCATCCTTTCTTTATTTCAAACGTATTATGATGATTCCGTTGCTGCGTTGCGCCAGCAATCCCAGAGTTTGCTATATATACTCCCGATGGATAACAAAATTAGCATCACTTAAGTTCTAGAGTTACAAACTTCATTTTTTATACAAAATTTGAAAAAAAAAAAATTATGTAGATTCAACATTTCATGCAATTTATGACGCTAAAATATATTGACTTCGACCTGAAATGAATCTACTCAAAAAACTTATTTTAGTTAGCTTTACCCCCTCAGCGTTCCGGTATTTCGTAGTTGGATGTTTACAGGAGGGATTGCCAAGTGGGAATTGCCATGCTATTGTTACCCCAACTAGGCGAAGGCAAGATTATAATCCGCACAAATCATTGGCGCCAAGCGTGAGGTAGTGCTATACGTCTGGTGATTTCTCCTCCAGCCAAAATGGAAGATCCCATCGAAGCAGCTAGTCCCATGCAAATGGTATGTACATCTGGTACAACGAACTGCATTGCGTCATAAGCGGATATTCCGGCTAATACCGCCCCACCAGGTGAGTTTATATATGAGTACATATCTTTGACTTGATCTTCCCCATTTAAATACATCATGATGCCAATAAGTTGATTTGCAATCTCATCATCGACCTGCTGCCCCAAAAAAAGAAGTCTCTCTCGATAAAGTCGGTTGATTGGAATAGGTTTTTGCAACTACCACTATACTGAGACCTCTCCCTGGAACCGTATAGGTATTATTAGATACATACGGCTCCGGCAGCTTCCACATGAAACGAGTTGAATAGATTTTTATCTATCACCCATATCAGCGCCATTGGTTCAAGTCTGTCTGTCTGATCTTTCGAACACTCTGAACCACTTCGTAACTAGTGACAGGTGAATTCACTCTAGCGTGTTCACTTTTCCCTTTTGCACCAGTGCATTTCTGTTCATTATTGAGTCCTCTTCTTCTGATGTGAAGAATCTTTAGGTTCATCTTCTACCCCGGGGGTAGGAAGTTCCGACCACCATTTGTACATACAGAACAAATAGTTTTCCTTTCCCTATAATTATTCCCACATCTTGTAGATGTAGCCATAAGAGAAAAATATATCTCTTTTTTTCAACGCCCCAATTCTTATTTCACAGCCATTTTGTTTAAGATTTATATTTAGGGTTGAGTAATCGGAGCCTAAGCAATCTGTTGATTCCAACTAGCCATGGATTCTGATGAATATCAAACCTAACCTATCGACAGATTTCTCTCACGCATTTGACCACTGAGAGATTAGTCAATTTCAAGCGAGATATAGACAAATCAATCGGGTAGGAATTGGTGGAAAGGGTTCCACCCGGCTCGACACACCGAACAAGTCGCACTATACGTCAACCCGAGCCGCATCCTCTTCCCCAGGGAGACGAAAGGGTACCTTTGGAACACCAATTGGCATATAAAAATCACTGAAAGAGATAGCAATAACCTCCGAATTTGAGACGTAGAAGCCAAATTGAAAGGGAGCTTACTTCACATTATAACACGCTCGATTAAGAATACGTAAATGAAAAATTCGCATTTTTTTTTTGCATATATTAATAGACTATGATGTAAATTAATAGACTATGATGTAAATTAATAGACTATGATGTAAATTAATAGACTATGATGGGACCAATCTCCGCGTTGTTATATAAAGTACGTAAATGCTAAAATACCCATGCCTTCATTTGTTCCTGAAAGACAAAGAATTGGCTTATCTTATGCTACTTATTTTCCGTCTCGTACAAACAACAGACAAATAGGCGAAGCAAGAGCAGAGAACTGCTTCTAATCATGAGCCAAAAAATTGACTCGTAAGTTTCATTTTTATCTCATCGTCTATTTCTAACTTATAACGCAAGCCTATATTGCAAGAAAGTTACGTAGTGGTCACTCATTTTCAATATCCAAGAAAGGGGTTTCTCACGGGTTTGCCTTGGTATCGCGTTCATACCGTCGTATTAAATGATCCCGGTCGTCTGATTTCCGTGCATCTGATGCATACTGCTTTGGTGTCTGGCTGGGCGGGTTCAATGGCTTCATATGAATTAGCTGTTTTTGACCCATCGGATCCCGTTCTTGATCCTATGTGGAGGCAGGGTATGTTCGTCATACCGTTTATGACTCGCATTGGAATAACGAAGTCTTGGGGAGGCTGGGGCATCAATGGGGATACCGCAACGGATGCGGGTATATGGAGTTACGAGGGGGTAGCGGCAGCCCATATAATACTATCTGGTTTGCTGTTTTTAGCCGCTATCTGGCACTGGGTTTATTGGGACCTAGATCTCTTTCGAGACGATCGAACGGGAAAACCATCACTGGATTTACCAAAAATATTTGGAATCCACTTATTTCTTTCAGGAGTACTTTGTTTCGCGTTTGGGGCATTTCACGTAACAGGTTTATTTGGACCTGGTATTTGGGTATCAGACCCCTACGGATTAACCGGAAAAGTGGAACCGGTAGATCCAGCTTGGGGGGCCGAAGGTTTCGACCCATTTGTACCAGGCGGGATTGCCTCGCACCACATAGCAGCGGGGGTTTTAGGTATACTAGCAGGTTTATTTCATCTCAGTGTTCGCCCTCCCCAACGTTTATATAAAGCTCTACGTATGGGAAATGTCGAAACCGTGTCGTCTAGCAGTATTGCTGCCGTCTTTTTTGCTGCTTTCGTAGTTTCTGGAACTATGTGGTATGGTTCCGCCGCCACTCCGATCGAATTGTTTGGCCCCACTCGTTATCAGTGGGATCAGGGGTACTTCCAACAAGAAATAGAAAAACGAATACGATCGGGTGAAGCCGAAAATCTTAGTCTATCTCAAGCTTGGTCGAAGATTCCGGAAAAATTAGCTTCCTACGATTATATTGGCAATAACCCTGCCAAAGGTGGATTGTTTAGAGCAGGTGCAATGGACAATGGCGACGGGATAGCCGTTGGTTGGTTAGGTCATGCTGTTTTCAAAGATAGGGAAGGTCACGAACTTTTTGTACGTCGTATGCCAACCTTTTTCGAAACATTTCCCGTAGTCTTGGTAGATGGCGAGGGCGTTGTGAGAGCTGATGTGCCGTTTAGACGAGCGGAATCGAAATACAGCGTCGAGCAAGTCGGTGTAACCGTAGAATTCTTCGGTGGCGAATCAAGTGGTGCTAGTTTCAGTGATCCCGGTACCGTGAAAAAATATGCTAGGCGTGCCCAGTTAGGTGAGATTTTCGAATTTGATCGCGCCACCTTAAAATCGGATGGTGTTTTTAGAAGCAGCCCACGGGGTTGGTTTACCTTCGGCCACGCCACATTTGCTCTCATTTTTTTCTTTGGCCACATTTGGCACGGTGCTAGAACCCTGTTCAGGGACGTTTTTGCTGGTATCGACCCCGACTTGGACGCCCAAGTTGAATTTGGAGCATTTCAAAAATTGGGGGATCCAAGTACTAAAAGACAAGCTGTTCGAAATATTTTTTATTATTTCTCCTATCAAAATACTACATCGCGGGCTAATTACAAAAAGTGAATGATTTTTCGAAGAAGAAATAGTAATAATTTTTAATTTTCCCTCAATAAATGAGTAAATTGATTTACTCGGATAGTTTTCAATAACTTGAAGTCAAGCGGAAAAAAAAAAGAAAATTTGAGGTAACTATAAAGTTTCTCCCGCACAACACAATTAGTATGAGAGACTTACATATAATACTACAACTACGGCCGAATCCACGGAAGCACCGGTTTACACATTTTCGTTAGTAGCAACTTTAGGTATAATATTTTTTGCCATTTTCTTTCGGGAGCCTCCCAAAGTACCTAGCAAGGGTAAATAAGAAGCTCTCTTCAATTTCAGTTTTTTTTTTTCAATTTTACCAGAGAAACACGTTTTCTTGCATCAGCAAAATCCTTAATGTGATGAAATTTTGGTTGATTAGAGACCTCCCTTTTTACTATTGCGAAGGAAGGTCCACCAATCTGACTAATCTTCATGTTCTTCAAAAGGGTCTCTAAGCTCTTTGGCTGGTTGGCCGGAAGCGGTATACAATGCGTAACCGGTGAGGCTAACAAGTGAACGGGATGTAGAGATAGCGACCGAAGTTGCGGTTTCCATTGCCATGTAACCCAAAGGGAAATATTAGTTCTCATTTTACTTGCTATAATAGTATACAAAGTCAGCTAATTTCAATCAATCGAGCAGGCTCTACGGCTACAAAAGTTTCCGATGATACTCTAAAAGGTAAACCCAGAATCAGCTTCTTGGGAATGGTTTTGAAACCACTTAACTCAGAATACGGAAAGGTTGCTCCTGGCTGGGGAACCACCCCCCTGATGGGATTTTCCATGGCTTTATTTGCAGTCTTCTTAGTTACCATTTTGGAAATTTATAACTCATCCGTTTTATTGGAGGGTATTCCGATTAGTTGGTAGAACAGTTCTGAACCCCAGCTGATGCTAGTGCATCAGCTGGGGTTCAGAACTTCATACTTGATCATAAATCGGAAAGGTAGTTCAATCGTGCAAACTTTTATTCAAATGTTTCTAAGAGACAATAATAAAATATGGGTGTGTGATTCGTTGTAACTAATCTGGTTCAACAAATAAATAATTTTATTTCTAAACATATTTAAATTTTGATAGAGTATCCGTATCTCGCCAGGTAGCGATTTAGTTAATAGCACCCGAAACGCGAGAACTTAATATTTGGTTTTATAGTTTAAACTATGATTAATCCCCATGAATTTGCCAGTTCAATTTCGTGACAAAGTTTTTATCTGATCTTGCTGATTTGGCACTGTATAGAAGAGCTATCAATGACTTTTGTTTCAATTGTACTTGTTCGTGAGTATATGCAGGTGGCCAAAAAAGAATCGTGCGGGGTTCGAGATAGTGGAGGAGTTGCTGCCCATTCAAATCTCCTAGAAAAAAACAATTCCTCGAAGTATAGTATAAATCTAAGGTTTCGTGAGTGCCAAAAAAATCAGATTAGAACGAAGTAACCCCAAATCATTGGCTTACCCTCCCCCCCAGAAAAAAAGGGAGGAAAGGAATAGATAAATTGATTGGACTAAGAGATTTCCCAAGACGCTAGTACTATTCGTCGTCAATTCAAAAATAATAGCTAACATGAGATCAGGGTAAAGTGTATTTCCGATTTTTCCGAGGATGAATCGTGTGTTCTCCTCCTAATAAGTAGAAGATGTCGTAGGTCTGACGTCTCTTCCTATTCTTTTAGCCGAGTAAATATTAATGGAATGAGCGCTGCTCAAACATCTTTGCTTAAGCTGTGCGAGAAAAAAGTCTCATGTACAGTTTACGAAGAGGGGGCCAAAAAGGCTTACCTATCTCACTAAGGTATATGATTGGTTTGAAGAGCGCCCGGAAATCCAGGCAATTGCTGACGATATCACTAGCAAATATGTCCCTCCACATGTGAACATATTCCATTGCTTGGGTGGAATCACGCTTACTCGCTTTCTGGTTCAGGTAGCCACCGGTTTCGCCATGACTTCTTATCATCGCCCAACTGTTACAGAAGCTTCCTATTCAGTTCAATATACAATGACTGAGGTTAATTTTGGCTGGCTGATTCGGTCTGTTCATCGGTGGTCAGCTAGTATGATGGTTTTAATGATGATTTTGCATGTATTTCGTGTATATCTCACAGGAGGATTCAAAAAGCCTCGCGAATTAACTTGGGTTACTGGGGTGATTTCAGCTGTATCAACTGTCTCTTTTGGGGTAACTGGATATTCTTTACCCTGGGATCAAATTGGTTACTGGGCTGTCAAAATTGTAACCGGCGTACCCGAAGCTATTCCCCTGGTAGGATCTTCGTTAGTAGAGTTATCACGAGGAAGTGCTAGTGTTGGGCAATCAACATTAACTCGTTTTTACAGTTTACACACTTTTGTCTTGCCGCTTCTTACTGCTGTTTTTACGCCGATGCATTTTCCGATGATCCGTAAACAAGGTATTTCGGGTCCTCTATGATTTATTTATGAGGTAGCGGTGATAAATTTACCTCACTACATCAGTAAACGATCTCAATTACAAGTTCCCCAACTTAATAGGTTGCTGTCCTATTGCTGCCAATACTTACTATTCAATTAAATGGTAAGTTATTTGGCGGATTTAGTTATTGTCTTAGTGTTATTGTCTTAGTATTACTGAGACAAACTAATTGAAGCGTCAAAGGAAAAAATTTGGATTATGGGAGTGTGTGACTTGTCTACAAACGCGTAGGCTATGCAGACATCGAGTCGGATGCTGCCGCAGCCAAAGAAGGTGTATCTCCTTTCCGACCTTTCTTTAGGACTAAGATTTGAAACCCGGATAAAAAGACATATCTTTCGAACTAAGATAGTTGCTTGGAGAATTTGTCCCACGATCAAATCTCAAATTTTGAGAGGCCTCGTAAAAACCTATTAGATATCCTATTGGGATGGTGTAAAGCTTTCAAACATACGGTTTTTTGGACGATGCGTACATCTCTCTTGCATCAGAAGAGAATTACTTGCAGGAATAGCCGTTGGGGTAAAAAAGGGATCTAAAGATATATATATGTAGCCGAAGTTGTAACAAGTTAAGATCCTATATAGATCGTAGTTCATAAACCGGAAATGACACGATACATACATATGGGATACGAGATGATCCGCGAAGCTTCATTTCGTCATTAGGCTGATTCGGATAAGAAGCCATGTCGCAAAATAATTTTGTTTTGTTTTCGTTTTTTCTTTGTCTGCCAACCCAACCGTTGCGCGATAAGATAATTCGATATTTGTTCGAGCCGTATGAGGAGAAATTCTCATGTTCGATTCCTATGGGAGAATGATAAGTCCGCCCCAATAACAAAAAAACCTGACCTGAACGATCCTGTTTCAAGATCAAAATTAGCTAAAGGTATGGGACATAATTACTACGGAGAACCCGCCTGGCCCAATGATCTGTTGTATATATCTCCTGTAGTAATCTTAGGAACCATTGCCTGTACTGTGGGTTTAGCTGTTTTAGAACCATCAATGCTGGGTGAACCAGCAAATCCGTTTGCAACTCCTTTGGAGATTTTACCCGAGTGGTATTTCTTTCCCGCATTTCAAATACTTCGTACAGTGCCCAATAAATTATTAGGTGTTCTCTTAATGGCCTCAGTACCTGCAGGTTTGTTGACTGTTCCTTTTCCCGAAAACGTCAATAAATTCCAGAATCCGTTTCGACGTCCAGTAGCCACAACAGTCTTCGCAATCGGTACTGCGGTCGCTATTTGGTCAGGTGTTGGAGCAGCGTTACCCATAGATGGATCTTTAACTTCGGGACTGTTCTAATTCTAATAGTTAGATATCTTCTATTAACTCAAAATAGATTGAGATTCGGTCTAGGGGGCAATCGTCAGCCCCCGGGCCAGGACAAGACTTCCCTAGACTAAATCAACTTCGATTCAGAAATGTAATTTTTATTTTCCGATTTCTGGTTAACTTATTTTTGCTTCCCCTCCAAAATTTTGTACATGAAAGCGTAATACATGAAATGCAGGATCACTTGTTTCAAAAATGGGGTAATTGGGGTTCTACAATCTGTACTCACAATTAAAATCTAATTTTTGGGTAATTCTATAGTGAAGTGATCCCACAAAGCTTTCGACACCTGATCTACAGATTTTTGCCCGAAACTTCTTATTTTTGATGAGTCTTCTCGGCTATAACTGAGCAAATCGGAAATTGTGTGTATTTCGGCCTTTTTGAGACAATTAAAAGCTCTAGCGGGTAATTCTAATTGGTCAATAAATGTATTTTTGGAAACCTTTCCCTCTAGTTTATTCGCATCATAAATTTGTGAAGATGAGCCTGCCGAAGCGGGAGAACTCCCACCGTATCCGGATCCGGAATGGGAGATGTCTTCACTATTCACGTGCAGGAAAGCACTTGGTAAGTCTATTAGTTTTTCAGAAGCCTCTTTAATTGCTTCGTCTGGGGTCAGGCTACCATTAGTCCATATTTCAATGAATGATGTTTCTCGCGTCGCTTTACCACTTCCAAATAGATGTACGCTACAATTTACGTTTCGAACAGGCATAGATACGGCATCAATGGGAAATTCTCCATTTTCATATCCACCTAAATTTTCTATGCGGTATCCGCAATCTTTTTCAACCCTTAATTTAATATTTAGGGATATTGGTTGGGTAATAGTAAGTATACGCTGGGAATCGTCAATCGCCTTGACATGGGGTGGTAGTAATGTATCACCCGCAGTTACTTCTTTGGGACCAGTTACGGATGAAACTGCTTCCTTCACATCATCAGAGTCGCTCTTAAGTACAATTTCCTTCAAATTAACTGACACATCATGTGTTGTCTCTTAAATACCCGTTATTGTGGAATACTCGTGCACAACTCCTTGAAACCTCGCCCGTGTTATGCTCGTACCCCGGACTTCTTCCAATGACGCTTTACGCATGGCAGTTCCCACAGTACTAACTTGACCCCTCTTGAACGGGGATACAACAAAGCGACCATAATGAAGACGCCTATATTCTGTCTTGGATTCAACACATTTCCATTTAATGTCTTGGTTAGAGATCGATGTTTCACACGGAAGCATAAAAGAAATCCCCTTTTAGTTTTTATATGACGACTAATTAGACACGTCTTTTTCGGGGGGGTCGGCACCCATTATATGGCATGGGGGTCACATCACGTACAAAACTTAGGATTATACCGCTTCGTCGGATAGCTCGTAGTGCCGTGTCCCTTCCCGGACCGGGTCCACTCACCATAATTTCCGCCTGCTTCATACCCCGATCCAACGAAGCACGAATAGCGTTTTCCGCCGCAGCTTGGGCGGCAAAAGGTGTGCTTTTGCGCGTACCTTTGAACCCGCAGGCACCAGCGGAACACCAGGGAGCCACTTATCCCCGAACGTCCGTGGCAGTAATGATTGTATTATTGAAACTTGCTCGGATGTGAATAACCCCTTTTTGTACTCCGCGTTTTACTTTGCGTGAACGAATTTTTTTTGAATTACCCAACATAATTGATTGATGACTCATATTTGAATTTGGAAGCTGTTTTGATTTTTTATTTGGTTGCAGATATAACTACTTTGATTACCCTTGCCTCTGCTTATGCTTCGGGTTGCAACAGATTACCATGATTCGTCCACGCCTACGAATCAATCGACACTTCTCACATATTTTGCGAATGGAGGCACGAATTTTCGTAGCTACAACCTTAAGTTAGTTAAGTAATTTTATTTATAGATTTTAAATAGTTTTCCTTTTTCTGTATGAAGTTGAAGGAAAAAACTGAGCAAACAGATGATTGCTAGATAGCGGTACCAACAACACAACTTATTGACTACCTTGCCTACTTCGAAGTCGATAAATGGTACACCCTTTGGTAAGATCATAGGGACTTAATTCAGCTTTTACCCTATCTCCCGGTAATATTCTTATGTAATTTCGTCAGATCTTTCCCGATACATGAGTCAAGACTTGGCACCCATTATCCAAACACGCTCAAGACATGGCATTGGGAGGTGATTCAGTAACTGTACCCTCCATGTCAATAAGATTCTGCTTTTTCATCATTCGAACTAAATAAACCTCCTGTCATTCATAAATCTGTTTAATAGATTGCTAATTCAGCAGATATTACTCCCAGTGTTAAAAACATAGTAAAAAGAACTATCTCTTCAAATTCTAGAAATTACCAATTACCAAATGTGACATGAAATTTCCCCCCCAATTTTTTTATATCTTGCATATCGATCCGTAAGAAGTCCATGAGATGTCGGTAGAATTGCAATTCCCATACCGCCCAATATTTTGGGAATTTCTCGATGATTGGGATAAACTCTCAAGCCAGGCTTACTGATGCGTCTGATAACTGTAATAGAGGGGTCTTTCTTCTTCCCAAGATACTTTAAGCTCACATCTAAAAACTCCTCCTTATCATCCTTGTGCTTTACGAAACTTTTTATGAAACCTTCTTCCACTGAAATTTGTACGATGCATGCAGTCATTTTAGTGGCAGGTATCCTGATCGTAGATTTCTTTCTTGTGTTGGCATTTCTTATCGCAGTAAGTGCAGCTGAGAGAGGGTCGTTATTCATGAAAGATCAATCAATAGTTTTTAAAATTATCGGTATCAGAGTGATTCCTAACCTCGTTCTTTTTCCGCTTCCCTACATTATTTTTTTTTGTGCTATTTAATTGTATTTGACAAATATTCAAACCAATTTTTCTTTTTCTTCTGTAGAAAAATTTGGTAAATATTTGTCAAACGTATAATGCTAATTTATATTATTTATTGGTTTTTGTAACACTTCGGGGGCTAACGAGACTACTCTAGTAAAATTAAAATCTCTCAATTCCCTAGCTACTGGACCGAAGATCCTAGTTCCTCTGGGACTTCCCTCCTGGTTCACAACGACGGCTGCATTGTCGTCGAATACAACTGTCATTCCGTTACATCGTTTTATCCCTTTACGGGTGCAAACAACTACTGCTCTAACCACTTCTGATCTTTTTAGAGACATATTGGGTACTGCTTCTTTGACCACGGCCATTATGACGTCACCCGTACCTGCATATTTGCGATTGCCAGTCCCCAAAACTCGAATACACATTGATTTGCGGGCTCCGCTGTTGTCTGCTACATTTAAATAACTTTGATTTTGAATCGTTTGGTAATCGGGAGATATAATAGGTTTATTTTTAATACATTCGGGTGAAAAAAGAAATACTCTGCCCAACCAAGATTTTTATCGTGACTAATATAATTTAGTTGAATTAACGGCCTATCTTTTTTAATAATTACAGGGTGATTCCTTAGACGTAACGTTACCGTCCCCGCTACCACTACTTCATTCAAGTCACTTTATTTTGATATTTCCGTTTCTAGCAGGTAAGGTAACTAAGTATCATGATTCTGTAGTAGTTATCATTCGAGTCAGGACAGGCATTTTGTGCGCAGCCATCGCCATAGCAGCTTTGGCTAAATCTTCCGATACGCCACTTAATTCGTGAAGTATTCGACCTGGTTTAATTGCAGAGACCCAGTATTCCGGAGACCCCTTGCCCGATCCCATACGCGTTTCTGCAGGTCTCATAGTAATGGGTTTGTCGGGGAAAATGCGTATCCATAGCTTCCCGCCTCGCCGAGCGCAGCGTGTTATTGACCTCCTTCCCGCCTCTATTTGTCTAGCCGTAATCCAAGCAGGCTCGAGGGCCTGAAGGGCAAACTTTCCGAAGGAAATAGTGTTGCCACGACTAGAAAACCCCCTCAATCTTCCTCGATGTTGCTTACGATATTTCGTTCGTCTGGGGTTACAGTCGATGTCGACACAATTTATCAATCTCTGATACAGAACCGGACGCGGAAGTCCCCCTTCAACCGGCTCCTCATGAATTCGACACCTTACCTTTTTTCTTTTCACATTTCGCAAATTTGTCAATTTTTTCTTTTTTCACCTCTACCCCCTCCCCTTATTATTCCATTTCTAAGAGGCGGTTCAGTTAGTACTTGGCGCCTAATTCATGGGCGAGAATAAGCTCGATTTCTCAATTTCTTTATTTTTCGTCGTTGTTGGCTTCCCTCGCCATCCCATCTGTCGAATCTCGATATTACTTAACTTTAGAAATGAGATTCGGAAGTCCTCTCGTTGTTTCAGTCTCTTGGAGCAAAGGTTTTGGTTCCCCCACAGCACCGGAGCTTCTCATCCTACTTCAATCTCATTGAATCAATGCTCCCAGCATTAATTGACTCAAAGCTCTATCTTTGATATTGACAATTAATTTATCAATTGTGCTAAATCACGCAGCTTTTCGGGGGTTGAGCGGTTAACCACACGATATTGAGAAGTAAAAATACAAATATTTGTATCTATTTTTCTTAATATATTCACGAATCAATAATGTTTTCAGCTTTCCCATAAGAAGAAGTTCTCATGGGTAGAAAATTCAATTGTGATTAAATAGTCCCGTTGCGTCTTCGTATTTTCTTCGGTTAGCACTCGAAAAAAGTGGGGGGTTCATTACTTCATCAATTAGTTCTTTTTTTTTCTTTATTCGTGAATGAAGAGATCTTATTTAGACGAGTCGCACACTAAGCATAGCAAAGATCTTTTGGAGTTTAAAATAAAAATGATTGAAACTAGAATAGTATAAAATTATCTTAGGTTACATAAGATTTCACTGGGTAATTTTTAATTAGGTATAGATCTTACCTAAGTATCCCGAAATATCCAAGTCTTTATGCCTAAAACTCCGTAAATTGTTTCAGCCGGGTGGTATGAGTAGCCTATACGAGCTTTAATGGTTTGTAGGGGAACCCTACCTTCTCTAGCCCACTCAACCCGGGCCATCTCACTACCGTTAAGGCGCCCGGCTATTTGTATCTTAACACCCCTATTTTTGGGGCTGGTTCTTCCAACTAATTCAATAGCTTTTTTTATAGTTCGTCGAAAAGGGACTCTATTTCTTAGTTGTGAGGCAACATGCTCCGCCAATATCTTCGGTTCCCCATATGGTTGATCAATACTATTTAGTATTAACCGAAGCTTCCGACTATCGATTCCCGAGATTTTTTCGATCTCGTTCTTCATTTGAGTAATCCCCAAACTTTGTTCCTGAACTAGTAAATCGGGAAATCCTGTATGTATATCAACTCGAATAAGATCTGTTTTTCGTTGGATTTCAATATGTCCAATTCCGCCGCAATTTGTGGTGTCCTTCGCGTGTTTCGAAATAAACTTCTCGACGGAGGCGCGTATCTGTCTATCCCCTTCGAGAAACTTTGGATAATCTTTCGTCTGCGCAAACCGATGAGAATAATGCTTCTGAGTTACACCGAGTCGAAAACCGAGTGGATGAATCTTTCGTCCCGTATCTATTTCTCCTGAACTCAACATTAAGTTACTAATATTGATATTACTTCTACTTAGTCTTCTTCTTTGCAGTATTTCTCAACCACCTATGATGTTTCAATTAATAATTTTTCTTTCGGAGTCATTTTCCTATCTTTCCAACAGAATTTGATTTTGACTTAGTAGTTACTTTACAAGTAGGTTTCTTTATCGGGTAACCCCGTCCTTGAGCTCGAGGACGGAACCTTCTCAAAAAAGCGGAATCCTCGACTTAAGCCTCACTAATGAACAAATCGGATTTATTCAATCCAAAATTCGTATTGGCGTTTGCCGCCGCCGAAAGAATCAACTGCGATATGAGATGAGACATTTTATGTGGCGTAAATTCGGGTAATACAAGTGCTTCTCCGTACGAACAACCTCGGAGTTGATCAGTAACGCGTCGTATTTTTCTCGCTGATACACGGAAATTTTTTCCCAGAGCTCGCGCGACAATTTTTAAGTCGTCTTTTTTTTTCATGAGGTATAATTTCCTAATTATCGACGAGATCCCCTATCGGTTTTCGCATGTCCCCTAAAATTTCGGGTGGGTACAAATTCCCCTAGTTTGTGACCCACCATCCGATCGGTTACGTAAATAGGTAGGTGCTCTCGCCCATTATGGACGGCAATTGTGTGACCGATCGTGATAGGTACGACTGCAGAAGCGCGAGACCAAGTTATAATCAATTTCCGCTCCCTTCTTATATTGAGATTTTCAATTTCTCGTATTAAATGATTAGCTACAAACGGACCTTTTTTAGATGAACGTGTCATAGGTGATTAACCCTCCCCACTCCCGCTTAATATTTTAATTTATCAAGTTTAATTTTAACTTTAATTTTTGCGTCGCCGAAGTATGAATGGGTTGCTATATCTCCTCTTCCTTCGAGTCCTTTTTCCAAACGCGACATGTCCCCGAGGGGTTAGTGGTCTCCTCCTACCAATTGATGTCCTGCCCTCTCCCCCCCCGTGGGGATGATCTACAGGATTCGTAGCTGAACCTCTCACCTTTGGCCGTTTCCCTAACCAGCGTTTAGACCCAGCTTTTCCCAAGTGTTCATTATTTACATCGATGTTTCCAACCCGTCCTATACTTGCTAAACATTTTTGAGATATCAAACGAATTTCGTTAGAAGGCAATCTTAGTGTAGTCAATTGACCTTCCTTTGCAATTACTTTTGCTGCCGTGCCGGCTGACCTAACCGATTATCCGCCTTTCCCAGATTTTAACTCTACGTTATGTATAATAGTACCCAATGGTATCTTGGTCGAGGTAGACCCCCCCCTCCTCCCACTACTTCTTCTTTTTCAAGAAGGAAACGATTGGGGAAGATCCCTTCCCAAACTGCACAAGCCTCTTTCGAGGCATACAGCTTTCCGGATACAAAATTTAGGATTAAATACCACTTCTAGATTTCGATGGTACAAATTGACGCCTACTAAAGCATAGGCCATTAATCTTTGTATTTTATTTGTTGCATCCTCGACATCTTTGTCTGCACCTGGCTTTTTTTCTCTGATAATTTGGTACTTACCGAAAACTTAGCAGCAGAATTGGTGAATTCGATGATTCGCGTCAACATTAGCTAATGTCTAGGATAACTTAGGAAACCTCTCCTTTTTTCCAGCATTGAAGTAACATCATTTCCATGTATTAATTTTTTTTTTATTTTGCAGCTTCGATGTTGCCTCCGACTGCCAAACCGAATGTGTTTGAATTTTGTACTCGCCACGTTCTCAGTACGTACATCAGACGCCCTTTGTTCGTCGTTTCAATTTTGAGATTATTTATCCGCTTCCATATTATCTTACCTTTTCAAATTGATTATTTAGTTGCCTAATAGTTTGGCACGCGCTACTGTCCCCATTTAGTTACCCCAAGTAGGTTCGCTTCGTATCATTCGGTGACTTATTTCGAAGTAGTGCCTGGTTTCCGGGCCCAGCCTATAACCCGATCGATTAGTTTCGGAATACGCGAATCAATTATTCGACCCGCACTCAGAGGTAGGGCATTTCCAATTGAAATAGATGCGTCAGAACTAGACATTACAATATCTCCAACTCCAACCCCCCTTGGGTGCAAAATGTATTTCTTATCACCATCTATATAAGTGATTAGACAAATGAAGGCATTGCGGTTGGGGTCATATTCAATACTAGATACCCTTCCGGAGACATTTAATTTGTCTCGTTGAAAATCAATTTTACGACGTAGACGCTTGTGTCCACCCCCCCTATGTCTACTCGTGATGATTCCTGCATTGTTGCGACCATTTCTGGATAGTCTGTGATAAGTTAATTGCTTATGAGGCTTAGATTTCTTCGTTTCTCCAAATTGGAAAATTTTTTGGTTCCGGGTGCTAGGAGTATACGTCTCATGAAGTCACGTGGCCATACTTTTTTTTCCCCCCTCAGGTTCATGTGTAATTTTTTATTTAAAGGGAATTTCGACTCTGTTTAAAAATTAGTTTAGAAATAAAGGAATGGAATGGCCAGCTCGAAGTCTAGCAATCATCTTTTTTATACTCCTACAATTCACATCTAATCTACTTCCTTTTCTTCTCTCATTTGTGACCCGACTAGTATTGATGCCGTCCACTCTAACACTGAAAAATCGTTCGATCCAATGTTTCATCTCGGTTTTAGTCAATTTAGAGTCCACACGGAAAGTATACTGATTTTGCTGCAACAAACGAGTAGATTTATCGGTAATTATTTGGTTTTTCGACTTCTCCGTAGTGTCCTTCTCGCTTTGTCCGTTTTCTGTCAATTATCTTTGTTTCTTCTGTAACTACTGTATAGTATTCTAATTTGAAATTTTTAGCATTTAGCTATTGTCGTTTCCAGATCTACCTATTTGGAAAGGAAATTCTTGATTTATCCGTTCCTTATCGTATCCTATTTTTCATCTGCATCCAACAGGAGTTGAACCTGTGAATTCGCCAATTATGAGTTGGGTGCTTTGACCGTTCAGCCATGGATGCCAACTAGGAGAAACCCCCCCCCTTTTTTTTTTTATTAGGAGTATACCACCGCTAGTGGCAGCATATGGCTGTTAGTCACAGTATACTACATAGTCCAAACCGTGTCAAATCAAAATTTTTACGAGATCTTTATTATGGGTAGATTTCAACAAAGTTGTCCTCATGAACTGGGAACTTTTGCTCGTACCACCTCATTTGGCTTACGAACCGGAACTGATAATATTAGGGATTACGCGGGATTATACATGAAGGATCCTGTTCTAACACTCTCTCCGGTTTTATGTTCACCATCCTTAGGGGGTATCCCTCCACCATCCGGTTTTTTCGGTAAACTCTATCTCTTTTGGCATGGATGGAGGGCTGGTTTGTACCCATCAGTTCTGGTAGCGCTCATCACAAGTGTCATCTCTATCTACTATTATCTCAAAATAATTAAATTAATGTTCACTGGGAAGAATGGGAGGAGCGATGCATCCACAACTTATATACAAAATTCATTAGTTTCTCCATCAATTTCAAAAAGTTCTATTGAAATAGCTATGATCATTCGTGCACTAGCATCAATCCTATCGGGTATATTAATAGATCCCATTATCGGGATCACACGGAATACTTTATTCTAGACTCACTTCGAATTGTGACGCGAACTCTTTTTTTTCGAGCGATTTTTCTTAAAAGCCGGTTTTGCTTCTGCTATCCCAATTAGTCTGTCTCTGTAACTTATGAAATAGTTATATCTTCTTCGGTAATTGATCCTGACATTCTCCTATCTAGCTTGTATTTGCTTTTTCGCACCCGGAATCACTTGCTAGGAAAATGATCACTTGTCTATTCCGGAGGGGATATAAGTATTTCCGCGCAATGCACAGCTGGAGTTGGGCAGCGACAACCCACGCTGCTATATCTAAGTATTTAGGCGGAAGGAGAATGCCTCCCTTTCTTGTATCTTCATATGATATTATTTGATTGATACTGAGAAAAAAAATTCTCTGTAGGAAGAGGGAATCAACCACCCCCTCGGGGATGATTGATTGTGGGCGGGAACCGATTCGAACCCTCGGCCATCGCCGGTATGAAGTGGAACCCTACCACTGCATGGAGAAAAAGTGAGTAACGATAAAGGTCCGGGGGCCTCGTCTAAACCTGGCCCGAGTGGAGTCTCACAGTTAGTAAATTTGGTGAGAAAGAGAATAAAATTTAGTAAATTTGGTGAGAAAGAGAATAAAATTCGGTTCAGCAGTTGACAAGCATATAGATATACCCGTATAATTGAAGTGATAAGCGTAACTCCACCGTGTCTACGTGCTTCGAAAGAAGGGTAGGCATACCAGACTCAAAATCTAGCACCGCGTAGAGGTTCAAATCCTACGCGAGGCGTCCAGAGGTATCGCATTTCTGGAAGAAGTCTATCGACTTCTCCATTCTCACCAATGGAACTCAAAATTTTGACTTGGTCGATCTCCATGCTTGCCTTCTCGAGTGCAGTAGCACTGGAACTGTCTCTTCCACTCGAGAGACGAGTGGGTCCTAGTGCAGAGATATCTGAGGCGGTAAGTCCCACCTTTTCTCCTTATTCCCCTTCCAAACCAAGACTGGGACAGTAAATCCTAACATCCGAAATGACTGGAGCGAGACCCGAAACTCAAGGAATAGTTTTTCTTACAGATACAGAAGAGAAAGAAGAAATAGAATGAAAACAAAAAGAACGACTGAGGTGTGAACGTATCGGAGATTTAGACGTAAATGAAATGAGCCGTAAATTTTAGTAGTTGTGTGTTTAGGACTGAAAATCCTATCCAATTCATAGGACTGAAAATCCTATCCAATTCATAGGACTGAAAATCCTATCCAATCCATAGGACTGAAAATCCTATCCAATTCATAGGACTGAAAATCCTACGATTGGGACTCGAAATCCCAATCATAAGCCAAGTATCTGGCTTAGATAACCCTAACCAGATACTTGTAGTTTCCATTCCAACTCATAGAATAATGAATTATTGACTCATCCGAGCAATGGATGAATAAAATTACCTCATCTCCTCGGTAACTATCTTCAGTGTAGCTCCCAAAATTAAAGGCCGACTCCTCCCGAGACAAAATACAAGACCCCAAAATAGAAGGGGGGATATTTCATCTGGGGATGATTGATTGCGGGCGAGGAGGGATTCGAACCCCCGACACCGTGGTTCGTAGCCACGTGCTCTAATCCCCTGAGCTACAGGCCCCGACCCCACTGAATCCGTTTCAGGATTCACTGAAATAGACTGGACTGGAACCAACCCACTCTCTTTCCTTCCATCTCTCTATTCTGGAGGTTATTGGTAAATACTCGTAAGCCCAAGATTCCCCCCCATTCACCGATATTCTTTCCTCACTGAGAAAAGATTGAAAGGATGTGCTATATAGAATAGAATGATAGAATGGAGTTCCGGATAGAGATGAACCCTACGATTACGATGAGAAAATGAAAGGCATTTCTTTTTTTTTTTATCCTGGCGTCGAGCTATTTTTCCGCAGGGCCCCCCCTGCAGTATTGTTACCGCAGTAGAGTTTCACCACCAAGTTCGAGATGGATCGGTGTGGTTCCTCTACGCCTGGGACACCAGAATATCAACCCTTGAAAGGGAATACGCATAGAATGGGGAAGAACTCATCAGTTTGAGTCTGCGACTCCAGTCCGGAAGACACACCAAAAGTAGGGATGCACTTTCCAAAAAATATCCTGACCCGCCAGGATTCTTCCTCTATCCTTTGGATAGAGAAAGAAGAGGTACAGAATTTTACTTCAGACCCATAAATTAAAATTAATATGCTTGCTGTCACACAACCAAATACTAGGTGGTATTGCCTGATCTATTTGATCAAGTTTTGCAGGAACAAAGTTCAAACCTATCGGTCTGTTAGGATGCCTCAGCTGCATACATTACTGCACCTCCACTTAGCACCTATCGCGATAATAAACGGCTCGTCTTGCCGTGACCTTACCTCGGGCTCGAGCTTCTCAAATCGGAGACTTCTGTTGCGTTCCGCGGGAACGCTAAAGGATTATTGTCGCCCCGACTCCTTCTTTCACGCGTCCAAAGCCTCTCGAGTAAGTACGAGTAGGAGAGCACTCATCCTGGGGTGGGCTTCCTACTTAGATGCCTTCAGCAGTTATCCGCTCCGCACTTGGCTACCCAGCGTTTACCGTGGGCACGACAACTGGTACACCAGAGGTGCGTCCTTCCCGGTCCTCTCGTACTAGGGAAAGGCCCCCTCAATGCTCTAGCGCCCGCACCGGATATGGACCGAACTGTCTCACGACGTTCTGAACCCAGCTCACGTACCGCTTTAATGGGCGAACAGCCCAACCCTTGGGACGTACTACCGCCCCAGGTGGCGAAGAGCCGACATCGAGGTGCCAAACCTTCCCGTCGATGTGAACTCTTGGGGAAGATCAGCCTGTTATCCCTAGAGTAACTTTTATCCGTTGAGCGACGGCCCTTCCACTTGGCACCGTCGGATCACTAAGGCCGACTTTCGTCCCTGCTCGACTGGTAGGTCTTGCAGTCAAGCTTCCTTCTGCCTTTGCACTCGAAGGCTGATTTCCGTCCAGCCTGAGGAAACCTTTGCGCGCCTCCGTTACTCTTTGGGAGGCCTACGCCCCATAGAAACTGTCTATCTGGGACTGTCTCTTGGCCCGTAATTTTTGACACAAGGTTAGAATTCTAGCTCTCCTGGAGTGGTATCTCACTGATGGCTCAGGCCCCCCCGGAAAGGAACCCTCTCTGCCTCCCACCTAAGCTGCGCAAGAAGAGCCCGAAGCCAATCGCAGGGAACAGTGAAGCTTCATAGGGTCTTTCTGTCCAGGTGCGGGTAGTCCGCATCTTCACAGACATGTCTATTTCACCGAGTCTTTCTCCGAGACAGTGCCCAGATCGTTACGCCTTTCGTGCGGGTCGGAACTTACCCGACAAGGAATTTCGCTACCTTAGGACCGTTATAGTTACGGCCGCCGTTCACCGGGGCTTCGGTCGCCGGCTTACCCGTTCTCAGGTCACCGACTCCCTTAACCTTCCGGCACTGGGCAGGCGTCAGCCCCCATACATGGTCTTACGACTTTGCGGAGACCTGTGTTTTTGGTAAACAGTCGCCTGGGCCTGGTCACTGCGACCTCCCTTGTGAGGAGGTACCCCTTCTCCCGAAGTTACGGGGCCATTTTGCCGAGTTCCTTAGAGAAAGTTGTCTCGCGCCCCTAGGTATTCTCTACCTACCCACCTGTGTCGGTTTCGGGTACAGGTGCCCGCTTGTTAAAAGTCGTTCGAGCTTTTCTTGGGAGTTTGGCGTGGGTTACTTCGGCGCCGTGGCGCCTAGTACTTGGACGTTGGCTCGAGGTATTTTCCCTACCCCTCACTACCCTTAATGGGCTCATTAGCTTTGCGTCCTTAAACCGATAACCATCTCTCGGCTAACCTAGCCTCCTCCGTCCCTCGGGACCAACAAGGGGCAGTACAGGAATATTAACCCGTTGCCCATCGACTACGCCTCTCGGCCTGATCTTAGGCCCTGACTCACCCTCCGTGGACGAACCTTGCGGAGGAACCCTTAGGTTTTCGGGGCATTGGATTCCCACCAATGTTTGCGTTACTCAAGCCGACATTCTCGCTTCCGCTTTGTCCACACCTGCTCGCACTGGTGCTTCTACCTGGGACGGAACGCTCCCCTACCGATGTTTCTTGACATCCCACAGCTTCGGCAGACCGCTTAGTCCCGTTCATCTTCGGCGCAAGAGCGCTTGATCAGTGAGCTATTACGCACTCTTTCAAGGGTGGCTGCTTCTAGGCAAACCTCCTGGCTGTCTCTGCACTCCTACCTCCTTTACCACTGAGCGGTCATTTAGGGGCCTTAGCTGGTGATCTGGGCTGTTCCCCTCTCGACGATGAAGCTTATCCCCCATCGTCTCACTGGTTGACCCTTTTTTCCTTCTTATCCGAAAGCCACATCTAGTATTCAGAGTTTGCCTCGATTTGGTACCGCTCTCGCAGCCCGCACCGGAACAGTGCTTTACCCCTAGACGGCCTAGTCAACTGCTGCGCCTCAACGCATTTCGGGGAGAACCAGCTAGCTCTGGGTTCGAGTGGCATTTCACCCCTAACCACAACTCATCCGCTGATTTTTCAACATCAGTCGGTTCGGACCTCCACTTAGTTTCACCCAAGCTTCATCCTGGTCATGGATAGATCACCCAGGTTCGGGTTTATAAGCGGTGACAGCTGCCCTAGCAAGACTCGCTTTCGCTACGGCTCCAGGGGTTCTCCCCTTTAACCGGGCCACCGCCTATAAGTCGCCGGCTCATTCTTCAACAGGCACGCGGTTAGAGATTCAATTCTCCTCCCACTGCTTGGGAGCTCGCGGTTTCATGTTCTATTTCACTCCCCGATGGGGGTTCTTTTCACCTTTCCCTCACGGTACTGCTTCGCTATCGGTCACTCAGGAGTATTTAGCCTTGCAAGGTGGTCCTTGCTGATTCACACGGGATTTCGCGTGCCCCATGCTACTTGGGTTGGAGCGTAAGCCTGCCGTACTTCCGGCTACTGGACTATCACCATCTAGGGTGCAGCACTCAACTGCTTCGCCTAGTAAGACAAAACCCTTATAGCTCTCCCACAACCCCGTTTTCACGGTTTAGACTCTTCCCGTTTCACTCGCCGTTACTGGGGGAATCGCTTTTGCTTTCCTCTCCTCCGGCTACTAAGATGTTTCAGTTCGCCGGGTTGTCTCTTGTCCGCTTATGGATTCAGCAGACAGTTTAGAAGGTTAACCTATTCGGGAATCTCCGGATCTGTGCCTATTTTCGGCTCCCCGAAGCATTTCGTCGTTTACCACGCCCTTCTTCGTCTCTGGGTGCCTAGGTATCCACCGCAAGCCTTTTGTCGTTTGAACCTCGTTCGTTGTTGAAAGCTGTGCCACTCCAACGTACTATTATATGCGACGCGGAGATTTTATCAACGTTCATAGGAATTTGGTCGTGGGTCAAGGTACACCGCTTATCCCTCCCCCATTACCGGGATATCAAGATTCTTCCATAATCCTTTCATACTGGACTGGTGGAGGCGATCCCATCGACTTGGATCACAGGTTGGAGATAAGCGGACTCGAACCGCTGGCATCCGCCATGGGGTAAGCCGCCGTCTTTCAGGCCTACCTGAATGATTCTACCGCGTAGGCCGATGGTAGACAGCGGCTTCCCCCCGAACACGGCCTACAACTTTCACCGTACCGCGCTCTCCGAGAGAACAACTACCCCCCGAATCGGAAGAGGCCCAAAAAAAATACCATTTTGGGGACTATTACTACTACAGCTGGATACCCCCAATAGGGGAACCAAACCAACATTGTTTTCCTCTTTGCCCCTTCCTTCTCTTGCTCGAATCTTTTTCAGTCTCAATGCCAGGTAGTTGTTCCCCTTCGACCCTTCCCGCCAGTGGAAGCAGACAGCTCGTCTCACTTCTTAAATCTGGTTCTATGGTCGGTCTGTGACCCCCGGATGCCATTAGCATCCCTTGGGGTGATCTCGTAGTTCCTACGGGATGGGGCGATGGGGCCGGTCCTTGGGTCTAGGTTCCTTTCGCTACGTCGTGCTCAAGGAGTTGAAGAGAGGTAGCCCATCAAACTGCTTGCAAGGGCCAGCTTGAGTCCCTTCCCCAGGAATCTTCCGAATGCGATAGCCCAAAGGGAGCCGCCGACTCCAACTACCACCCATGTGCGATCTGTAATGGATCTAACCGGGAACCCATCCCACCCCGCCCTACGCGACAGTTTATCTTTGTCTCAGTAGAGTCTTCTCAGTGGCATGTTTTGGTCCTCCTCCCGCATCCCTGGGGGCGGAGTTAGCCACCAGTTCAGGTGGGAGATACCACCACTCGTTACCGCCTAAGTAATTAGGCACCCAACCCGTAAGCGCAACGACCCGCTTGCAAGGGCGGCGCTCTACCAACTGAGCTATATCCCCTGTGCTCGGAACAACTCAAGTAAGGTATACATACGCGAATTGGTCAGATGCTTTTCCCGTCTTGATTTCCCTCGGTGCAACTGGGCTGGGCCATCCTGGGCTTGAACCAGAGACCTCGCCCGTGAAGTGAATAATCGCACCTACACTACCACTACTGAGTATCCCACTCAGTAAGGTGGAGAATTAATAGATTTCTATTTCTGGAAGCGACTAATCCTTCCCGAACGCAGCATACAACTTCACGCTGTACTGCGCTCTCCAAGTGTACTTGTTCCATCTCTCCCTCTTGCTTGCCTTGCCAGGGGCGAGGACTTTGCAAAAATCTACTTCATTTGATCGATGGAGGGGAAGAGCGGGCGCCGAGAAACCCTCTTGGCTTAACCCCGTACACTCTGGGATCTTTCTTCGAGCCTGTTTCCCCTATTTATTTTACCTTAAAAAAGAGGGGAGGACCGAGATGTATCGGTACATAGAAATGGAAGCTACCTGGAATAGCCAGATAGTGGGCTGGGGCAAAAACCAGAGGTTTACCTCTCACCCCCCGGCATTCTTTCTTTTCATGTCCGGTTCCGGCATTCCCGTTTTCCTGGATAATAACTCAAATTTATGACACTTAGAATCTTACCTGCACGCGGATTCTCCGTCGATTGCTGCTTCCATGGACCCTCAAGAGAAGCAGGAGAGGCTCGTGTAGTGTGATCCCTCCGTTACCCTAGAATAGTAGGGTGATCCCGTAGTTCCTGGTTTGTGAATATGCGTCATCAGGTGCTCCGTCTTTCACATCTGGCTCAACGTTCATCAGTTTGTGCTCGAAAGATAGCCATCTATACACTGATAAGGAATGTATAGATTCCCAAGAAAGGAGGATCTGCTAGCGATGGCCGGTCCTCTCTGGATCGCCCGAACCCCACCAGTGATTCGGAGGTTGAATCTTCATTAGATCTCACCTGAGTCGCCTCATCTATCTCTTCCTTAGAAAGGAGCCTGGTTCTGAGGCTCAGGCTACCCAAAATTAGAAGAGTACGCCATGCTAACGTCCCTTGGACGATACATATCTTCGGGTCAGGCGCCGATGGGCACATTAGACTACCCATGTGTGTAATGTAAAGAGAAGTTTCCACAGTCCAGGCGCAACGGCGCAATTATCAGGGGCGCGCTCTACCGCTGAGCTAATAGCCCATCATGCAGGCCCCCCCCCCTCTCTTTTTGGGTAACAGGGGGCCTGCATGCGACGAAACGGGGGGGGACCCAAACCCCCCCCCTGTTAATTCTCGTATCTTATCGAAGGGTGAACGAAGTAAAACCACGAGAGTGTCCCCAGCTTGTTCCGACCTAGGGAAATGAGCTCGTGGGCTTGGTCTTGCTTCACTGCCGCGCCGGAATGGAACTTCATCTGTTCGATAAACAGACTTCATCGCCTCGGGATTTGTGACGGTGAGTACAAGACAAAAGTACCAAAAAAGCTTCTTCTGACTCTCCCTAAAAAGGAGGTGATCCAGCCGCACCTTCCGGTACGGCTACCTTGTTACGACTTCACTCCAGTCACTAGCCCTGCCTTAGGCATCTCTCTCCTTGCGGTTAAGCCAATGACTTCGGGCATGGCCAGCTCCCATAGTGTGACGGGCGGTGTGTACAAGGCCCGGGAACGGATTCACCGCCGTATGGCTGACCGGCGATTACTAGCGATTCCGGCTTCATGCAGGCGAGTTGCAGCCTGCAATCCGAACTGAGACCGAGTTTCTGAGGTTAGCTTGCCCTCGCGGGGTCGCAGCTCTCTGTTTCGGCCATTGTAGCACGTGTGTCGCCCAGGACGTAAGGGGCATGCTGACTTGACGTCGTCCCCACCTTCCTCCGGCTTATCACCGGCAGTCTGTCTAGGGTTCCAAATTTGATAGTGGCAACTAAACACGGGGGTTGCGCTCGTTGCGGGACTTAACCCAACACCTTACGGCACGAGCTGACGACAGCCATGCACCACCTGTGTCTGCGTTCCCAAAGGCGCTCCTCTTTTTCAAAAGGATTCGCAGCATGTCAAGCCCTGGTAAGGTTCTTCGCGTTGCATCGAATTAAACCACATGCTCCACCGCTTGTGCGGGCCCCCGTCAATTCCTTTGAGTTTCATTCTTGCGAACGTACTCCCCAGGCGGGATACTTAACGCGTTAGCTACAGCACTGCACGGGTCGATACGCGCAGCGATTAGTATCCATCGTTTACGGCTAGGACTACTGGGGTATCTAATCCCATTTGCTACCCTAGCTTTCGTCTCTCAGTGTCAGTGTCGGCCCAGCAGAGTGCCTTCGCCTTTGGTGTTCTTTCCGATCTCTACGCATTTCACCGCTCCACCGGAAATTCCCTCTGCCCCTATCGCACTCCAGCTTATTAGTTTCCACCGCCTGTCCAGGGTTGAGCCCTGGGATTTGACAGCGGACTTAAGGAGCCACCTACAGACGCTTTACGCCCAATCATTCCGGATAACGCTTGCATCCCCTGTCTTACCGCGGCTGCTGGCACAGAGTTAGCCGATGCTTATTCCTCGGATACCGTCATCGCTTCTTCTCCGAGAAAAGGAGTTTACGACCCGCGGGCCTTCTGCCTCCACGCGGCATTGCTCCGTCAGGCTTTCGCCCATTGCGGAAGATTCCCCACTGCTGCCTCCCGTAGGAGTCTGGGCCGTGTCTCAGTCCCAGTGTGGCTGGTCATCCTCTCAGACCAGCTACTGATCGTTGCCTTGGTAAGCCATTGCCTCACCAACCAGCTAATCAGACGCAAGCCTCTCCTTGGGCAGATCCCTCTCTTTTGCTCCTCAGCTTATGGGGTATTAGCAGCCGTTTCCAGTTGTTGTCCCCCTCCCAAGGGCAAGTTCTTACGCGTTACTCACCCGTCCGCCACTGGAAACACCACTAGGATGCCCCCGTCCGACTTGCATGTGTTAGGCATGCCGCCAGCGTTCATCCTGAGCCAGGATCAAACTCTCCATGAGATTAGTAGTTGTGTCACTTATAGCTTCTTTATACAGAAAGAGAAAGCTGATTGGAGATTGTTTCCTACTTCACCTATAGGTACAACTTGGGTTTCTTCGCTTCATACATTGAAGTTCATTTGAAGTGTATCCCCTACTGCTGAGTCATGTCAATCCCATAAGCCTCTTATTTATTTCCGAAGACGAAATCAACTCAGGCTCAAATTGGTTACTTGTATGTACCAAGTACCAAGCTGGGGTGACGTTTTGACGCTGGATTCCCCACCCCTTTCCCCGCCCATACTCTCACCTGCGACGAGATTGGAAATTTTCGCGGTCGAAAATTCGGACTAAACTATCCTGCTGCGGCTTATTTCTTTTCCTTAGAGCTAGGATTTGGTCGTTTCCGCATCAGTTGTTCGAAGAGACAAACAAGTAAGCGGCTTGAGGCGTCCTCTCGTTACTCTCTTATGAGAGAAAGAAGAAAAGCTCCATCTGAGATAAATAGAGATCCTCACGAATTCAGAACCTGGCATATGGCTTTCCGAAAAATGTTACCTCATCTCTCAATCTAGTTTTGAAAAATTAAGCTCCGATAAGATATTTTTCTCAGTGTTCGGATGCATTATTCGATGTGAAGTCAATATGGAAAACCCAGCTTAATTGAAAGGAGCAAAATAGGCAAAAACAGATGCGGGTGGTAAACATCCCTTACCAACGGTGCCTACCAATGGTGGGGGATGGAGAACCCAGCCCTGCCGCACCCTATCAGTATACGCTTGATGACATGACGATGGAGATCGTCCACGCCAAGGCCCTCGCTTTCGCCGTAAACCTGGACGTATTTCACCTCCCCCCCCACTTCTCAAAGATGAAGGACCAAAAAGCCCCGGACGGACCCGTAAGCTTCCCATGTGTTAGGAGCCTTGGAAGGCCCCATGAGGCCTGCATAAATCCCCATGAGGCCTGCATAAATCCCCGTATGGCAGGCGACCATGTCTATTTCCTCGAGGGCAAGCCCTATTCTTCCGGAAGGATAAGCTGGCCAATAACCCGCATTATCACGCGCTTAAGGTCACGTCTTAGGTTGGCAATGGTGGCAGAACCGCGCTCATTCCTCCTCATCTTCCTTGAAGCCTCCCCAGGGATTAGCTTTCATAAGGTATCTCGTTGCTTTCGTTATTTTGTTCTTCTTTATGGGCTGCCCACACCCGACCCGATATGAGCGCGAGTAACAGATTGCCCGATGTTTTTGTACCTATCTGTTTTTTTAGCTCTACAAAAAAAAAAGTGTGAGGCAGTTTCAGTTTTGCAAGTCCCCAAATTCGATTGAAATTCTTTTGCGAAGAATTTTAGGAGACAATCGAGGCTGCCTCCACCTCCGCCTAACATCCTTGTAACCTTATAATTCTACTTGGTATACCAGCATCCCACCTCTGCGAGTGCTAACTCCCTTTTTTGTAGGCCTTCGGTCTCTCCCATTCAGAATCTTTTAGATATGGGATTGCTAACAACAACTGATGATAGGAAGGCTTGACCTCCCCGAGCTCTTGTGGTACAATTTCGTCTCTGCGGAACCCAGATTTCTGATTCGGTTCGCGGGGGAGGGGTAATAAAATGCAGTGGAACTTGACCAGTGGCTCGTGACGGAACAGGCTGACTAAGCCGCAATCGACTAGACGAATAACCTATTAACCTTAACTTATTCTTATTTCTTTTTTGTCTGTATGTAACCTTGGTTTTTTTTCACCGCCACTTCGGCGTCGTCGTCGCTAACAAACTCCAGGTAGTGGGCGGATCCTATCTATTCAGTATTTTGGCTCACCTAATGATTAGGATACTTCGTTAGCGTTAGGTTGCCGGATCCTCTTCAGGTAGCCTCGTCGAAACGAAATAAAGAACGAGAGTGAGATATCAAAACCGTCTTCATTTCAAAACGAATTCCTTATCAAAAATTGATTAATGATGTGGATAAGCCGATACCGACTCGTCAATCTCCTCCATACTCAATCCACATCATATTACTTGCACGAAAACAGGGAACTCGTTAACAAACCTACCTGTCAATTTGGTAGATTTTTCATCTTTCTACCTGGGTTGCTTTTTAATAGGGATTCGGAAAATGAGTAGGACGCAAAGCCGAAGTCTTAAAAATGAATTGAAGAGGATTCAATTATTTTTTTTTCTCTTTTGTAAATTCTTTTGCATTTGTAGTTGAAAACAATTGGGAGAATTTTGGGGCTTTTTTTCTTCCTCCCAGGAGTAATTGAATGACGAGGAGCCGTATGAGGTGAGAATCTCACGTACGGTTCTGTATAGTGACATCAGAGCTGTCAACTATTCCACGACTACACCAAAAAAACCCAACTCTGCCCTACGTAAAGTCGCGAGAGTTCGACTAACCTCCAAGTTTGAGGTAACGGCTTACATACCGGGTATTGGCCATAACTTGCAGGAACATTCGGTGGTCCCCGTAAGAGGCGGAAGGGTCAAAGACCTACCCGGCGTTAGGTATCACATTGTTAGAGGAACCTTAGATGCTGTAGGGGTGAAGGATCGTAAAAAAGGGCGTTCTAGTGCGTTGCAGAACATTGTCATAACTCGTATCATTGCGGTGATTCCGTATCAGTTGTTCTGATATGTTAAATGTGTAGCCGACCCAGCATTGCCAGGGGACTGAAGCCTGCTACTACAGAGATTGGTAGAAATCTATTATTATCTATCTATTCTTATGAAACAACTTGGTGTCTAAGGTGTTCTATTCCAGCAAATTGAGTTTTACCTGAACTATCACCTGGAAAATGTTAGGACGTCTCTTCCTCTTGGAACAGGTTTAGATTACGACTACGGAGATTCGGTGAAGGCTTTATGCACATCCACTGATTGGATTGATAAACCTACGGACATTCTTAGTAAGACAACTGAATTGCAAGATTTTTCCCCTTTATGTCTAGAAGATTTCGACTTCTTCTACCCGTGGAATAGGAAAAAACGGATACTCAATGTGCCATGAGTAAATATGATTTGCATTTTCAAAAAGAAATTGTTCGAAATATTTTGAATAGTTTCTATTCAATCATGTGGAAAGCTGTATTCGATGAAAGTCGCACGTGCAGTTTGGAGGGAGATCCCCGAGTAATCGGTGGATCCACCCTACAATATGGGGTGAAGAAGCCAAAATAGTAGCTTAAGATACAATTGAAATAAAAGAATTGATTCAAATCTGACAGATTTATATTTGTAAACTCGCGTTACATCGGAGCAGTGTAGTGAACAGAAAGAGAAATATCGAATCAGACCCAATTTATCGTAATCGATTAGTAAATCTGCTAGTTGATCGTATCCTGAAAAATGGCAAAAAATCACTGGCTTATCAGATTTTTCATCAGGCTATGAAGCGGATTAGATAAAAGACAAATAGGAACCCACTGTCTGTTCTGCGACAGGCAGTGCGCAGGGTAACTCCCGATGTAGTAACAGAAACCAAACGTGTAGGTGGATCAACTTATCGAGTCCCCGTTGAAGTAGTACCGGCAGAGGGGAAAGCTTCGGCTATCCGGTGGTCATTAATCGCGTGTCGAAAACGCTCAGGTCGAAGTATGGCTTTAAGATTGAGCGATGAATCAATGGATGCCGCCAGGAATTCCGGTAGTGCCATACGGAAAAAAGAGGAGACTCATAAAGTTGCGGAAGCTAACAAAGCTTTTGCTCATTTCCGTTAGTTTCAAATTCGTTCCAATCCACAAATTTTCCGTTGTGGATTGGAACCGGGGCACAACCTTCATTTCGGGGAATCAAAGGATACAACGACTAAATGGTTGAGTGGGTCGTGAACGACGAATAACGGGTGTCTAAGCCACAGATGGGGATTGGCAACTTCTTTTTTTCTAGCTCGCTAATTATTATACTCCTATTAAACCAATAGTTTTGCGAGGGGGGGGGCCAATCCAGGGTTGCGGAGTGTCTCGCAAAAAGGCTTGACGCATGATCAGTTTTTCAGAGACTAAAATTGATTTAGGCGCGCACCGCATACCGCATAGAGCAAAAATCTAATTTCCTTTTTGAAAAACTGATCATGCGTCAAGCCTTTTTGTAAAAAAATGGATAAAAATTGTTTGAGATATTGAGAAGAAGCCCCCACATTCAATAAATTAAATTTGGGGACTCATTTAATTTCGGTTGACACAGATAGATTTTTGTGATATATTACAAATTAACAGGCTTACTAGCCTGGGGAATCCCTACTTATTTCTTGAAAACCAAAAATTATCATGACCGCAACTTTAGAACGACGCGAAAGCGCAAGCTTATGGGGTCGCTTCTGCGACTGGATCACCAGCACCGAAAACCGTCTTTACATCGGATGGTTCGGCGTCTTAATGATTCCTACCTTACTAACCGCAACCTCTGTATTCATCATTGCTTTTGTCGCAGCCCCTCCTGTAGATATTGACGGTATCCGCGAACCCGTTTCTGGTTCTCTGTTATACGGTAACAACATTATCTCCGGTGCTATCATCCCTACTTCTGCAGCTATTGGGTTACATTTCTACCCAATCTGGGAAGCAGCTTCTGTCGATGAATGGCTTTACAATGGTGGTCCTTACGAACTTATCGTTCTTCACTTCCTACTTGGTGTAGCTTGCTACATGGGTCGCGAATGGGAACTAAGCTTCCGTTTAGGTATGCGTCCTTGGATTGCTGTTGCATACTCGGCTCCTGTCGCAGCCGCTGCCGCCGTTTTCTTGATCTACCCAATTGGTCAAGGAAGTTTCTCTGACGGTATGCCTCTAGGCATTTCTGGTACTTTCAACTTCATGATCGTCTTCCAGGCTGAGCACAATATCCTTATGCATCCCTTCCACATGTTGGGTGTAGCTGGCGTATTCGGCGGCTCTCTATTCAGTGCTATGCATGGTTCTTTGGTAACTTCTAGTTTGATCAGAGAAACAACTGAGAATGAGTCTGCTAATGCAGGTTATAAGTTCGGTCAAGAAGAAGAAACCTACAATATCGTAGCTGCTCACGGCTATTTCGGTCGTTTGATCTTCCAATATGCTAGCTTCAACAATTCTCGTTCTCTACACTTCTTTTTAGCTGCTTGGCCCGTGGTAGGTATCTGGTTCACTGCTTTAGGCATTAGCACCATGGCATTCAATTTGAATGGTTTTAACTTCAACCAATCCGTGGTTGACAGCCAAGGTCGCGTCATAAACACCTGGGCTGATATCATAAACCGTGCTAACCTAGGTATGGAAGTCATGCATGAACGTAACGCTCATAACTTCCCTCTAGACTTGGCTTCTGTTGAAGCCCCCTCTATAAACGGGTAATATCCGTCCGGTTATGCAGCACAACTGGATGCCAAATCTCTCAACTTCGGGGGAGGAGATTTGGTGTCCAATGAGGTGAAGGTTTGTGCAATAGAACGCATGGAAAAGATGATAACAGCTTGTCACAATTTTACGATTCTAAGTATCTAACCTTGAATTTTGGAAACCATTTGGAATATCCTTCCGCAATTTAGTAGATTACGAGGTAATCTACTCCGATTTGCAGAATGCTTGCAATCTATCACCCCATTCTCTTGTATAAGAGAGAGTGAGAGTGTATCCCCCATTCCAAAGATTTTCTATTGTCTTGCTATATACATACAGTTAATATGTATGTGTATCAATCGAAGAACCTATCTAGCTTGCTTAACGAGTAGATCTCGTTCACGTCCGGCAGGGAGGGCCAGCTAAATCAACAGAGGGGGCGGACGTAGCCAAGTGGATCAAGGCAATGGATTGTGGATCCATCACGCGCGGGTTCAATCCCCGTCGTTCGCCCATCCAATTGGGTAATTCAATCCTTCCTACCGCTCTGCTCTGGAACGGAGAATATTTATTACGGTAGCTCATTGAGATATGTGTAGGTCTCTTCGACAATAACAATTGAGAATTCCCGATCTAATTGCAGTTTTGGATACGATTATTCAAAGAAATCACTATTTCGTTTGAAATCTTTCTATTATCCCATCTTGAAATTTTCGAAATTATTGGTATAATGGTATAATAATTGTGGGAAAGAGAGAGTGTCTATCGCATAGAATTAATATGAAAAGAGAAAGAAAGGTAAAAAAGATGGCAAAAAAAAGAGCAGGAAGTCCACATTTTTCATCTGAAATTTCAGAGTTAGTAGGAGTCAGTCTATTAGACCACTTCTTCAAATCATTGAAAAACCAACATCTCAAAGAATTTTTCATTAGTCCATCTTCCAATTATGAACCTTTTATCAGATTATCTGACTTGTGATTTCTGAGTTCACTATTTTTACGCAATCTGCGTAATTCACTAAAAGGAGATAGCGGCATCAACCTGGAGATGCTGACGTTGTTAACAATACCAATATCTATGCACCGTCTGAGTGACAAAAGGTCGATCGAAGGAAGTTTTATAGTAGCGGAAGTCATTAATGGGGGTGACGGGGTGATGAAAGAGCAAGCAGAAAATTATGGTGACTTCTCCTGCGACTGCTTCCCTCGATTCGAAAGATCTTTATCTGTTGAAAGGAATGGAAAGGGGGGAGTACTTCTCTCCCACCACTTAAGTTTGAACGAAGATAGTTCTGCAGGTTCAACGAAAAAGGAGAAGCGAGTTCATTATGACGCGATGATTCATCTGGTTTGCGGTAGATGGAAGGCATGCATAGTGAGGGATTCACTTGTTGATATATCCAACAAGGATGATACTGAGAGGATTCAAGTATTTTTTAGGGTTTGTAGAGATAAGCGGTTACAAAATTCAAGTAGGTTTTTGAAATTCTATAAATATTTTTTAGTTTTTAGAAACAACCAAAGTAATTTCGATTCGTTATTCTTTTGGGAAAATCGTAACAAGCAAGATCTGGATCGGTTACAAGCAACACAATTGGGAGACGACTCATTAAGTCCCGCAGTATTAAACTCCTACGACAGGGCGTTACTCGAATCCGTAGATTCAGCAGATCCCCGGGGGGATGGATCGGGATTTCATTTCGAGCGAGAAGCCTTTTCCAACTTGTCTTCATTTAGGTTTTGTGAGAAGATGACGTCGTCTCGTGGCTGCATATCCGGATTAGATTGTGACAGAAATGGGGAAGGATTTTCCATCCCACACACTTATTCACAAATAAGAAATGAAGTAATAAATCGACTCACCAAAATTCTCTCGATAATTCAGAAATCAAATCTGATTTTTGATGGGGCAGTAGTTATTGACGTCAGTAATAGTGTTAAATCTGGGAAAGGATTTCCGTTGAAAACGAAGGATGACATATCGCTTACTGAAATATCTGGCAAAAAACTTGGGCTAGCGAGTGGCAGACGCCTCAACCTCAATGAGATTATTCCAAACTATTTTCAAATAGCTTCAGGTATACCTAGAAAAATAAAAATAAGTAATCGAAGTGAAAATACTACTTCTTTAAACTAATTGAAAGAAAAAGGTCACATACATTCGATATATCCTTTAGTTAGATTGTATGGAAAAAATAGAATCATATCTCTCTACTCAACATACATATTTCTTTTCTATGACTATTTCTGCGCATTATCTACCCAATATTTCTTCCAAATCAAATATCGATTAGATGTCTGGACGGGGAGCGGGGAGCACGCCGGTGTAACAAGAATTGCAACTGAATTAATGGTTTCAAAATGGAAAGATAACGTAGGGCGCCTATTGAACGAATATATTACCTCTCAAATTGATGAGTGTAAAAATGTTCAGTCAAATGTGCATAGCTGGCTCAATACGATCGGGGATTCGTCTCTTTCCCCTGTCGGGGAAGTATTAAAATATGACTTGGAGGAATCAATTTGCCGTGTATCAATAATAAGAAGCAGACTACTAGGTAGTAGTAGTGTCAGTCTGGGTAGTAACAATCAACAGAACGAAAAATCTTTTCATCGATTTATCAATGTTTTTTTTCTTTATAAAATGATTGTTGCTGAGGTTACTCGCCATAAAGCTTTGATATATACCATTGATTATTGCATCGAAAAATTGAATGATATAGATATCGATTTCGAGAAATTGAACAAGATAGATTTCATGATACTTGATGTTTTATCAAGTTTAGTCGATGGTTACATTGACGAACAGCTACTTTTGCTCAAAACAATTCTTGAAAGAAAAAAGAGTTTATTCATTGAATCCAAATTGTTAGTAAGTGAGAAATCGGTAGGCTCTTCGACCGAGCTGGAACCTGCAGTGAATCCTACTTCTCTCGGGTTGCCCCGCATCGAATCCATCCGAGCAGGATTTTCAAACAAAGCTCTTTCCATTACAGGGAAGCAATTCTGGAATCTGTTTCTGCATGATTTAAACCGCGGGGGAGGTTCAGCTAGAGATATTGGTGGGAATACTTCGAAATACATTTATGATCAGGCTAATAAACTAAACTTTCTAGACGACTCACCTGTACGGAACTGTGCCGGAAGCAGCTTTATTCCGAAAATGAAAAGAAATCTTTTTATTGGGAGATGCAACAGTAGTTATCTCAACGTCTTAGAAAACTTATATGCGGGCTCCGAAGATGAAACTATCTCATCTAATATCATCTCATTTATCCATCCCCAACTGTCGGATTCGTTGTCATCCAATTTTTCGAAACAGGCAGCAGGGGAAGTTGCTGGCCACGTACTTACACCAATTCAACTTCTTTTGCCTAATCTGCATGAATCTACAGCATTGGTAACTCATTCAGATGGACTTTTCTATTCTATTTCGGATCTGAAGAGGTTATCGGCGAGTTCGAACTCATCTCCTCGTGAAGCGGTAGAGTCGTCTTTCTATTTGTGCAGTAGCGATAGAGTGTCTTTGTCTTTGGAGGAGATGTCGATAAACTACGATTCATCGTCAGATCGGCGACCCCAATCTCGCCCCAAGATTCTGGTATTGGATCGGGTCTATCAAAAGAATTTGTCTATTAGGTATTTCTGGAAACCGGAAGAAATGAAAACATCTTATTGGTCGCTAAGACTCCCATTCTGCAACGATGTAACATCGAGATCTCTAGCAGAATCGATTGGAAAGGAGGTTGCGCACGAAGATACGGACTTCGCGGATCAATTTATCCGGAAAGAAACTATTTGTCCATCCCATTTTACTAATTTCAATGAATTATTAAATGATTTGAAGAGATATAAGATCTCTTGGATCTTTTGGAAAAACAATATTGGTGAAAAATGGAGCTTATTTATAGATTACATACCTTGGTTTTTTACCCCCACCTGGTGGAGATACTTCTACGATCTGATTAGAGAAACATATCCAGAAATAGTACTTAAAATAAGTTATGATTCAACTAATGATCTTTATAGAATTTATAAAGTAATTGCTGAGGATGTAGTAGATGGCGCGAAAGCCTATTTATTACAAAGAATGCAAAGCCTAGGATTGAGATTCGACAACGATTCTGTCAATACTATAGTATCCGAGATAGGTCTTCTTATTTTCGAAGAAATTCCTGATAAAGCGGAGATTTTACATTCGGGGGGATGGTCGGTATCTCAATTTTCCAATAGGTCTATCTTCTATTACTTTATTCTTTCAGTATTCACTGTTCTCGCATTATTCAGACACACTTTGTCTGCTGTTTCGGGTTTCAATTCCTTTCATTTATGGAAACGTTTCAATACTATTGAATATTTGACAGATCCAACGTGTCGATCCTATTTGAAAAAGGTGATGTATTCCCCTTCGACAAGCTACATGTCAACGAGAGATCTACTAATCTATTCTTTGAATAGATTCTTGAATTATGTAAATAATCTAATATTTTTCTCCTTTGTGAAAAATGAACTCGATTCATGGATATTTCATAGAGAAAGCTCCGATATCCTAGATGATAATAAAGAACCACTGACTCAACATCTAGTGACAAGGAATATTCTTTATAGGTATGTGTTGAAATTGAATTCCAATTATGATTTATTGAGCAACGATATTTCTCATGAACCTTATCCCCAAGAAAGATCTAATGTTTTAGCAAACTTACTTCAATTATGGCAAAATGATCTATCGAGTCACAAGATCCGTAAGTTGGATCCTGCGGAGAAGTGGGCTTTTTTTGCACCCGAGAGAAATATTTTATTTTCAGTAACAACGAGACAAATAGGCAGTCTACTAAATATGCCATGTCATGACATACCTATCTCACTTCAATCGGGATTATTCCCATCTGAAGGGATTTTGCTAGTAGGACCCATAGAAACTGGCCGATCTTCCATTATTAGAGATTTAGCATTTGATTCCTACTTTCCAGTGGTGAAACTGCCGATGAAGAAGATGATATACAACGAATCCTTCTATAATAATCCACGTGGAACTTTCATCTCGAAAGAAAGCGTACACCGAATAATTCTCGTCTTTAAAATGGCGAAAGAGATGTCTCCTTGTACACTATGGATTCAAGATATTCATGAATTGAATGTTATCCGTTCGTATCATAAGCTAGAAGCTGAGCCCAAATTCTTACTTTGCCAAATATTGAAAAGTATTGGTGACAGGCGCAGCAATTCCAACATCCGCAGGAATGTTGTTATCGCTACGACTCACGTACCTGCGAGGATAGATCCAGCTCCAATAGCTCCGAACCGGTTAAACTAATTAATAAATTTTCGAAAATCCAGCGGGTATCAACGTCACAAAGAATTATCAATTCTACTACGTATCAAAGGTTGCAAAATGGAGGCTAATCCGCCCCTTCCTATTATTGAAAGTATTGGGTCTGGAACTACGGGTTATAGTAAACGAGATTTATTCCTTCTCGCTAACGAGGCGTTATTAATAGGTACGTCCAAAAGAAGTAAGATTATATGTAGCAACGCAATTGAATTAGCTTTACATAGACAACATTCGACTGCTAGTGATATGAGCAATGGGATGGAATCCGGTTCCGAATGGGAAATTTTTTCTTACGAGATAGCGGAAGCTACTTCAAAGAAGAGTTTGATAAATACTTATCTCACAAATATTGGTCGTAACGAGTTAAAGATGCGATTTTATTATTTGTCTAACTGGTATGTGGAACCTTCAATAACTAAGTCAACATTTAATGAATTCACTCTATTTTCGCATACCCTAGGGATACTAGCTGGATTAGTAGCTCGCGATTCGCTCCAAATAGATATGAGGGAAAGAGAGAATTTCATTGTTATCGACAAACTCGTAGAGAATGACTTGAACCTAGCTTGTGGTGTACTAGAAAACCTATCGACTAATTTCCCACGTTCGGGGATTTGTAAAGACGAAGGTCAACACAATAACAGTCTCTCCTTTTCCGTTCCTATTGATAAACCCAAGTATTGTTCAGATGTAACCTCTACAAGCCGTTCTTCTAAATTTGTGAGAAGGGTGGGATTTAGCAGTCTAACCGACTTCGAACTGCAACAGTCACCCAAACTAATAAACTCAGGTCTGACGGGAGTGTCGCGTGAGATCACTTGGTCCCATAAGGCTTGGCGTCTCCGTTTCCTGCGAGGCGGGGCTTTTGAATTGGCGAGGGTATTATCTGAACCCAATCATTTGTATAATTTAATTCTCCTCTACCAAAATTATAATTATATACCCCAACAAGATTTTGAATTCAATAGGATTAAGGGTGACAAAAGTCAATGGTGTGATAAAAGCGGATATCTATTTAGTTTTGAAAAATATCCGATTAATTTGACAGAACAATTTATTGAAAGATTGGAAAACCGGTTGGACACCATGTTGTTACGCGAGCAATTTCTCGAATTGGGAATATCCGGCGACTCATCTAATGAATATGAAACACACTGTAATCGATTCGATGAAACGATTCGACCCTTCGGGGCGCGCTTCATCTGGGACCCCATGCTTCTGTTCCAGCCAGATCCTAACATTCCTTCCCCACGTCGCAGCTTGTTGCCGACAAAAGAACCGGCGCAGAGGCTTTACACCATTTACGGTATAATAAAGCAGCCCAATAAATTGTCAAATAATAAAATTAAAGATTTTTTTCTCTACCGTGAAGATAATTCGAACCGTGAAGATAATCCGAACCGTGAAGATAATCCGAACCGTGAAGATAATCCGGAATTGGAACCCGACTCATCTATTAAACGGTCGAATAATCTCCCTTTGAATGAAGAGGAGCAAAATTCCGAATACGTCAAAGAAATTTCCTTTATGGATATACATCTGCAGTATCCGAAGACATTTTCTTTCGATCGCTTTGATTCCTACGTGGTAGGAGAAGAGTTCCCAGAGCGATTTCTTCGATTTAGGCTTCTGGTTCATAGAAACAAATGGATGAGGCGAAACCGTTCCCTATTTCAAAATTTTCTTATCTATAATATGTTGCTTGAAATTTATTAATATCTATTCAACCCGTTCTGGCTTGGTGGGGTGTCACTGGATCGAACGACGAAACAATTTACTCATGAGAGTTCATAAAACAAATCTTAGATACCCCTCATTCCGTCTAGATCTCTAGCAATATGATCTCTAGCAATATAATTAGAAGCCAAATCAGCAAAAGCAAGATCTATTTTTTACTTTTACTGATACAAATAATTATTCTTTTGTAGCACCTTAAAAAAAAAAGTTAAGGAACTGAAGACCATTTCCTATATGAGTATTTTATGAGCCTTTCTGCTTAGAAAGAAGATTGGGAAGCATCAATAGCTTATTCCGTAGGGATTTTGCAAAACAACTTTTTAACCTCACGCTTGGAACAGATCCTTTCCCTTACAAATTACAAAATCGTGGATTTACCCCCCCCCCAGATGACTGATTGATTCGCCCATTCCAATCGCTCAATACACCGGAATTGATTGAAGCGGGGGCCCACAAAAACGACCTATGAGAAGGCAGGGTCCTTTCCTTGCCAGGGCCCTTTCCTTGCCTTGGGTGGGGGTATTCGGGGGGGGGCGGTAAGAACGCACAAATACATCTCTCTTCACTTTTTAGAGCTGGAAAAAAGGACGATACTGAATCATTCACTGGTTTGTGGGTCGTGAATCAACGCAATTTGATTTGGCATATGTGGGAAACAAAGCTATCCAATAATTAGGAATTATCGACGTAGATTGGAATGAATCTCCCCGGGTAGGATTCGAACCTACGACCAATCGGTTAACAGCCGATCGCTCTACCGCTGAGCTACCGAGGAAAGTGGTAGGAGATTCAGTCCCACACACACTCAAAAATCTCTGTTCTTTGAACCGCTTCTGAATCTGCAAGGCGTTAAGCTTTCTCCAACATTTCGTGAAGTAAACTTCACGTACACCCCAACCTCCATTATAGGAGGAGGCGGCGGCGATAGCAATCCCATTTGAATGGGATGGGGTCCCCAAAATCGGGATAGGGGGGGGGGTCGATCGAGATCTAGATCAACCCCACAAGCCCCCCCCCCATGATCTTTATCGATCAATCGCCAATTAGTACATTCTATTCCCCCCCCTCCAGGAGGCATAGTAGAATAGCCGCAGGATTCTGTTGCCTCATAGATAGAGGTACTATCTTTGTCTTTGAGGAAGAAAAACAGCAAAAAGGAGAGAGGTCGAGATGGGGAAGATGAAGAATAGTCGGGATAAATGAACACGAATTGGAGCTTCGTGAAACGAAAGTAGCAGTTTACGGCAAGGGCGGAATTGGAAAGTCGACAACTAGTTGCGCTGATAAGGTAATTCCAATTACGATAATTCCAACTACTAATCCGAATAAATAATAAGATATTCTGCCATTCTTCTCACGCCGTATACCCTCCCCAACAAGAAAGTTTGATAAGCCAGTTGCACTAATAAACCCATCAATTATCCATTGATCAAAATATAAAACTAACTTGCTTAATGACAAGACACCTCGGTTGATGTAGGTGTCATGGTAGTAATCGATGTAACCTCGATTTATAGACCAGTTTCTTATGAAAACTACGAAATTTTCCAAAAAATTTTCATTTTTTGACTTTAAATCTTCAAAAGACTTACTATCAGTAAGTTTTTTAGTTTGGCCATAAATTTTGAGGGAAATAAATAATCCCAGGAAAGGTAGACTAAGCGAAGGAGTTGAACTACCTAATATATCTACCAAATTTTCGAGATATTTATTGTCTTCCAAAAAAAAAGGGAGAGAAATTAACCAATCAAACAAGAAATCCAGACTACCCAATCTTAAAGTTGGGTCAATTCCTTTCAATCCAAAAAATATAGTAGGGATTGCCGGGATGATCATAGGTAATACCATACAAAAACTTGATTCCTGGGGATGGAGCAAGTTTCGCTGTGATTTATCATCCCCGGGATAATAGTGGATTACACGACTTTCCGGTACTAGAACTGAGCCTTCTCGCATATCTGTTGTATGCGAAATATTATCGATTTCTCCTGAACGCAAGTTTGGTTGAGCCCCACCCCATAAAGTAGTAATGTTTCCGGGTGAAACAAAGGTGTCGAAACCTGCGTAATTTATTTGATTAGCACGAAAATTCCCTTCGAAAGTTAAGAGATAAATACGAAACGTGTAAAACGCGGTAAGCCCCGCTGTAATAGAAGCTAATAATCCTAGAGAAGGTGATCGTAGCCAACTTTCCGATATAATTTGATCCTTAGACCAGAAACAAGAGAATGGGGGTACGCCGCACAGAGAGGGAGTTCCCGTAGGAGAAGTAGTTCCAGTATATGGCATGCGTTCTCTCAAGCCACCCATGAAGAACATATTTTGACTTTTAGTGGGGGAATATCCAACTACTTTTTCCATAGCATGAATAACTGAACCAGAGCCCAAAAACGATAAAGCTTTCGAATAAGCATGTGTAATAAGATGAAACAAAGCAGATTGGGAAGCACCAATACCCGAAGCTAGTACCATATATCCTAATTGAGACATAGTGGAGTAAGCCAAACCCCTTTTTAGATCTCTTTGAGAGAGAGCCAGTGTGGCACCTAACAAGGTTGTTATACCGCCCACCCACGAAATAGCATACATAGCTGGAGGCAACAGCAAAATAAAGTTGAAGATACGAGCTATAAGAAATATACCGGCAGCCACCATAGTAGCCGCGTGAATAGGAGCCGATATAGGCGTAGGTCCCTCCATAGCGTCTGGTAGCCATACGTGAAGTGGGAATTGGGCGGACTTGGCAGCTGGACCTAGAAATAGTGAAAGGGCTATTGTATTAGCAAAAATTGGATTGATAACGTCGCTGCTATTCAATTCAAGAAATCAGTCACACAATTCAGAGATCTCGAAACTACCCGTTATCCAGTAGATGCCTAATACACCTAGCAACAACCCGAAATCCCCGACGCGATTGGTTACGGAAGCCTTCTGGCAAGCATTCGCTGCGCTGGATCTGGTAAACCAAAAACCTATTAACAAATAGGAACACATTCCGACTAATTCCCGAAATATATAAATCTGTATCAGGTTGGGACTGAGAACTAATCCTAGCATTGACGCAGTAAACAAACTTAGGTAAGCGTAAAACCTGGCGTATCCCTAATCGTGACACATATAGCTATCACTGTAAACCATCGCTGAAATTCCCGCAGTAGTAACTAGTATTGACATAGCTAGAGTAGGTGGATCAATCAAAAACCCGATGTTCAAGCAAAAATCACTTTTTGGAATCCGAATCCACAAATACTGCTGAATGGAGTGAGTTGCTGCTTGTTGCCAGAAGAGGCCAAAGGAGACAAACATAGAGGTCGCTAATAAAAAGATATTGAACACAGCGCACGGGCGACGCAAACTTCTCGCAGCTTTTGGGGCAGAGAACGACAAGGATCCGGTTAAACAAGAAGCTATCAGCGGACACAGGGGTATGAAACAAGCATATTTAGTTGGGAGTTCCACGGTCGTACCAAATCCGAGGTGATTTCGTTATCGTTTTCAACTTCTTTCTATTAGGAGTCAAAAATGAAAAAAAAAAATATGGGCATGAAATAGAATATACGCACGTCATCAGATTAAAATTTAACTATTACACAAAAACCACGACTCAATTTCCCTTTTCTAGTTTTTTATTAAAAACTTGACAATATCTCGAAATGCTCGAGATACTTATTAAGGTGATATAATTTGATTGTGACTAGGTTTGTTAATCACCCCCCTCAATGTTTTTTTCTAATAAAAAAAAAAGACGGAGAGATAAAAAGAGAAAATTAGAATGAATAACTATGCAATAATTGACATCGGTGGTAAACAACTCCGAGTTGAACAGGGAAGATTTTACGATGCCCGAGACTTCACCCCAATCCAACAAATAGTGGCGTGCAACGCGGAAATATCGGTAAATCGAGTCTTACTTATTCGTCACGGATCCAGTATTGAATTTGGATATCCGTGGTTGGACAACGCAGCTGTCAAAGGCAGAATATTACACAGTTGCTTCGATAAAAAAATGGTAATCCAACGGATTACTTCTAGGAAAAAAACACGACGAATTCGCGGATATAGAGGAAGTATGAGCCGATTTGTTGTTGATTCTATTTGTTTCGGTCGTAAAGACCTAGACGAACCCTAACTACTTCTCCAACCTCTCATCCATTTTTGATCGCACTCAATTCATATATTTCTTACTATTATATCCATTCCATCGGTACGTATCAACATAGTTTTTTTTAAGTTACTTGAATATAAATATTAGATATATGGCAGTTCCTAAAAAACGAACTTCTAGGTCAAAGAGAAAAATTCGTAATAAAACATGGAAAATTAGACCTGCAAGAGTGGCGTTGAGGGCGTTTTCCTTGGCCCAATCCATCTTAACCGGTCGTTCAAGAAGTTTTTTCTATGCATTAGAAAATGTAGCGTTTAAAAAAGTAAAATGAGGAAACAATAATATGCCGTCTCCGTCATCTCCATAAACTTATTAGACAGCGCTTTTCTTTTTTGTCTATCCAGTTGGATCCAGTTGGATACCAATTAATAAAACTTATTCCTATTACAAACTACAAACGCGAGTGAATGACGAATTATTGGCTGGTGTTAAGAATAATTTTCATTCTGCAACAAATTTTCAGCTTTCAAAGCAAGAAATAGAAATAATTGTGAATATGATTAACAGTAGTATTATTCTTACTACTCATATTCACAACTATTTCCCGCGAAATGTTAAATAATGGTAGGTTTTATATTTAGATACATCTAAATTTCTCAATTACTTGTTTCTGGAAAGATCAAAACTACATAGTTTTCCGCAAACTTATCTTGTAAACCAAGTATTACAAGTTCTATTCGGAATAACAGGATTCGAACCCGCGACCTCCATCACCCCAAGATGGCGCGCTACCAAACTGCGCCACATTCCGTAATATATACATATATATATATGTATGTCTGGCGTTATAATTAACACCAATACCCCTTCAAATTCACTGATTATTTCCCAAGCTAATATTCCAATTCTTAAAAACTTTCATTTTTAGAAAACCTTCCTTGCTTTGTCGCTTTGATAAAGGTTTTTCGTTATACCCTTGCATCCCCGGACATTCGACGTTGACTTATCAGCTTGAATCAATATATAATATTGTTACATAATATATATATATATATATATTCCCTGCAGAAGGAGAGAAGGAGAAGCCGCTATGGTGGAACAGGTAGACACGCTGCTCTTAGGAAGCAGTGCTAAAGCATCTCGGTTCGAATCCGAGTAGCGGCAGTTTTGATTTGGAGGATCCGACCTTTATATCTTTAATGAGAAGTTAAAGAAGTAATTTATATATATGCTGGCAAATTTATGCTGCTTCCGTAATACAAATAATTTGAAGAAGGAGAAGTATAGATATTATTTCGAAAATATCTGACTTGAAATTTTCAAGTCGAAGTTAACTAATTTATTGGTCTTCTTTCACTACGACGTATACCTACATGGATATCGAACAAACTTTGATCCACATTTCGTTCTTGATGCTTTTTTTTGCTACATCGCTCAACCTGACCAATTTATCCTATGAATCTGATAAGTCAAATAGACTTAGTGCAAAGATTATGACAATTGCTTTTCCGTGTACGACGGGGTTTTCGGTAGCCCGCTGGTTCCAAACTAAGCACCTACCATTAAGCAATTTGTATGAGTCGTCGATGTTTATTTCATGGAACTTCTCTTTATTATACGTAATTTCGGAAGTTAGAGATCAGAATGGGTTGTCGGGTGCAGTTACGGCACCGGGTGCTATGTTGACTCACGCCTCTGCAACTTTAGGTCTCCCCGAGGAAATGCAGCAATCCACGCCTTTGGTACCTGCTTCGCAGTCTCATCGGTTGATGACGCATGTAAGTACAATGCTACTTAGTTATGCAACCTCGCTGTGTGGGTCTTTGTCGGCAATAATTCTATCGAGTATTTTTCACGGTAAGTTAGAAAATTACTTCGTTTTCGATTCGAGACGGGTTTGCAACAAACGTATCGCCTTGCTAAAAGTTTCGAGTGAAATTGATGCGCGGAATTTCTTTCATCTACTATCTTTGAATTCGAAGAAATGTCAATTAATTAATCAATTAGATAAATGGGTTTATCGAAGTATAAGCTTGGGGTTTTCTTCATCAACCATTGGTGTACTTTCCGGAGCAGTGTGGGCTAATGAAGCTTGGGGATCTTATTGGAGCTGGGACCCCAAAGAGACTTGGGCGTTAGTAACTTGGCCGACACACGCTACTTATCTTCATACTAGAATAACTAACACTAACAAGCAGACGGGAGAGGGGCCAGCTACGGCAGCATCTGCAGGTTTCCTCCTAGTTTGGATTTGCTTCCTGGGAGTCAATCTCTTAGGAGTTGGATTACATAACTACGGATGGTTGGTATAAAAACAATAACATTTAAGTCAATTGAGAATTTGTCTTGTTCAGTGTATTTTTGGGTTCACTGAGTAAATAAGGAAGAATTGATAGGAAAAGCAAGTATACGAGTATAATTAAGGAGGGAAGCAAAAACAAACATTTGGATGCAATTACCGCTTATACATCAAATGTTTGTTTTTGCCTCCAACTTTGTTTTATTTGTGCTAGCAGTTATAAGCATAAACAACCGCGAAAGGGCAAACATATTGTATACGTATTGTGTATTAAGTATTATTGATGCAACTAAATTTGGCAAGCTTTCTTACCGAATAAAAGCTGAGCCCCCCCACCCACTATTTTTGTATCATCTATTTTTTTTTTATGCAACTCTTTTAGGTTGGGTTTTTGCTTTCCCCTCAGCCTATATCTAAATAGGAAGACAATATCGAAAAAACTTTACCATTCCGTAGAGGTAAAATTAGATTTGGGTATGAGCCGATACCTAGTATTGGTAAAAGTAGACAAATTGAGATAAATATTTCTCTCGGACCAAAATCAATTAAAAAAGGATTTGATTCATTGGCTAACCTGTAACCATAAAACATTCGGCGTAACATGGATAGCAAATAGATGGAGGCTAATACCGTACCAGTTGCTTCCAACACCGTAATTTCTGCTTTGAAGAGAAATGAATATTTTTCGCTGGTAACAACACCCAGAAATACTAACAATTCTGATACGAAACCGCTCATTCCTGGGAGTGCGAGAGATGCAAGCGAGAATGCACTAAACGTGGTAAATACTTTAGGCATGGGGGTTGCGATTCCCCCCAACTCATCAAGAATTGGAGTATGTGTTCTATCGTAGCAAGTGCCTGCAAGAAAGAATAAGGCTGCGCCAATTAAACCATGAGAAATCATTTGCAATAAGGCTCCGTTAATCCCCGCATCTGTCAGAGAACCAACCCCAATGGCTACAAAACCCATATGAGAAATTGACGAATAAGCTATTCTCCTCTTGAGATTACGCTGACTCATAGAAGCTGGAGAAGCATATACAATCTGAATTGCCCCGAACAAAATAAGCCAGGAGCCAAATAGGAAATGCGCATGAATTAGTAACTCCAAATTGATCCGAATCAGCCCATATCCTCCCATTTTTGATAATATCCCAGCTAATAACATGCATGTGCTATAATGTGCCTCTCCATGAGTATCTGGCAACCAGGTGTGAAAGGGGAATACTGGCAATTTCACCGCATAGGCAATTAGGAAGCCTAGGTAGAGGGCAATTTCCAAAGAGATGGGGTATGATTTATTCATCAAAATCTGAATATCGAACGAGGGGACCCCGTTTCCGTAAGAACTCGTGGTTAATGCTGCTACCAAAAGAAAGATTGAGCCGCCTGCTGTGTACGAAACAAACTTTGTGGCTGAATATAGACGCCTTCTTCCACCCCACAAGCATAAGAGTAAGTAAACTGGAATTAGTTCCAGTTCCCACATAAGAAAAAAAAGCAAAATGTCACGGGAAGCAAACAACCCAATCTGACCACTATACGTAACTAACATCGGAAAATGGAATAACCGTGTATTGCGAGTGATAGGCCAAGCCGCTAGGGTTGCCAAAGTAGTTATAAAACCCGTCAGTAAAATGAGACTCATCGAAAGTCCATCAACGCCAAGTATCCAATGGAAATGTATAGAGTTTATCCACTTGGACGTCTCCACCAACTGGATGGATTGAAAATCAAATTGGAAGTGGCAATGGAAAATATAAGTAATCAGTGAAAATTCCAAGATGCAGATTCCCGGAGTATACCATCGAATGATTCTGTTTCCATTGCGAGGCAGAATTGGAAGCAAAAGGCTGGCAAGAATTGGAAAGAGAACGATCGCTGTTAGCCGAGGTACATTACTCATCATAGATAAAAAAAAAATTGATACAAAGAAAACTGCATGGACCAATTAAGACGACTCATACTCGGACTTCGCGATGCTGAAGCTTCGAGTACGAGTCAAAATAATTTGTCAATTCTTAAGTTTTGCCATCTTATCCGACCACTAGTAGGCCAAACCCATACTGCGGGTTGTTTCAGCCCCGAGGTAAACGCGTACACTTAAGAAATCTGTTGGACAAGCGGATTCACATCTTTTGCAACCCACGCAATCTTCTGTTCTAGGAGCGGAGGCTATCTGATTTGCTTTGCAACCATCCCAGGGTATCATCTCTAACACATCCGTAGGACATGCCCTTACACACTGGGTACAGCCGATACACGTGTCATAGATTTTTACTGAATGTGCCATTGATTTTACTGACTCCTATCAAATTACTATTATTAACTCGTTTTTAGTGAAAAAGTTAAAATGAGATGTTTTTCCATTTATCTTTTATGTAAATAGCTAATTTTATAAAAAACTGAAGTATTTCTACTTTTACTCAGTTCTCTATAATTGGAAATTGGACCCCCCCCCCCCAATCCCCACCTTTTTTTTTATTTTCAAGTAATAATAATATGTCATCGCTATAATCTGTTTACTACTTCTGAGACACGGTATAGAAAAGATATCAAAACAGTTTGATAAATAAGGATACTCCACTTAAATAGAAAAATCGATTAGATTTACAAATTCACTCCCTCTACTTATCAATCACCATTTTAACAAATTAAACTGATCGATACGAGTAGATCTCCCATTTCGTTGAAGAGAAGTAGCGGTGGCTAACCCAGTGGCGGCCTCGGCAGCCGCGACGGCTATCACAAATATGGGGAATATTTCCCCCCCCGCTTGGTTATTGCTAAGAAAATTTGAAAATGTAATAAAATTTAGATTAATTGAATTAAAAATTGACTCAAGACTCGTAAGTGCCCTAACCATATTTCTACTCGTAATTAAGCCGAGGAATCCTACACAAAAGGGGTACGCACCTAAAATTAGTCCGGGTTCAAACATTTTTTACCAAAGCCCTCCTGAAGAAACTTAATAAGTCAGAATTTTTTGCTATTATTAATAGCAAGTTAAGATTAATCAGGAAAATGAGGAATGATTGTCACTGCGAGATGATAGAAAAGATGACTTTTTGTCAATTGTACTTGTCTCTTCGTCACGCGCTGAGTTAACTGCTCCCACCAAAGCAACTAACAGAAGTATTGAAAGAAGCTCAAATGGAAGTAAAAACTCGCCGAATAATTCGCAGCCAAGTTCGTGTATGTTAATCGCGTGTATATTTGACAAAGGAATCTGCAATTGATCGATTACACTTACACCAAACCAATTTGTGTTGTGAATCATATTAACCATTACTAAGAAAAGGCTTACACAAGCTACTGAAGCAGTTAAAAAACCTATGCCCCAAAAGGTAGAACCGGATTGCGTGGGTTTGTTGGTAACCATTACAGCAAATACAATTAATACATTTACAGCTCCTACATAAACAAGCGGTTGTACGGCAGCTACAGAATCAGCATTCGATACAAAGTGTGATAGGGATATACAGGTGAAAACCAACCCCGAAGAGAAAGCAGAATGAGCCACATTAGCAAATGATGCTGTACCCAAACTTCCTAGTGAAATACCCAATTCTATTAGTGACAAAATAAATTCATGAATTAATTTAGATAGATTCGTTGGACACAAACACTTAAATATCTTATGAGAGTTCCACCTCTACTTCGTAGTTTTCCTATTTTTTATTGGTTGCAGCAAGTATCCAAATCAATCAATTTACTGTCCAAGATATCTAATCAATTGGCAGATGACTATTACTTACTTGACAGATGACTAATTACTTAGCAAGTTTCTCACTCTCAAATCCTTTAGATAGGAAGTTTAGTGAAGTAGAAACAACTTGAATTGAAACATCTTGGGATATAGAAATAGGTAAACGACCCAAAGCTGTTTGATCATGATTTAGTTCATGGCGGTCATAGCTGGAAAGTTCATATTCTTCGGTCATTGATAAACAATTTGTTGGACAATATTCGACGCGGTTTCCGCAAAAGATGCAAACTCCAAAATCGATGCTGTAGCTTCCTAATCGTTTTTTCTTGGTGTCCCTCATCAAAATCCAATCTACGACCGGCAAATTTATCGGACATACTCGGACACAGACTTCGCAGGCGATACATTTGTCAAATTCGAAATGAATGCGTCCACGAAATCGTTCAGATTATAAAAGTTTTTCATACGGATATTTAACGGTTATAGGTGAACGACTTAAGTGATCTAAAGTAACGGCGGAGCCTTGACCTATATATTTTGCGGCTTCTACGGCTTGTTGCCCATAATTACGAAATTCAATTAGTGTGGAAAACATATAGTAGGTTAACCCAATCTGCTACTTGTTTGAAGTACAGATAGACGTAGGTATGGAAGAAGAAGCAAAAAGCATTTTCGTTTCTTCTCCTTCTAGTAGACTAAACAGATTTGACTTGAACCGATGTTGAAGTAGAAGAGGTCAGCTTATTAACAAAAGTTGAAACGAAGCTGTCAGCAACAAGTTTCCTAAAGCAATAGGCAAAAGAAATTTCCACCCGAGATCTAGTAATTGATCTATTCTTACTCGAGGCAAAGTCCATCTCGTTAAAATGGATACAAATATAAATAGAAAAGATTTTGATAATGTAGTGAAGATGCCTACTCCTAGTTCCAATATGTCAAAAGATTCACCGTTGGAACCTAGAACTTGGAAATCTTGTCCGATACTTCTAAAGTAGGGAATTGATAAATCCCACCCCCCCAAGTATAAAATTGTTACAAATAGCGCGGAAGCAAATAGATTTGAGTGAGAACCAACATAAGATAGACCAAATTTTATTCCCGAATATTCGGTTTGGTAACCCGCAACTAGCTCTTCCTCGGCTTCCGGCAGATCAAACGGTAACCTCTCACATTCCGCCAATGACGAGATGAAAAAAGCTAGGAAGCCTACGGGCTGACGCCACAGATTCCACCCCAAAAACCCAAATCTTATTTGTGTTTTCACTATATCAACTGTACTCAAGCTACCGGATAGGCATAGTCGGCGACGACCTCCGCCTCTAATTCAAAACCGTACATGAAGTTGCGATTTCATACGGCTCCTCATCAATTTCATGGAGAAGTACTAATGACGCACGGTCTATCAGATAAAAATAATCAACTAGAATTAATGAGATTCTGTTTGCCACAACAAAGTAGTTGCTTCTGAATCTATCTCAGCCCCACCTATTTCCTTTTTAGAAATTCTGATCTGCTGCAGAACTTATCAAATTCAGAAAATATCGTTGTAATTTCTAGGGAGAAAATTAATATTACTTCTACTTCTACCTAAAGATAGAGCTGAATATTAAATAGAGTATTTAGACGACGTGCTTGTTGTGCAAAGCTCCAGTCTAAAGTTGAAAAAGTTCACACCTGACTCTTCGATCACCAAAAGTATCATGGGGATTACTTCGTTCCAAACTGTTATCATCTCAGTGAACAAAACTATACTCGAGACTGAAATCTCTTGGATGTACTACTCAGCCGTCCCTACCAAGGCCGAGTCTGTCTCACGTGGAAAAAAACTGGCAAAAGCAGATAGAAATCTCCAACTGCCAATCCTTCAGATATAGTAACACTACGAATAGGCTTGCTTACTATTCCAACTCCCTCCGCTTTACAGATCTCTTGCGCATATTGGTGTTTCTCGCTGTTCACTTCCATTAAATCCTAGAGGGAAACAGAAAATGGTTGCCCATTCCCGCGTCAAGCCTAGATGACGTCTAGGCCAGGGGTAAAGCGGTGTTCCACCGCTCGGATCTTTTATGCCCGTACATGGGATATGGGGTTTGACCCCGTAACTGCGAAGACGCCGTTTGGTCTCACCCAACTAACTTTTTGGTCTACCACTTAAGAATCTTCCTAAGTTATATATAAGTATAAGTTTTCATCTACTATTAATATTTACCGAATCGCACGTAGGGATGCAGCTAGTATACGCAAGGCCGGGGGTATTTCGTAACTGATAGATTGGGCGGCAGCCCTGAAACCACCTAAGATGGAGTATTTATTATTTGAGGCGTATCCCGCAATAAGAAGACCCAAAGGTGCGACACTTGAGATAGCGACCCAGAAAAAAGCTCCTATACTCAGATCAGATAAAATGATATTTTGGCCAAGGGGTATTACTAGGTAACTTATTAGGACTGGTGTGACTACAACGACTGGTCCAACAGTAAATAACCAAGCATCACCTTTGGATGGAATGATATCTTCTTTTAATATAAGTTTTATTCCGTCTGCCAGAGATTGACCAATTCCCAGTGGACCCGCATATTCCGGTCCAGTGCGTTGCTGCACACCTGCAGACACCTTCCGCTCAAGCCACACGATTACTGATACCCCTACCGTAACTCCCATAACTAAAATGAGGGTAGATACTAGAATCCAAATTGATTCAAAAGAAGTTCTTGCAAACTCTAACTTGTTAAATAATTGAACTATCTGTTCTCCGCAAATTTCAATATAAGTTATCATCTCAGCGGTCAACCTCTCCCATAATAATATCTATACTACCTAATATTGTCATAATATCTGCGAGCTTCATTCCTTTTATCAATTGGGGAAGAATCTGCAAATTTATAAAACCAGGTGGACGAATTTTCCATCTCCAGGGGAAGATGTCGTCATCTCCAATCAAAAGGATTCCCAACTCTCCCTTGGGAGCTTCGACTCTTACGTAATGCTCTTGTTTAGGCAATTTAAAAGTGGGAGAAGATTTCTTGCCAACGAACTGGTAATTGAAGCCACCCCAATCTAGTTCTTTTTCTTGTTGGACAAGACGCCGACCCTCCAAATTTTCATATGGACCTCCTGGAATAAGTTTAAGCGCTTGCTGAATGATATTTATTGATTCTTTCATTTCATCAATTCGCACCAAATAGCGAGCTAAGGAGTCTCCCTCTTCTTGCCACTTAAGTTGCCAATCTATATTTTGGTAGCACTCGTAGTTATCGACTTTTCGAAGATCCCATTGAACTCCCGAGGCCCGTAATACTGGTCCAGATAAGCCCCAATTGATAGCGTCCTGTCTGCTAATGAAACCTACCCCCGTCACCCGTTTCAGAAAAATAGGGTTCCTTGTAATTAGTCGCTCATATTCATGAATTTTCGGGAGGCAGTAGTGACAGAAGTCTAAACACTTATCTACCCATCCGTAAGGCAGATCCGCAGCAACCCCCCCCACGCGAAAGTAGTTATGCATCATTCGCATACCGGTAACAGCCTCGAACAAGTCATAAATCATTTCTCTTTCTCGAAATATGTAAAAAAATGGAGTTTGCGCACCAATATCTGCCAGGAATGGCCCAAGCCATAACAAATGTGAAGCTATTCGACTTAATTCGAGCATGATTACGCGTATATGGCTAGCTCTTCCGGGTATTTGAATATTTGCCAATTTCTCCGGCGCATTGACCGTTGCTGCTTCAGCAAACGTGGTGGCTAAATAATCCCATCTTGTTACGTACGGAAGGTATTGTAAAATTGTCCTATTCTCGGCAATTTTTTCCATTCCTCTATGCAGATATCCCAGGATTGGTTCGCAATCAACGACGTTTTCGCCCTCTGAGGTAACAACAAGCCGAAGAACACCATGCATAGATGGATGATGAGGGCCCATGCTTATTACAACTGGATCCAATTCTTTGAGATGCATACCCGTAAATTACTTCCTTTGCTAGTAAATATCACAGGATCCAGCTTCGCCAGAAGAAACTGTGCCAAGCCAACTTTAACATGTTGAATTTTCAAACCTATGATCAAAAATCAACGCCTTTTTAAACCCCGAATGCCTAAGTTTTTTACAATATCCGTATAGAGAGCTGTATTCTTATCGGCTAAATAAATTAGGAGACGCCTACGTTTACCCAGTAATTTTTGCAAACCTCTTTGGGATGAGTAGTCCTCGGAGTGTAATTCCAGGTGGGAAGTAAGTTTTAAAATCTGGCGAGTCAAATAGTGAATTTGGGAAGCCGCAAACCCAGTATTTCTGTTCCCACCGACTAGCTGCGCGTCAACATATTTATATTTATTCGTAGTAATAATGATAATGATTACGATTGCTTGCTCCACCCCAAATTGATTATAAGCTGTTTAGTCACCAGTTGCAGTAGTGGCGTCTTAGACAAAAACAAGTATAATTTCCCCTACCCTTTGAGTATGACGAAATATTGTATCAGGTGAAATGTTAGTACATATGTCTCATCCACGAACAATCACGGTTTTTTCTTCTCAGAATTTACATTCTATTAAAAATGTGTGAAATTAGTTGGAATTACCTCTGTCTCGGCAATTCCAATTAATTTCACATATGTTGCTATCTCTTTTTCTGTCTCTCATCCCTTCTTGCTCTTGCTAGTTCCGAATAGCAGGATACATGCGAATTTTAAGTATCGTGAATCGGCTTCCAGTAAGAAGGTTGAAGCAGAATCTGCCAGTACATGCTAATTCCTCTAGACGATGGCTGGGCCACAAAAATCGCTTAATCTTTTGAACTTCTGTTAGCTCCAAAGGTTGAAATTCTCTACTATTACGGGTCTGTCCAACTTTCGACATAGAATCAAATCCGGAATCGAGGTAGTTTGCTCTTATTTTTGTAGACCTCGACATCAACAGAGATCGGAGAAATCGGAATTCCCGTCGACGTCGTGGAAGCAGAATATCTCCGATGTTATAAATATGAGACCATTTTCTGTTTCCCTCTGTGGCTATAAGGGATATTTTTGATATGTAAGTCTCGCTATATATCTTTCTGTACAGTCGTTTTTTAACTCCCTTTCTCAATCTAGACTTGAGTTTTAGGGGAGGATGTATTATTTTGTATATTAAATTTTGATCGTCAAGTAATACTGGTAAACGGTGAGCCGAAAGGACAGCTAAGTCATAAAAGAGATCAAGTTTTGTTTTTGCCTTGAAATATAGGCCTAATAGCTCTGAATCTAAATTGGTATCTCTACAAAGTTTGTAGAGATCTTGATCATCCCCTAACATTCTTGCGAGAATTATCAGGCTTCTCAGATTTTCTAGTTTTGCCTCAGACCTCCATTTCCACCGAAATAGGTAGTCTGCATCTTCTCTTTCATCTAGCATTATTTCGTACAGTTCATCAGATACGTTTTGGAACCTACTTTTTATATCAAATATTGCACCACATGTGGTATTATCCTTCAAGATAAACTCTTGTAAGTTTTGTAAATTATTTCTTGTTCTTTCTCTTTTTATCCTGAAAGAACCTTTTGCTTTTAGTCTTGGAAAATCTGTAACTAACCACGACATCAAATCAAACTTAGAGTTGAATTTCATCTCTGAATCGGAGGTGCAGAGGTTGAAAAATCCCCGCACCTTTTCTCTTTTTACTTCACCAATTTTCGAGACGCGATTTTCGAAGTAAACCCCTTCTGTGACAGCATCTTGTCGGATGGACATGTCTTGGATATCTCCATTTCGTACAAAATCAATGACACTTTGTAGTAAATTTCTGCGTTTGCGGAGTCTACTTAGATTTCTAATTCGACTTCTAAGTAAGGGGTTTTCTATATATATGGAATAATGGTGTATCTCATCTCCAAGTACGTGATTTTCTCGTTTATTTGCAATTTTTTTTTCCATACTACCCAACTCGCCCAAGCAGTCAAAATTCATTCTCCACTTGTAGGGTGCTATGTCGCGCCACAGTGTTAGTGGTAAGTTGCATTTAGAAAAGCAATCTAACCATTTATTCCAGTTACTTTCATCTAAATCACGTAATTTTTTTAGAAATCCCCATTCTTCTATGGACTTCATAACCTGCTTATTTATAGATTTAGTTGCAACAATATTACTTGTCTTACCAAACGATATATCTGTGCAATTACCTATTTCACTTGGGTTTAAAGCTTGCGGGTTGTACCTAATGGAAAGCTTGGAGGAATCTTGCAAATAAACTGAAGATCCTTTAGACTGGTAAGGATTAGATCCTTCACTCCAGTCTACATCGATTTCAAGCTTTCCCCTACGACTGTTCTTGCTACCAGTCGACAATAAATTCAGGCTTAGATTTCTATCCAGGCCGAGGTCCCAAATACTTTTGTAAAGATAAGCTTGAGATAACCGTTGAGTTTTGCCAAACCATGAAAATCCATTTTTTGGTTTGGAAGAAGCTAAATTCATTTTATGAGTAGTACTATTAATTACCTCTATTAGTCGCGTGTGCAATACGACAAGTTCATCAAGATAATAACAGAAACCTCTGCTAACTCTTAAATAGGATATTGATGTAACTAAGAAGCATCTTCCAATTACCTCTGCAACGAGTATATAGAATTTCAAGATTATTTCTTGAAAACTGGTTAACTCGCCGTCATCCAATTTTGCAACGTCGGAGAAATCTGTATTCTTTAACATGTAATCTAAATTTAAATTATCAACCTGAGTTGGTTCGGTATCTCTTTTATCTAGGCCAATCCCTGCATTTAATGGGGTTGCTAATTTGGCTACGTTTGATAGCAATCTTTCAGTACCCGATTCTTGAGTAACTAATTGTTTATTAATAGTACTACTAAGTACTTGACTACCAAATACTTGCACTTTCCCGCCAATATTGCCAGATCTAGCATCTTCTTTATCAAAATTTGAATTTAATATTACTCTGTCGTTTATATTGTCACCGGGTGCAGATCTCGTCCGAGTACTATATGTGGAGTTAGCTGATACTCTCCTGACCTCATAAAATAAATTAAGCTCCTTCAGTAATATTAAACTAGGTTTCAACAAACTTCCCAAATTTAATTTTGAATCGAGAATGCGGTAGATTTTTCTGGCTCCCAGCGAAAATCTCTTTCTACAAGTTCGAATCAGTTTCTTCCTAATAGGCCTCCAAAATGAAGTTTGTTTTCGGATATTTCCAAAAGGTATATCTGTCTGATATCCCAAAACGGTTAAATAAGTAAATCGAGCTCTCTTCTTTATAAACTTTCGTTTATTTCTCGATTTTTGACTCCAAAACAATTGAGCTCCCATATATCTCTTATGAGGAGTCGATTTTATTCTCCTTCTGCTGCAGTGCCAGGGTTTCAGTTGAAACGGATATACAATCTTTATTTGTATACCTTCTTTCGACCAGCGGGGGGGGAGGTCATCCTGCGAGAACTCATCGCCATCAAATGTACAATTAATGTGAATTTCCTTTTTCCATTTTGTCCAATCCTTATTCCATTCAGACTTTTGCCAAAGCAACATACGGCCAATAGTTTTAGAAACTATAAGTACAGGTAGCTTTATAAACTTTCGAAATTTGGATTGAAAAACCAACATGTAACCTCTCCCATTATGGATGGGTCCTATATCTGATCTAGCAGCTGCAGCTGAACGAGCAAGCTTTGACTGACTTAAGATTTCCCTCTTTGACGAAGAATTAGCTAATTGCTGCCCAATTTGGTAATTTGGAATGTCTCTCGAGTCGGCAAGCAAATTTTTCGTCTTCGAGCCCGTTAACTGCTTAACCGGCAATTGAACTAAAATAGGTATTTCCACTAACCTGAGGAAAAAAGCCGAACGGATTTTATCTTGTAGGGCCTTCCGTAGCAAAGTTTTTCGTCTACTGGACCGCATGGACCCCTTCAACAAGTATCGGCGAAAGTCAGATATTTTTGCATATCGCCTCACTAATCTTACTGATTTGGGCCTTCCCTTTGCAAAGTTAACTCCCAGATTTCGTAGTTTTCTGTGACGAATATCACCGTCTGATCCTGAGATGTCGAATCCGTCATCGAAATAAAGTTCATTACTTCGAGCCAGATGTGCAACTAGATCCTCAATTTTGTGCTGCAGTACCCACATCCTTTTCCTTGGGTTTAGGGGGCGTCTATGGCTGCTTCTCAAAAATCTATCTGATAAGAAAACTTGGTCGAATTTGTAGCAGTTTTCTTCCTGCTTTATATAAGTCAAGAATAATGCTCGATCGTCGGGGTAGAAGTCCAATATTTCCCCCCAAGTGACAACGGGTCTAGACGAGGTTTTTATCCTATTGATAATTGTTGTCACCTCATCCTGGTACTTACCTCGCTTTCTGAAGATGAATTGGAACATACGTTGAGCTTTCGCTGGTAAAGTATCCCACGGTAAAGGGTTTCTGGTTCTTCGCCGCAATCTCTTGCTACTCGAAAAAATCCAATCCTCAATGGGATTTTTTTTAATCCTAATCCTAGCAACATGTTTCCCCCCCCTATTTTGTTGCTTTGTACTTAATGTATCCCAAATCCATCCGTTGATTAATTCGTCTCTCGTTAGAAATGTTTGTGGGACCGGAATCTGCATACGGTAATTATTCATAAAGGGGTCGTATACGTGGGGTACTCTTTTTCTACCTCCACCTAATAATCGACTTTTCACTTCCAACGCTTTCGGAAAGGTAGACTCAGTATCCAATAATTTGATTCTATCTACTACTTCTCCTTGAACTATTTTATTTCTTATTAATTTCCGTAAGATCCAACCCCGATATGGGGAATGGGTCCCCGCAAATTTATGGGACCTGACTAGAGATTTCTCCAATTACTTTTCAAAAATTGACAAACTGGGCAACGCTGCAATGCATAACCTAAGTTTCCCATCAGTTAAACATTTATTGAAGTAATATGTAGACGTTTTCACCTTGTAAAAGCCACTAGTTAGATTGATTCGGCTATTTTTTATGTATCGATCACCTCGATTTTTTCTTGAGGGGTCGTAAAAAGAGATAGGCCACGGTTTGAAAAGCCACCACAGAAACTCCTGAAATTCGGCAATTTCCCAAAAAGACATTTCCCTATCATAGGGCTCAGTCACTATCTTTACGGTCAAAAAAGATACCGGGGCTCGGCCCAGATAAATTGACGCATTTACTGCAAAAACAATACTAAAAGTTGTATAGATAGCGCGTTTTACCAATAGATATATAATCGGTGAATCTTTTTTCACGCGAATTAGAAGTAGTTTGGAGAAGTAGCTGCATGCTATGTGACCGCCTAACCAACCTAATACACTGGCTATTAGGAAAAGTAAATTGTTACTGTAACGAAAAAGAAGGAGATGGCTTAGTCTTGCTAGCACAGGACTCGGTAGTAAAATTGGATTCAGAAGTTGAAATAAAAAACTATTCAAGAATAAGCCAACTAGTCGCAAATCATACAACGAGGTGATGGGACGCAAAGCGTCATTGTTTGGTAAGTCGCTAATTGTCAGGCAGTACCCGACCACGTAAGGGATTACCACGACGGCTAATAGATGTGGCTTCGACAACAATATATAAATAGGTGGACAATATATTGACATTACAGTCGCTAGTTGCGCTAGCATTAAGCCACTCAAAGATGCAAGACCACCCATATCTCCCTCCAAGAGAAAGGATCTCGCACATAATAGCTGGGAAGGTCCAACAGGTAGTGTTGCTAGTAAACCGTAGTATAAACCAAATAGTATATATATATAAGGACTCATTGATTTTAGCCCAATTATTGACAAAATTTCTGATATATCTGAATTTGTTGTAGTTTTTTTAATGTACGACTTTGTTGTCTCGTTTTCACACCTCCGCCCTCCCGCTCTTCACCTAGACCCTTTAAGAAGTGTCTTGCATCTCAACGGCTCCTTTTCCGACGTCCATTTTGAGACCATTTTTATTATACACATAAATGCGAAATAAGACAAATGATTTTTGAGGGTTGGCTACAACCTTGGCCCGCAAATTTTGCGGGAGAATTTGGAGTCTACTTTCTTAACCAAAAAAAATATTAAAATGAATAATTGTTTTGATTAAGAATTATTTTATAAATATAGAGAACTGTTCATACTGATTTTTGAGTAATTCTCAAATTTTTTCTTAGTAGAAGATGTTAACTAAGCATCTACCTTTTGTTTCGATAAATTACGGCAGCCAGATAGGGAGTCACTTCTACGTCGCAGTGGACGAGTAACTAGCTCGAGGGCGTCTCGGGCGTTAACAGATCCATGAATTTGCGCAAATGTAAATTCAACCGACCATTTGGTATCGATATTCCTAGCCTCTAAGGGATTAGCGTGAGCCATTCCAGTGATGGCCAAGTCGGGTTGTAGTTCATGCATACGCTGTACCTGGCTGTAATTGTCGGGTTTTTCGACAATCCGAGGCGTGGGCTTCTTCATCTTCTCGCAAGTACGTTGCAAAAGCAATAGCTCAGCTGCCTGATATCGTCTATCCATATATGGAATACCTATTTCGTAAACAACCATTCCGCATCGAATTAAAAACCTTGCTAAAGAGATTTCCAATAGGTTATCACCCATGGAAAAAATAGACTTACCAGTTAGTATCTCGAGATAATCGCTAAGACTTCCCCATATCCGATTCTCCCTCTCTTCCAGACCATCTGGTTTTAAACCAAACACCGAACAAATCTTCTCGATCCAAGCACGTGTTCCATCAGGACCGATAGGAAAAGGTGCCCCGATCAACTGGCATTTCCTCCGACGCATCAATGTTGTTGCCGTTCGGCTCAGAAAAGGGTTCACTCCGCATACGTAGACGCCTTCACCTAAAGCCGGAAGGTCAGCATATTTCTGCGAGGGTAGCCAACCGGACACAGAAACAAATTGACGTCTCGACTCCAAATTCAATTGAGAAGCTACACTCGAAGGCAGAGATCCAAAAAGTACTAAATTACATCTAGTTGATTTATTTTTTCCGCCGAAAATTTGATCGTTTGTGGCGACGTCAACCAAAACACCCTCGGTTGCGCCTTCCTCCTCTTTGTTCGTGATGCAATGATTATACTCTGGACATCGATGTGTCGTCGCAGCCAATGCCGTATCTTCTCCCTGGGTGAAGGCGTAGTCCAACCCATTTGCTCGTGCGACGACAATTGGTATTCCAAGTTGTTTTTCCAATTTGGGTGCTATCCCCTCCAAATCCATTTTTGTTATTTCTGTGGTACAGGTGCCAATCCAAATAATAACACTGGGATTTCTATCGCTTTTCACTCGTAAGCAAATTCTTTCTAATTCCTTTTGATCATTTAACTGAGCCGATATATCTCCCTCTTCTGATTCCGCCATTGCGTAACGAGGTTCCGCAAAAATCGTGACTCCAAGAGCACTCTGCAAGAAGTAACCGCGGGTTTTCGTACCTACTACCAGGAAAGAACTATCTTCAATCTTTTGGTATAGCCACGCTACACGACTGATGGGGCAGAAGGTGTGATAATTACCAGTTTCGCATTCAAAAGTGGGAATCTCAAGAGTCTTCATGAAAGTGTTTCCTTGGAGAGATGTAAATAATATTTATATGCAAGGATGCCTCCACCCTCTTGAGTATTGAATAATCGTAAAATCAAGCTGTGTATTTTGTTCACTATGCAGATTATCTTGCTGATCATTTTGATTTTTCATTTTTCTTCCCGAACCGGGGTTTAAATAGGAATCCGGAAGTAAGCTAAATAATTCTCTATCTGGAATTTCTCGTGGGACAATCCCCTCCGGCTTGGATAAAGCCTAATCCGCTATATTTGAATAGAAATCACAAACAAAATTTAGATTTGGTTGGCATTCAGCCATTTCAAATAAAGTTTTTCCCTTTACTCTTGAGATGCGAATGTCTTCGACTAGGGGTAATACTTCTAGCACAGGCATGGGGCAAGCTTCTACATATTTATTAATTAAATCTCTCTCAGATGTTCGGTTTCCAACCAAACCGGCTAATCGCAAAGGATGGGTATGTGACTTCTCTCTGACCGAAGCGGCAATGCGATTTGCTGCGAAGAGGGCGTCAAATCCATTATCTGTTATGATGATACAGTAATCCGCATAATTAAGTGGAGCGGCGAAACCTCCGCAAACCACGTCTCCTAAGACGTCGAATAAAATGATGTCGTATTCGTAGAAAGCGTTTGATTCCTTCAATGGCTTTACCGTTTCTCCCACGACGTATCCCCCGCAGCCCGCTCCTGCGGGGGGACCACCGGCTTCGACGCAATCTACCCCCCCGTAACCTTTATAAATTACATCTTCGGGCCACACGTCTTCGTAGTGATAATCTTTTGATTGCGAAGTATCTATAATTGTAGGTATTGAAAATCCTGTAAGAGTGAAAGTGCTATCATGTTTTGGGTCACATCCAATTTGTAGTATGCGCTTTCCTCGTCTAGCTAAAGCTATAGATATATTGCAACTAGTTGTCGACTTTCCAATTCCGCCCTTGCCGTAAACTGCTACTTTCGTTTCACGAAGCTCCAATTCGTGTTCATTTATCCCGACTATTCTTCATCTTCCCCATCTCGACCTCTCTCCTTTTTGCTGTTTTTCTTCCTCAAAGACAAAGATAGTACCTCTATCTATGAGGCAACAGAATCCTGCGGCTATTCTACTATGCCTCCTGGAGGGGGGGGAATAGAATGTACTAATTGGCGATTGATCGATAAAGATCATGGGGGGGGGGCTTGTGGGGTTGATCTAGATCTCGATCGACCCCCCCCCCTATCCCGATTTTGGGGACCCCATCCCATTCAAATGGGATTGCTATCGCCGCCGCCTCCTCCTATAATGGAGGTTGGGGTGTACGTGAAGTTTACTTCACGAAATGTTGGAGAAAGCTTAACGCCTTGCAGATTCAGAAGCGGTTCAAAGAACAGAGATTTTTGAGTGTGTGTGGGACTGAATCTCCTACCACTTTCCTCGGTAGCTCAGCGGTAGAGCGATCGGCTGTTAACCGATTGGTCGTAGGTTCGAATCCTACCCGGGGAGATTCATTCCAATCTACGTCGATAATTCCTAATTATTGGATAGCTTTGTTTCCCACATATGCCAAATCAAATTGCGTTGATTCACGACCCACAAACCAGTGAATGATTCAGTATCGTCCTTTTTTCCAGCTCTAAAAAGTGAAGAGAGATGTATTTGTGCGTTCTTACCGCCCCCCCCCGAATACCCCCACCCAAGGCAAGGAAAGGGCCCTGGCAAGGAAAGGACCCTGCCTTCTCATAGGTCGTTTTTGTGGGCCCCCGCTTCAATCAATTCCGGTGTATTGAGCGATTGGAATGGGCGAATCAATCAGTCATCTGGGGGGGGGGTAAATCCACGATTTTGTAATTTGTAAGGGAAAGGATCTGTTCCAAGCGTGAGGTTAAAAAGTTGTTTTGCAAAATCCCTACGGAATAAGCTATTGATGCTTCCCAATCTTCTTTCTAAGCAGAAAGGCTCATAAAATACTCATATAGGAAATGGTCTTCAGTTCCTTAACTTTTTTTTTTAAGGTGCTACAAAAGAATAATTATTTGTATCAGTAAAAGTAAAAAATAGATCTTGCTTTTGCTGATTTGGCTTCTAATTATATTGCTAGAGATCATATTGCTAGAGATCTAGACGGAATGAGGGGTATCTAAGATTTGTTTTATGAACTCTCATGAGTAAATTGTTTCGTCGTTCGATCCAGTGACACCCCACCAAGCCAGAACGGGTTGAATAGATATTAATAAATTTCAAGCAACATATTATAGATAAGAAAATTTTGAAATAGGGAACGGTTTCGCCTCATCCATTTGTTTCTATGAACCAGAAGCCTAAATCGAAGAAATCGCTCTGGGAACTCTTCTCCTACCACGTAGGAATCAAAGCGATCGAAAGAAAATGTCTTCGGATACTGCAGATGTATATCCATAAAGGAAATTTCTTTGACGTATTCGGAATTTTGCTCCTCTTCATTCAAAGGGAGATTATTCGACCGTTTAATAGATGAGTCGGGTTCCAATTCCGGATTATCTTCACGGTTCGGATTATCTTCACGGTTCGGATTATCTTCACGGTTCGAATTATCTTCACGGTAGAGAAAAAAATCTTTAATTTTATTATTTGACAATTTATTGGGCTGCTTTATTATACCGTAAATGGTGTAAAGCCTCTGCGCCGGTTCTTTTGTCGGCAACAAGCTGCGACGTGGGGAAGGAATGTTAGGATCTGGCTGGAACAGAAGCATGGGGTCCCAGATGAAGCGCGCCCCGAAGGGTCGAATCGTTTCATCGAATCGATTACAGTGTGTTTCATATTCATTAGATGAGTCGCCGGATATTCCCAATTCGAGAAATTGCTCGCGTAACAACATGGTGTCCAACCGGTTTTCCAATCTTTCAATAAATTGTTCTGTCAAATTAATCGGATATTTTTCAAAACTAAATAGATATCCGCTTTTATCACACCATTGACTTTTGTCACCCTTAATCCTATTGAATTCAAAATCTTGTTGGGGTATATAATTATAATTTTGGTAGAGGAGAATTAAATTATACAAATGATTGGGTTCAGATAATACCCTCGCCAATTCAAAAGCCCCGCCTCGCAGGAAACGGAGACGCCAAGCCTTATGGGACCAAGTGATCTCACGCGACACTCCCGTCAGACCTGAGTTTATTAGTTTGGGTGACTGTTGCAGTTCGAAGTCGGTTAGACTGCTAAATCCCACCCTTCTCACAAATTTAGAAGAACGGCTTGTAGAGGTTACATCTGAACAATACTTGGGTTTATCAATAGGAACGGAAAAGGAGAGACTGTTATTGTGTTGACCTTCGTCTTTACAAATCCCCGAACGTGGGAAATTAGTCGATAGGTTTTCTAGTACACCACAAGCTAGGTTCAAGTCATTCTCTACGAGTTTGTCGATAACAATGAAATTCTCTCTTTCCCTCATATCTATTTGGAGCGAATCGCGAGCTACTAATCCAGCTAGTATCCCTAGGGTATGCGAAAATAGAGTGAATTCATTAAATGTTGACTTAGTTATTGAAGGTTCCACATACCAGTTAGACAAATAATAAAATCGCATCTTTAACTCGTTACGACCAATATTTGTGAGATAAGTATTTATCAAACTCTTCTTTGAAGTAGCTTCCGCTATCTCGTAAGAAAAAATTTCCCATTCGGAACCGGATTCCATCCCATTGCTCATATCACTAGCAGTCGAATGTTGTCTATGTAAAGCTAATTCAATTGCGTTGCTACATATAATCTTACTTCTTTTGGACGTACCTATTAATAACGCCTCGTTAGCGAGAAGGAATAAATCTCGTTTACTATAACCCGTAGTTCCAGACCCAATACTTTCAATAATAGGAAGGGGCGGATTAGCCTCCATTTTGCAACCTTTGATACGTAGTAGAATTGATAATTCTTTGTGACGTTGATACCCGCTGGATTTTCGAAAATTTATTAATTAGTTTAACCGGTTCGGAGCTATTGGAGCTGGATCTATCCTCGCAGGTACGTGAGTCGTAGCGATAACAACATTCCTGCGGATGTTGGAATTGCTGCGCCTGTCACCAATACTTTTCAATATTTGGCAAAGTAAGAATTTGGGCTCAGCTTCTAGCTTATGATACGAACGGATAACATTCAATTCATGAATATCTTGAATCCATAGTGTACAAGGAGACATCTCTTTCGCCATTTTAAAGACGAGAATTATTCGGTGTACGCTTTCTTTCGAGATGAAAGTTCCACGTGGATTATTATAGAAGGATTCGTTGTATATCATCTTCTTCATCGGCAGTTTCACCACTGGAAAGTAGGAATCAAATGCTAAATCTCTAATAATGGAAGATCGGCCAGTTTCTATGGGTCCTACTAGCAAAATCCCTTCAGATGGGAATAATCCCGATTGAAGTGAGATAGGTATGTCATGACATGGCATATTTAGTAGACTGCCTATTTGTCTCGTTGTTACTGAAAATAAAATATTTCTCTCGGGTGCAAAAAAAGCCCACTTCTCCGCAGGATCCAACTTACGGATCTTGTGACTCGATAGATCATTTTGCCATAATTGAAGTAAGTTTGCTAAAACATTAGATCTTTCTTGGGGATAAGGTTCATGAGAAATATCGTTGCTCAATAAATCATAATTGGAATTCAATTTCAACACATACCTATAAAGAATATTCCTTGTCACTAGATGTTGAGTCAGTGGTTCTTTATTATCATCTAGGATATCGGAGCTTTCTCTATGAAATATCCATGAATCGAGTTCATTTTTCACAAAGGAGAAAAATATTAGATTATTTACATAATTCAAGAATCTATTCAAAGAATAGATTAGTAGATCTCTCGTTGACATGTAGCTTGTCGAAGGGGAATACATCACCTTTTTCAAATAGGATCGACACGTTGGATCTGTCAAATATTCAATAGTATTGAAACGTTTCCATAAATGAAAGGAATTGAAACCCGAAACAGCAGACAAAGTGTGTCTGAATAATGCGAGAACAGTGAATACTGAAAGAATAAAGTAATAGAAGATAGACCTATTGGAAAATTGAGATACCGACCATCCCCCCGAATGTAAAATCTCCGCTTTATCAGGAATTTCTTCGAAAATAAGAAGACCTATCTCGGATACTATAGTATTGACAGAATCGTTGTCGAATCTCAATCCTAGGCTTTGCATTCTTTGTAATAAATAGGCTTTCGCGCCATCTACTACATCCTCAGCAATTACTTTATAAATTCTATAAAGATCATTAGTTGAATCATAACTTATTTTAAGTACTATTTCTGGATATGTTTCTCTAATCAGATCGTAGAAGTATCTCCACCAGGTGGGGGTAAAAAACCAAGGTATGTAATCTATAAATAAGCTCCATTTTTCACCAATATTGTTTTTCCAAAAGATCCAAGAGATCTTATATCTCTTCAAATCATTTAATAATTCATTGAAATTAGTAAAATGGGATGGACAAATAGTTTCTTTCCGGATAAATTGATCCGCGAAGTCCGTATCTTCGTGCGCAACCTCCTTTCCAATCGATTCTGCTAGAGATCTCGATGTTACATCGTTGCAGAATGGGAGTCTTAGCGACCAATAAGATGTTTTCATTTCTTCCGGTTTCCAGAAATACCTAATAGACAAATTCTTTTGATAGACCCGATCCAATACCAGAATCTTGGGGCGAGATTGGGGTCGCCGATCTGACGATGAATCGTAGTTTATCGACATCTCCTCCAAAGACAAAGACACTCTATCGCTACTGCACAAATAGAAAGACGACTCTACCGCTTCACGAGGAGATGAGTTCGAACTCGCCGATAACCTCTTCAGATCCGAAATAGAATAGAAAAGTCCATCTGAATGAGTTACCAATGCTGTAGATTCATGCAGATTAGGCAAAAGAAGTTGAATTGGTGTAAGTACGTGGCCAGCAACTTCCCCTGCTGCCTGTTTCGAAAAATTGGATGACAACGAATCCGACAGTTGGGGATGGATAAATGAGATGATATTAGATGAGATAGTTTCATCTTCGGAGCCCGCATATAAGTTTTCTAAGACGTTGAGATAACTACTGTTGCATCTCCCAATAAAAAGATTTCTTTTCATTTTCGGAATAAAGCTGCTTCCGGCACAGTTCCGTACAGGTGAGTCGTCTAGAAAGTTTAGTTTATTAGCCTGATCATAAATGTATTTCGAAGTATTCCCACCAATATCTCTAGCTGAACCTCCCCCGCGGTTTAAATCATGCAGAAACAGATTCCAGAATTGCTTCCCTGTAATGGAAAGAGCTTTGTTTGAAAATCCTGCTCGGATGGATTCGATGCGGGGCAACCCGAGAGAAGTAGGATTCACTGCAGGTTCCAGCTCGGTCGAAGAGCCTACCGATTTCTCACTTACTAACAATTTGGATTCAATGAATAAACTCTTTTTTCTTTCAAGAATTGTTTTGAGCAAAAGTAGCTGTTCGTCAATGTAACCATCGACTAAACTTGATAAAACATCAAGTATCATGAAATCTATCTTGTTCAATTTCTCGAAATCGATATCTATATCATTCAATTTTTCGATGCAATAATCAATGGTATATATCAAAGCTTTATGGCGAGTAACCTCAGCAACAATCATTTTATAAAGAAAAAAAACATTGATAAATCGATGAAAAGATTTTTCGTTCTGTTGATTGTTACTACCCAGACTGACACTACTACTACCTAGTAGTCTGCTTCTTATTATTGATACACGGCAAATTGATTCCTCCAAGTCATATTTTAATACTTCCCCGACAGGGGAAAGAGACGAATCCCCGATCGTATTGAGCCAGCTATGCACATTTGACTGAACATTTTTACACTCATCAATTTGAGAGGTAATATATTCGTTCAATAGGCGCCCTACGTTATCTTTCCATTTTGAAACCATTAATTCAGTTGCAATTCTTGTTACACCGGCGTGCTCCCCGCTCCCCGTCCAGACATCTAATCGATATTTGATTTGGAAGAAATATTGGGTAGATAATGCGCAGAAATAGTCATAGAAAAGAAATATGTATGTTGAGTAGAGAGATATGATTCTATTTTTTCCATACAATCTAACTAAAGGATATATCGAATGTATGTGACCTTTTTCTTTCAATTAGTTTAAAGAAGTAGTATTTTCACTTCGATTACTTATTTTTATTTTTCTAGGTATACCTGAAGCTATTTGAAAATAGTTTGGAATAATCTCATTGAGGTTGAGGCGTCTGCCACTCGCTAGCCCAAGTTTTTTGCCAGATATTTCAGTAAGCGATATGTCATCCTTCGTTTTCAACGGAAATCCTTTCCCAGATTTAACACTATTACTGACGTCAATAACTACTGCCCCATCAAAAATCAGATTTGATTTCTGAATTATCGAGAGAATTTTGGTGAGTCGATTTATTACTTCATTTCTTATTTGTGAATAAGTGTGTGGGATGGAAAATCCTTCCCCATTTCTGTCACAATCTAATCCGGATATGCAGCCACGAGACGACGTCATCTTCTCACAAAACCTAAATGAAGACAAGTTGGAAAAGGCTTCTCGCTCGAAATGAAATCCCGATCCATCCCCCCGGGGATCTGCTGAATCTACGGATTCGAGTAACGCCCTGTCGTAGGAGTTTAATACTGCGGGACTTAATGAGTCGTCTCCCAATTGTGTTGCTTGTAACCGATCCAGATCTTGCTTGTTACGATTTTCCCAAAAGAATAACGAATCGAAATTACTTTGGTTGTTTCTAAAAACTAAAAAATATTTATAGAATTTCAAAAACCTACTTGAATTTTGTAACCGCTTATCTCTACAAACCCTAAAAAATACTTGAATCCTCTCAGTATCATCCTTGTTGGATATATCAACAAGTGAATCCCTCACTATGCATGCCTTCCATCTACCGCAAACCAGATGAATCATCGCGTCATAATGAACTCGCTTCTCCTTTTTCGTTGAACCTGCAGAACTATCTTCGTTCAAACTTAAGTGGTGGGAGAGAAGTACTCCCCCCTTTCCATTCCTTTCAACAGATAAAGATCTTTCGAATCGAGGGAAGCAGTCGCAGGAGAAGTCACCATAATTTTCTGCTTGCTCTTTCATCACCCCGTCACCCCCATTAATGACTTCCGCTACTATAAAACTTCCTTCGATCGACCTTTTGTCACTCAGACGGTGCATAGATATTGGTATTGTTAACAACGTCAGCATCTCCAGGTTGATGCCGCTATCTCCTTTTAGTGAATTACGCAGATTGCGTAAAAATAGTGAACTCAGAAATCACAAGTCAGATAATCTGATAAAAGGTTCATAATTGGAAGATGGACTAATGAAAAATTCTTTGAGATGTTGGTTTTTCAATGATTTGAAGAAGTGGTCTAATAGACTGACTCCTACTAACTCTGAAATTTCAGATGAAAAATGTGGACTTCCTGCTCTTTTTTTTGCCATCTTTTTTACCTTTCTTTCTCTTTTCATATTAATTCTATGCGATAGACACTCTCTCTTTCCCACAATTATTATACCATTATACCAATAATTTCGAAAATTTCAAGATGGGATAATAGAAAGATTTCAAACGAAATAGTGATTTCTTTGAATAATCGTATCCAAAACTGCAATTAGATCGGGAATTCTCAATTGTTATTGTCGAAGAGACCTACACATATCTCAATGAGCTACCGTAATAAATATTCTCCGTTCCAGAGCAGAGCGGTAGGAAGGATTGAATTACCCAATTGGATGGGCGAACGACGGGGATTGAACCCGCGCGTGATGGATCCACAATCCATTGCCTTGATCCACTTGGCTACGTCCGCCCCCTCTGTTGATTTAGCTGGCCCTCCCTGCCGGACGTGAACGAGATCTACTCGTTAAGCAAGCTAGATAGGTTCTTCGATTGATACACATACATATTAACTGTATGTATATAGCAAGACAATAGAAAATCTTTGGAATGGGGGATACACTCTCACTCTCTCTTATACAAGAGAATGGGGTGATAGATTGCAAGCATTCTGCAAATCGGAGTAGATTACCTCGTAATCTACTAAATTGCGGAAGGATATTCCAAATGGTTTCCAAAATTCAAGGTTAGATACTTAGAATCGTAAAATTGTGACAAGCTGTTATCATCTTTTCCATGCGTTCTATTGCACAAACCTTCACCTCATTGGACACCAAATCTCCTCCCCCGAAGTTGAGAGATTTGGCATCCAGTTGTGCTGCATAACCGGACGGATATTACCCGTTTATAGAGGGGGCTTCAACAGAAGCCAAGTCTAGAGGGAAGTTATGAGCGTTACGTTCATGCATGACTTCCATACCTAGGTTAGCACGGTTTATGATATCAGCCCAGGTGTTTATGACGCGACCTTGGCTGTCAACCACGGATTGGTTGAAGTTAAAACCATTCAAATTGAATGCCATGGTGCTAATGCCTAAAGCAGTGAACCAGATACCTACCACGGGCCAAGCAGCTAAAAAGAAGTGTAGAGAACGAGAATTGTTGAAGCTAGCATATTGGAAGATCAAACGACCGAAATAGCCGTGAGCAGCTACGATATTGTAGGTTTCTTCTTCTTGACCGAACTTATAACCTGCATTAGCAGACTCATTCTCAGTTGTTTCTCTGATCAAACTAGAAGTTACCAAAGAACCATGCATAGCACTGAATAGAGAGCCGCCGAATACGCCAGCTACACCCAACATGTGGAAGGGATGCATAAGGATATTGTGCTCAGCCTGGAAGACGATCATGAAGTTGAAAGTACCAGAAATGCCTAGAGGCATACCGTCAGAGAAACTTCCTTGACCAATTGGGTAGATCAAGAAAACGGCGGCAGCGGCTGCGACAGGAGCCGAGTATGCAACAGCAATCCAAGGACGCATACCTAAACGGAAGCTTAGTTCCCATTCGCGACCCATGTAGCAAGCTACACCAAGTAGGAAGTGAAGAACGATAAGTTCGTAAGGACCACCATTGTAAAGCCATTCATCGACAGAAGCTGCTTCCCAGATTGGGTAGAAATGTAACCCAATAGCTGCAGAAGTAGGGATGATAGCACCGGAGATAATGTTGTTACCGTATAACAGAGAACCAGAAACGGGTTCGCGGATACCGTCAATATCTACAGGAGGGGCTGCGACAAAAGCAATGATGAATACAGAGGTTGCGGTTAGTAAGGTAGGAATCATTAAGACGCCGAACCATCCGATGTAAAGACGGTTTTCGGTGCTGGTGATCCAGTCGCAGAAGCGACCCCATAAGCTTGCGCTTTCGCGTCGTTCTAAAGTTGCGGTCATGATAATTTTTGGTTTTCAAGAAATAAGTAGGGATTCCCCAGGCTAGTAAGCCTGTTAATTTGTAATATATCACAAAAATCTATCTGTGTCAACCGAAATTAAATGAGTCCCCAAATTTAATTTATTGAATGTGGGGGCTTCTTCTCAATATCTCAAACAATTTTTATCCATTTTTTTACAAAAAGGCTTGACGCATGATCAGTTTTTCAAAAAGGAAATTAGATTTTTGCTCTATGCGGTATGCGGTGCGCGCCTAAATCAATTTTAGTCTCTGAAAAACTGATCATGCGTCAAGCCTTTTTGCGAGACACTCCGCAACCCTGGATTGGCCCCCCCCCTCGCAAAACTATTGGTTTAATAGGAGTATAATAATTAGCGAGCTAGAAAAAAAGAAGTTGCCAATCCCCATCTGTGGCTTAGACACCCGTTATTCGTCGTTCACGACCCACTCAACCATTTAGTCGTTGTATCCTTTGATTCCCCGAAATGAAGGTTGTGCCCCGGTTCCAATCCACAACGGAAAATTTGTGGATTGGAACGAATTTGAAACTAACGGAAATGAGCAAAAGCTTTGTTAGCTTCCGCAACTTTATGAGTCTCCTCTTTTTTCCGTATGGCACTACCGGAATTCCTGGCGGCATCCATTGATTCATCGCTCAATCTTAAAGCCATACTTCGACCTGAGCGTTTTCGACACGCGATTAATGACCACCGGATAGCCGAAGCTTTCCCCTCTGCCGGTACTACTTCAACGGGGACTCGATAAGTTGATCCACCTACACGTTTGGTTTCTGTTACTACATCGGGAGTTACCCTGCGCACTGCCTGTCGCAGAACAGACAGTGGGTTCCTATTTGTCTTTTATCTAATCCGCTTCATAGCCTGATGAAAAATCTGATAAGCCAGTGATTTTTTGCCATTTTTCAGGATACGATCAACTAGCAGATTTACTAATCGATTACGATAAATTGGGTCTGATTCGATATTTCTCTTTCTGTTCACTACACTGCTCCGATGTAACGCGAGTTTACAAATATAAATCTGTCAGATTTGAATCAATTCTTTTATTTCAATTGTATCTTAAGCTACTATTTTGGCTTCTTCACCCCATATTGTAGGGTGGATCCACCGATTACTCGGGGATCTCCCTCCAAACTGCACGTGCGACTTTCATCGAATACAGCTTTCCACATGATTGAATAGAAACTATTCAAAATATTTCGAACAATTTCTTTTTGAAAATGCAAATCATATTTACTCATGGCACATTGAGTATCCGTTTTTTCCTATTCCACGGGTAGAAGAAGTCGAAATCTTCTAGACATAAAGGGGAAAAATCTTGCAATTCAGTTGTCTTACTAAGAATGTCCGTAGGTTTATCAATCCAATCAGTGGATGTGCATAAAGCCTTCACCGAATCTCCGTAGTCGTAATCTAAACCTGTTCCAAGAGGAAGAGACGTCCTAACATTTTCCAGGTGATAGTTCAGGTAAAACTCAATTTGCTGGAATAGAACACCTTAGACACCAAGTTGTTTCATAAGAATAGATAGATAATAATAGATTTCTACCAATCTCTGTAGTAGCAGGCTTCAGTCCCCTGGCAATGCTGGGTCGGCTACACATTTAACATATCAGAACAACTGATACGGAATCACCGCAATGATACGAGTTATGACAATGTTCTGCAACGCACTAGAACGCCCTTTTTTACGATCCTTCACCCCTACAGCATCTAAGGTTCCTCTAACAATGTGATACCTAACGCCGGGTAGGTCTTTGACCCTTCCGCCTCTTACGGGGACCACCGAATGTTCCTGCAAGTTATGGCCAATACCCGGTATGTAAGCCGTTACCTCAAACTTGGAGGTTAGTCGAACTCTCGCGACTTTACGTAGGGCAGAGTTGGGTTTTTTTGGTGTAGTCGTGGAATAGTTGACAGCTCTGATGTCACTATACAGAACCGTACGTGAGATTCTCACCTCATACGGCTCCTCGTCATTCAATTACTCCTGGGAGGAAGAAAAAAAGCCCCAAAATTCTCCCAATTGTTTTCAACTACAAATGCAAAAGAATTTACAAAAGAGAAAAAAAAATAATTGAATCCTCTTCAATTCATTTTTAAGACTTCGGCTTTGCGTCCTACTCATTTTCCGAATCCCTATTAAAAAGCAACCCAGGTAGAAAGATGAAAAATCTACCAAATTGACAGGTAGGTTTGTTAACGAGTTCCCTGTTTTCGTGCAAGTAATATGATGTGGATTGAGTATGGAGGAGATTGACGAGTCGGTATCGGCTTATCCACATCATTAATCAATTTTTGATAAGGAATTCGTTTTGAAATGAAGACGGTTTTGATATCTCACTCTCGTTCTTTATTTCGTTTCGACGAGGCTACCTGAAGAGGATCCGGCAACCTAACGCTAACGAAGTATCCTAATCATTAGGTGAGCCAAAATACTGAATAGATAGGATCCGCCCACTACCTGGAGTTTGTTAGCGACGACGACGCCGAAGTGGCGGTGAAAAAAAACCAAGGTTACATACAGACAAAAAAGAAATAAGAATAAGTTAAGGTTAATAGGTTATTCGTCTAGTCGATTGCGGCTTAGTCAGCCTGTTCCGTCACGAGCCACTGGTCAAGTTCCACTGCATTTTATTACCCCTCCCCCGCGAACCGAATCAGAAATCTGGGTTCCGCAGAGACGAAATTGTACCACAAGAGCTCGGGGAGGTCAAGCCTTCCTATCATCAGTTGTTGTTAGCAATCCCATATCTAAAAGATTCTGAATGGGAGAGACCGAAGGCCTACAAAAAAGGGAGTTAGCACTCGCAGAGGTGGGATGCTGGTATACCAAGTAGAATTATAAGGTTACAAGGATGTTAGGCGGAGGTGGAGGCAGCCTCGATTGTCTCCTAAAATTCTTCGCAAAAGAATTTCAATCGAATTTGGGGACTTGCAAAACTGAAACTGCCTCACACTTTTTTTTTTGTAGAGCTAAAAAAACAGATAGGTACAAAAACATCGGGCAATCTGTTACTCGCGCTCATATCGGGTCGGGTGTGGGCAGCCCATAAAGAAGAACAAAATAACGAAAGCAACGAGATACCTTATGAAAGCTAATCCCTGGGGAGGCTTCAAGGAAGATGAGGAGGAATGAGCGCGGTTCTGCCACCATTGCCAACCTAAGACGTGACCTTAAGCGCGTGATAATGCGGGTTATTGGCCAGCTTATCCTTCCGGAAGAATAGGGCTTGCCCTCGAGGAAATAGACATGGTCGCCTGCCATACGGGGATTTATGCAGGCCTCATGGGGATTTATGCAGGCCTCATGGGGCCTTCCAAGGCTCCTAACACATGGGAAGCTTACGGGTCCGTCCGGGGCTTTTTGGTCCTTCATCTTTGAGAAGTGGGGGGGGAGGTGAAATACGTCCAGGTTTACGGCGAAAGCGAGGGCCTTGGCGTGGACGATCTCCATCGTCATGTCATCAAGCGTATACTGATAGGGTGCGGCAGGGCTGGGTTCTCCATCCCCCACCATTGGTAGGCACCGTTGGTAAGGGATGTTTACCACCCGCATCTGTTTTTGCCTATTTTGCTCCTTTCAATTAAGCTGGGTTTTCCATATTGACTTCACATCGAATAATGCATCCGAACACTGAGAAAAATATCTTATCGGAGCTTAATTTTTCAAAACTAGATTGAGAGATGAGGTAACATTTTTCGGAAAGCCATATGCCAGGTTCTGAATTCGTGAGGATCTCTATTTATCTCAGATGGAGCTTTTCTTCTTTCTCTCATAAGAGAGTAACGAGAGGACGCCTCAAGCCGCTTACTTGTTTGTCTCTTCGAACAACTGATGCGGAAACGACCAAATCCTAGCTCTAAGGAAAAGAAATAAGCCGCAGCAGGATAGTTTAGTCCGAATTTTCGACCGCGAAAATTTCCAATCTCGTCGCAGGTGAGAGTATGGGCGGGGAAAGGGGTGGGGAATCCAGCGTCAAAACGTCACCCCAGCTTGGTACTTGGTACATACAAGTAACCAATTTGAGCCTGAGTTGATTTCGTCTTCGGAAATAAATAAGAGGCTTATGGGATTGACATGACTCAGCAGTAGGGGATACACTTCAAATGAACTTCAATGTATGAAGCGAAGAAACCCAAGTTGTACCTATAGGTGAAGTAGGAAACAATCTCCAATCAGCTTTCTCTTTCTGTATAAAGAAGCTATAAGTGACACAACTACTAATCTCATGGAGAGTTTGATCCTGGCTCAGGATGAACGCTGGCGGCATGCCTAACACATGCAAGTCGGACGGGGGCATCCTAGTGGTGTTTCCAGTGGCGGACGGGTGAGTAACGCGTAAGAACTTGCCCTTGGGAGGGGGACAACAACTGGAAACGGCTGCTAATACCCCATAAGCTGAGGAGCAAAAGAGAGGGATCTGCCCAAGGAGAGGCTTGCGTCTGATTAGCTGGTTGGTGAGGCAATGGCTTACCAAGGCAACGATCAGTAGCTGGTCTGAGAGGATGACCAGCCACACTGGGACTGAGACACGGCCCAGACTCCTACGGGAGGCAGCAGTGGGGAATCTTCCGCAATGGGCGAAAGCCTGACGGAGCAATGCCGCGTGGAGGCAGAAGGCCCGCGGGTCGTAAACTCCTTTTCTCGGAGAAGAAGCGATGACGGTATCCGAGGAATAAGCATCGGCTAACTCTGTGCCAGCAGCCGCGGTAAGACAGGGGATGCAAGCGTTATCCGGAATGATTGGGCGTAAAGCGTCTGTAGGTGGCTCCTTAAGTCCGCTGTCAAATCCCAGGGCTCAACCCTGGACAGGCGGTGGAAACTAATAAGCTGGAGTGCGATAGGGGCAGAGGGAATTTCCGGTGGAGCGGTGAAATGCGTAGAGATCGGAAAGAACACCAAAGGCGAAGGCACTCTGCTGGGCCGACACTGACACTGAGAGACGAAAGCTAGGGTAGCAAATGGGATTAGATACCCCAGTAGTCCTAGCCGTAAACGATGGATACTAATCGCTGCGCGTATCGACCCGTGCAGTGCTGTAGCTAACGCGTTAAGTATCCCGCCTGGGGAGTACGTTCGCAAGAATGAAACTCAAAGGAATTGACGGGGGCCCGCACAAGCGGTGGAGCATGTGGTTTAATTCGATGCAACGCGAAGAACCTTACCAGGGCTTGACATGCTGCGAATCCTTTTGAAAAAGAGGAGCGCCTTTGGGAACGCAGACACAGGTGGTGCATGGCTGTCGTCAGCTCGTGCCGTAAGGTGTTGGGTTAAGTCCCGCAACGAGCGCAACCCCCGTGTTTAGTTGCCACTATCAAATTTGGAACCCTAGACAGACTGCCGGTGATAAGCCGGAGGAAGGTGGGGACGACGTCAAGTCAGCATGCCCCTTACGTCCTGGGCGACACACGTGCTACAATGGCCGAAACAGAGAGCTGCGACCCCGCGAGGGCAAGCTAACCTCAGAAACTCGGTCTCAGTTCGGATTGCAGGCTGCAACTCGCCTGCATGAAGCCGGAATCGCTAGTAATCGCCGGTCAGCCATACGGCGGTGAATCCGTTCCCGGGCCTTGTACACACCGCCCGTCACACTATGGGAGCTGGCCATGCCCGAAGTCATTGGCTTAACCGCAAGGAGAGAGATGCCTAAGGCAGGGCTAGTGACTGGAGTGAAGTCGTAACAAGGTAGCCGTACCGGAAGGTGCGGCTGGATCACCTCCTTTTTAGGGAGAGTCAGAAGAAGCTTTTTTGGTACTTTTGTCTTGTACTCACCGTCACAAATCCCGAGGCGATGAAGTCTGTTTATCGAACAGATGAAGTTCCATTCCGGCGCGGCAGTGAAGCAAGACCAAGCCCACGAGCTCATTTCCCTAGGTCGGAACAAGCTGGGGACACTCTCGTGGTTTTACTTCGTTCACCCTTCGATAAGATACGAGAATTAACAGGGGGGGGGTTTGGGTCCCCCCCCGTTTCGTCGCATGCAGGCCCCCTGTTACCCAAAAAGAGAGGGGGGGGGGCCTGCATGATGGGCTATTAGCTCAGCGGTAGAGCGCGCCCCTGATAATTGCGCCGTTGCGCCTGGACTGTGGAAACTTCTCTTTACATTACACACATGGGTAGTCTAATGTGCCCATCGGCGCCTGACCCGAAGATATGTATCGTCCAAGGGACGTTAGCATGGCGTACTCTTCTAATTTTGGGTAGCCTGAGCCTCAGAACCAGGCTCCTTTCTAAGGAAGAGATAGATGAGGCGACTCAGGTGAGATCTAATGAAGATTCAACCTCCGAATCACTGGTGGGGTTCGGGCGATCCAGAGAGGACCGGCCATCGCTAGCAGATCCTCCTTTCTTGGGAATCTATACATTCCTTATCAGTGTATAGATGGCTATCTTTCGAGCACAAACTGATGAACGTTGAGCCAGATGTGAAAGACGGAGCACCTGATGACGCATATTCACAAACCAGGAACTACGGGATCACCCTACTATTCTAGGGTAACGGAGGGATCACACTACACGAGCCTCTCCTGCTTCTCTTGAGGGTCCATGGAAGCAGCAATCGACGGAGAATCCGCGTGCAGGTAAGATTCTAAGTGTCATAAATTTGAGTTATTATCCAGGAAAACGGGAATGCCGGAACCGGACATGAAAAGAAAGAATGCCGGGGGGTGAGAGGTAAACCTCTGGTTTTTGCCCCAGCCCACTATCTGGCTATTCCAGGTAGCTTCCATTTCTATGTACCGATACATCTCGGTCCTCCCCTCTTTTTTAAGGTAAAATAAATAGGGGAAACAGGCTCGAAGAAAGATCCCAGAGTGTACGGGGTTAAGCCAAGAGGGTTTCTCGGCGCCCGCTCTTCCCCTCCATCGATCAAATGAAGTAGATTTTTGCAAAGTCCTCGCCCCTGGCAAGGCAAGCAAGAGGGAGAGATGGAACAAGTACACTTGGAGAGCGCAGTACAGCGTGAAGTTGTATGCTGCGTTCGGGAAGGATTAGTCGCTTCCAGAAATAGAAATCTATTAATTCTCCACCTTACTGAGTGGGATACTCAGTAGTGGTAGTGTAGGTGCGATTATTCACTTCACGGGCGAGGTCTCTGGTTCAAGCCCAGGATGGCCCAGCCCAGTTGCACCGAGGGAAATCAAGACGGGAAAAGCATCTGACCAATTCGCGTATGTATACCTTACTTGAGTTGTTCCGAGCACAGGGGATATAGCTCAGTTGGTAGAGCGCCGCCCTTGCAAGCGGGTCGTTGCGCTTACGGGTTGGGTGCCTAATTACTTAGGCGGTAACGAGTGGTGGTATCTCCCACCTGAACTGGTGGCTAACTCCGCCCCCAGGGATGCGGGAGGAGGACCAAAACATGCCACTGAGAAGACTCTACTGAGACAAAGATAAACTGTCGCGTAGGGCGGGGTGGGATGGGTTCCCGGTTAGATCCATTACAGATCGCACATGGGTGGTAGTTGGAGTCGGCGGCTCCCTTTGGGCTATCGCATTCGGAAGATTCCTGGGGAAGGGACTCAAGCTGGCCCTTGCAAGCAGTTTGATGGGCTACCTCTCTTCAACTCCTTGAGCACGACGTAGCGAAAGGAACCTAGACCCAAGGACCGGCCCCATCGCCCCATCCCGTAGGAACTACGAGATCACCCCAAGGGATGCTAATGGCATCCGGGGGTCACAGACCGACCATAGAACCAGATTTAAGAAGTGAGACGAGCTGTCTGCTTCCACTGGCGGGAAGGGTCGAAGGGGAACAACTACCTGGCATTGAGACTGAAAAAGATTCGAGCAAGAGAAGGAAGGGGCAAAGAGGAAAACAATGTTGGTTTGGTTCCCCTATTGGGGGTATCCAGCTGTAGTAGTAATAGTCCCCAAAATGGTATTTTTTTTGGGCCTCTTCCGATTCGGGGGGTAGTTGTTCTCTCGGAGAGCGCGGTACGGTGAAAGTTGTAGGCCGTGTTCGGGGGGAAGCCGCTGTCTACCATCGGCCTACGCGGTAGAATCATTCAGGTAGGCCTGAAAGACGGCGGCTTACCCCATGGCGGATGCCAGCGGTTCGAGTCCGCTTATCTCCAACCTGTGATCCAAGTCGATGGGATCGCCTCCACCAGTCCAGTATGAAAGGATTATGGAAGAATCTTGATATCCCGGTAATGGGGGAGGGATAAGCGGTGTACCTTGACCCACGACCAAATTCCTATGAACGTTGATAAAATCTCCGCGTCGCATATAATAGTACGTTGGAGTGGCACAGCTTTCAACAACGAACGAGGTTCAAACGACAAAAGGCTTGCGGTGGATACCTAGGCACCCAGAGACGAAGAAGGGCGTGGTAAACGACGAAATGCTTCGGGGAGCCGAAAATAGGCACAGATCCGGAGATTCCCGAATAGGTTAACCTTCTAAACTGTCTGCTGAATCCATAAGCGGACAAGAGACAACCCGGCGAACTGAAACATCTTAGTAGCCGGAGGAGAGGAAAGCAAAAGCGATTCCCCCAGTAACGGCGAGTGAAACGGGAAGAGTCTAAACCGTGAAAACGGGGTTGTGGGAGAGCTATAAGGGTTTTGTCTTACTAGGCGAAGCAGTTGAGTGCTGCACCCTAGATGGTGATAGTCCAGTAGCCGGAAGTACGGCAGGCTTACGCTCCAACCCAAGTAGCATGGGGCACGCGAAATCCCGTGTGAATCAGCAAGGACCACCTTGCAAGGCTAAATACTCCTGAGTGACCGATAGCGAAGCAGTACCGTGAGGGAAAGGTGAAAAGAACCCCCATCGGGGAGTGAAATAGAACATGAAACCGCGAGCTCCCAAGCAGTGGGAGGAGAATTGAATCTCTAACCGCGTGCCTGTTGAAGAATGAGCCGGCGACTTATAGGCGGTGGCCCGGTTAAAGGGGAGAACCCCTGGAGCCGTAGCGAAAGCGAGTCTTGCTAGGGCAGCTGTCACCGCTTATAAACCCGAACCTGGGTGATCTATCCATGACCAGGATGAAGCTTGGGTGAAACTAAGTGGAGGTCCGAACCGACTGATGTTGAAAAATCAGCGGATGAGTTGTGGTTAGGGGTGAAATGCCACTCGAACCCAGAGCTAGCTGGTTCTCCCCGAAATGCGTTGAGGCGCAGCAGTTGACTAGGCCGTCTAGGGGTAAAGCACTGTTCCGGTGCGGGCTGCGAGAGCGGTACCAAATCGAGGCAAACTCTGAATACTAGATGTGGCTTTCGGATAAGAAGGAAAAAAGGGTCAACCAGTGAGACGATGGGGGATAAGCTTCATCGTCGAGAGGGGAACAGCCCAGATCACCAGCTAAGGCCCCTAAATGACCGCTCAGTGGTAAAGGAGGTAGGAGTGCAGAGACAGCCAGGAGGTTTGCCTAGAAGCAGCCACCCTTGAAAGAGTGCGTAATAGCTCACTGATCAAGCGCTCTTGCGCCGAAGATGAACGGGACTAAGCGGTCTGCCGAAGCTGTGGGATGTCAAGAAACATCGGTAGGGGAGCGTTCCGTCCCAGGTAGAAGCACCAGTGCGAGCAGGTGTGGACAAAGCGGAAGCGAGAATGTCGGCTTGAGTAACGCAAACATTGGTGGGAATCCAATGCCCCGAAAACCTAAGGGTTCCTCCGCAAGGTTCGTCCACGGAGGGTGAGTCAGGGCCTAAGATCAGGCCGAGAGGCGTAGTCGATGGGCAACGGGTTAATATTCCTGTACTGCCCCTTGTTGGTCCCGAGGGACGGAGGAGGCTAGGTTAGCCGAGAGATGGTTATCGGTTTAAGGACGCAAAGCTAATGAGCCCATTAAGGGTAGTGAGGGGTAGGGAAAATACCTCGAGCCAACGTCCAAGTACTAGGCGCCACGGCGCCGAAGTAACCCACGCCAAACTCCCAAGAAAAGCTCGAACGACTTTTAACAAGCGGGCACCTGTACCCGAAACCGACACAGGTGGGTAGGTAGAGAATACCTAGGGGCGCGAGACAACTTTCTCTAAGGAACTCGGCAAAATGGCCCCGTAACTTCGGGAGAAGGGGTACCTCCTCACAAGGGAGGTCGCAGTGACCAGGCCCAGGCGACTGTTTACCAAAAACACAGGTCTCCGCAAAGTCGTAAGACCATGTATGGGGGCTGACGCCTGCCCAGTGCCGGAAGGTTAAGGGAGTCGGTGACCTGAGAACGGGTAAGCCGGCGACCGAAGCCCCGGTGAACGGCGGCCGTAACTATAACGGTCCTAAGGTAGCGAAATTCCTTGTCGGGTAAGTTCCGACCCGCACGAAAGGCGTAACGATCTGGGCACTGTCTCGGAGAAAGACTCGGTGAAATAGACATGTCTGTGAAGATGCGGACTACCCGCACCTGGACAGAAAGACCCTATGAAGCTTCACTGTTCCCTGCGATTGGCTTCGGGCTCTTCTTGCGCAGCTTAGGTGGGAGGCAGAGAGGGTTCCTTTCCGGGGGGGCCTGAGCCATCAGTGAGATACCACTCCAGGAGAGCTAGAATTCTAACCTTGTGTCAAAAATTACGGGCCAAGAGACAGTCCCAGATAGACAGTTTCTATGGGGCGTAGGCCTCCCAAAGAGTAACGGAGGCGCGCAAAGGTTTCCTCAGGCTGGACGGAAATCAGCCTTCGAGTGCAAAGGCAGAAGGAAGCTTGACTGCAAGACCTACCAGTCGAGCAGGGACGAAAGTCGGCCTTAGTGATCCGACGGTGCCAAGTGGAAGGGCCGTCGCTCAACGGATAAAAGTTACTCTAGGGATAACAGGCTGATCTTCCCCAAGAGTTCACATCGACGGGAAGGTTTGGCACCTCGATGTCGGCTCTTCGCCACCTGGGGCGGTAGTACGTCCCAAGGGTTGGGCTGTTCGCCCATTAAAGCGGTACGTGAGCTGGGTTCAGAACGTCGTGAGACAGTTCGGTCCATATCCGGTGCGGGCGCTAGAGCATTGAGGGGGCCTTTCCCTAGTACGAGAGGACCGGGAAGGACGCACCTCTGGTGTACCAGTTGTCGTGCCCACGGTAAACGCTGGGTAGCCAAGTGCGGAGCGGATAACTGCTGAAGGCATCTAAGTAGGAAGCCCACCCCAGGATGAGTGCTCTCCTACTCGTACTTACTCGAGAGGCTTTGGACGCGTGAAAGAAGGAGTCGGGGCGACAATAATCCTTTAGCGTTCCCGCGGAACGCAACAGAAGTCTCCGATTTGAGAAGCTCGAGCCCGAGGTAAGGTCACGGCAAGACGAGCCGTTTATTATCGCGATAGGTGCTAAGTGGAGGTGCAGTAATGTATGCAGCTGAGGCATCCTAACAGACCGATAGGTTTGAACTTTGTTCCTGCAAAACTTGATCAAATAGATCAGGCAATACCACCTAGTATTTGGTTGTGTGACAGCAAGCATATTAATTTTAATTTATGGGTCTGAAGTAAAATTCTGTACCTCTTCTTTCTCTATCCAAAGGATAGAGGAAGAATCCTGGCGGGTCAGGATATTTTTTGGAAAGTGCATCCCTACTTTTGGTGTGTCTTCCGGACTGGAGTCGCAGACTCAAACTGATGAGTTCTTCCCCATTCTATGCGTATTCCCTTTCAAGGGTTGATATTCTGGTGTCCCAGGCGTAGAGGAACCACACCGATCCATCTCGAACTTGGTGGTGAAACTCTACTGCGGTAACAATACTGCAGGGGGGGCCCTGCGGAAAAATAGCTCGACGCCAGGATAAAAAAAAAAAGAAATGCCTTTCATTTTCTCATCGTAATCGTAGGGTTCATCTCTATCCGGAACTCCATTCTATCATTCTATTCTATATAGCACATCCTTTCAATCTTTTCTCAGTGAGGAAAGAATATCGGTGAATGGGGGGGAATCTTGGGCTTACGAGTATTTACCAATAACCTCCAGAATAGAGAGATGGAAGGAAAGAGAGTGGGTTGGTTCCAGTCCAGTCTATTTCAGTGAATCCTGAAACGGATTCAGTGGGGTCGGGGCCTGTAGCTCAGGGGATTAGAGCACGTGGCTACGAACCACGGTGTCGGGGGTTCGAATCCCTCCTCGCCCGCAATCAATCATCCCCAGATGAAATATCCCCCCTTCTATTTTGGGGTCTTGTATTTTGTCTCGGGAGGAGTCGGCCTTTAATTTTGGGAGCTACACTGAAGATAGTTACCGAGGAGATGAGGTAATTTTATTCATCCATTGCTCGGATGAGTCAATAATTCATTATTCTATGAGTTGGAATGGAAACTACAAGTATCTGGTTAGGGTTATCTAAGCCAGATACTTGGCTTATGATTGGGATTTCGAGTCCCAATCGTAGGATTTTCAGTCCTATGAATTGGATAGGATTTTCAGTCCTATGGATTGGATAGGATTTTCAGTCCTATGAATTGGATAGGATTTTCAGTCCTATGAATTGGATAGGATTTTCAGTCCTAAACACACAACTACTAAAATTTACGGCTCATTTCATTTACGTCTAAATCTCCGATACGTTCACACCTCAGTCGTTCTTTTTGTTTTCATTCTATTTCTTCTTTCTCTTCTGTATCTGTAAGAAAAACTATTCCTTGAGTTTCGGGTCTCGCTCCAGTCATTTCGGATGTTAGGATTTACTGTCCCAGTCTTGGTTTGGAAGGGGAATAAGGAGAAAAGGTGGGACTTACCGCCTCAGATATCTCTGCACTAGGACCCACTCGTCTCTCGAGTGGAAGAGACAGTTCCAGTGCTACTGCACTCGAGAAGGCAAGCATGGAGATCGACCAAGTCAAAATTTTGAGTTCCATTGGTGAGAATGGAGAAGTCGATAGACTTCTTCCAGAAATGCGATACCTCTGGACGCCTCGCGTAGGATTTGAACCTCTACGCGGTGCTAGATTTTGAGTCTGGTATGCCTACCCTTCTTTCGAAGCACGTAGACACGGTGGAGTTACGCTTATCACTTCAATTATACGGGTATATCTATATGCTTGTCAACTGCTGAACCGAATTTTATTCTCTTTCTCACCAAATTTACTAAATTTTATTCTCTTTCTCACCAAATTTACTAACTGTGAGACTCCACTCGGGCCAGGTTTAGACGAGGCCCCCGGACCTTTATCGTTACTCACTTTTTCTCCATGCAGTGGTAGGGTTCCACTTCATACCGGCGATGGCCGAGGGTTCGAATCGGTTCCCGCCCACAATCAATCATCCCCGAGGGGGTGGTTGATTCCCTCTTCCTACAGAGAATTTTTTTTCTCAGTATCAATCAAATAATATCATATGAAGATACAAGAAAGGGAGGCATTCTCCTTCCGCCTAAATACTTAGATATAGCAGCGTGGGTTGTCGCTGCCCAACTCCAGCTGTGCATTGCGCGGAAATACTTATATCCCCTCCGGAATAGACAAGTGATCATTTTCCTAGCAAGTGATTCCGGGTGCGAAAAAGCAAATACAAGCTAGATAGGAGAATGTCAGGATCAATTACCGAAGAAGATATAACTATTTCATAAGTTACAGAGACAGACTAATTGGGATAGCAGAAGCAAAACCGGCTTTTAAGAAAAATCGCTCGAAAAAAAAGAGTTCGCGTCACAATTCGAAGTGAGTCTAGAATAAAGTATTCCGTGTGATCCCGATAATGGGATCTATTAATATACCCGATAGGATTGATGCTAGTGCACGAATGATCATAGCTATTTCAATAGAACTTTTTGAAATTGATGGAGAAACTAATGAATTTTGTATATAAGTTGTGGATGCATCGCTCCTCCCATTCTTCCCAGTGAACATTAATTTAATTATTTTGAGATAATAGTAGATAGAGATGACACTTGTGATGAGCGCTACCAGAACTGATGGGTACAAACCAGCCCTCCATCCATGCCAAAAGAGATAGAGTTTACCGAAAAAACCGGATGGTGGAGGGATACCCCCTAAGGATGGTGAACATAAAACCGGAGAGAGTGTTAGAACAGGATCCTTCATGTATAATCCCGCGTAATCCCTAATATTATCAGTTCCGGTTCGTAAGCCAAATGAGGTGGTACGAGCAAAAGTTCCCAGTTCATGAGGACAACTTTGTTGAAATCTACCCATAATAAAGATCTCGTAAAAATTTTGATTTGACACGGTTTGGACTATGTAGT
>Seq2 [organism=Hymenasplenium furfuraceum] voucher chang1072 chloroplast, complete genome
TCTAAATAATGGGCTTCGCCATGGCTTGCCTCTGTTTCACCCGTACGCTATTGGTCAATCAATTATTGAAAATGGCTGTACAGCAAGAGGTACTTTCTGATGCAATTGATAACGGAGGGAATTTCTTTTGTGTTCCCACACACTGGCAAGACACTGCCAAGAAATAATCGTGATGTCGTCAGATCACTTTTAGATCACTTATAATGACTAAATTATTCCCTGGACGAATCACACTCCTTCATATACATCAGGAGTCCATTGATGAAACGGCACGAGAGATAGTTTAAACGACGTTCCAGCTGTGACGAACGCAATGGAGATGCAAATTACAATAAGATACTGATTTAGCGGGAGTCCATCTGATATTTTGTCAAGCTGAAGCTGTCCCCCCGAAATTCCATGTAACAAAGAAAATCCATATGAGAGAGAAGACGAGCTCGCCCCACCCATGAGCGAAAATTTTGTAGTTGCCTCATTCGATCTGATATCCTTTTTGGTATGACCAGACAAGAAACGAGAAGGTAGGCTTGATAATTCCAATGCCACGTAAAGTGTGACCAAATCATTTCCCCGACATAGAACCATTCCGCCTAAACATGCAGTCAATACGAAGAACAAAAATTCTGCCAGAGCCGTTTTTGAACATCGTATGTAATCAACTGATAGGAGAACAGATAATAGTGAACAAATCAACATAAAAAATCTAAATATATAACTAAAATTGCTAATCCAAAGATTTTTGAAAGGGACGGATGTGAAATGGATCTTCCACTGCCCCAGTACAACAACCGCGCCAATTAGCGGAAATAGTAATGAAAATATATGGAGCAAACTTGTATTTTTTCCTCTGTTGAATAAATCAGTTACAATAACTGCGGTTAAACCAATAACCAGAATACGTTCCGGCAAAATTGGCAGATTACCAAATAAAGAAAAGAGATCCGAGGAAGAGCAATTAGTGTAATTCGTAGTAAAAATCGGAATAATATTTGAAAATGGGTAACCTTCTACCACACCGATTTCAAAACAAACAATCAACTTGAATACTTTCATATCTATCTCGTTGAATAATTTGTAGTAGGGATATTCATCTGACTTCTTTGCGAAGTCAATTCAGTAAAATCAGTGACAATTTCTATTTAGTTAATTTGAAATGGGAGAAAGAAAATATCAAGCAAATTTAATAGAATTAATTTTTCAACAAAAAAAAGTTTAATGAAACATCTTGAGTTAAGCTTAGATGCCAAACCCTTTTTTTTAGTTTAAAAAAACTGGGGTTTTTACACACGGAGGCCATCTCCATAAGCGGTTCCAGTTCAAGCCTACGTCGTAGAATACGTATTGTACTTCTATGTCTACTTGCTAACGTACTATCACATGAAATTCGTGGGATATATCTCAATTTACGCAATCCATCTCGATTTAGTGAGGCACTGTAGTAGGAAGAAAAACTATTCCAAATTCTCGAAAACCTGTCCGAGATGTCATCATCTTTTAATACAGCCCAGTCTAACTTACTAACCGGACGTCCGGTACTATCGCAAAATTTTCCCTTTTCCAAGAGTTTAACTAGTAGGAAAATTGGAATACTGGGATGAATTTCTCTTCCACTTGAAATACTATTGCAAAAACCTACTGCGGTTTCAACCTGGACGTCTTTCGAAACTGGCTGAATCCTTAAGATGTAGCCCAGGAATAAAACACAGCTGTTAGATAGCAAGTTGATCTGTATTCGGGTGAATTCATTTGAATAATGAAATTGAAGTCTAAGCAATATCGAGAGATAATAAAGCCATTTTTTTACGAAATAGCGAGTTCCGTGGGAAATTGTGATAGACTTGTTCTTATATCTTCCGAGGTGGATACACAAACCCCGGATGGGGTAGCGGTTGATGTCTGCTACGTATAACTCAAACTCAGATATGGAAATACGTATCTTCTTTCTAGTTACGTTTTTTCTATCGAGAAATGGGAGATATTTAGGTTGTGACTTATGTCTTCGTGTCCGTAAAACAACCAACCTCAAATCAATCTCATAAGTGTGAAAATTTTGAGGTAGCGTATTAATACTTCCACATGGTCTTCCTCTCCAAGACCAAAGTTTAACAAATGTTCCACACGAAGTTTTAGACAAGTGAAAAACTATCCTCAATAGATGGAGAAGTGAAACATCTCTAATTCGTCGACGAAACAAGCGGATTGAAGTTTCTAAATGAAGATTTTGTGCCATCTCTAGTTCTAAAGCATGGCTAAATTTTGGTAATCCGTCCTCCAAAAATAAAAATATTGAATGAATAGATTTTGAAATTCTCGAGTTGTCTTTTAGTTCACTAGTTGAGGGGTGAAGAAGTATCCCCAAAATTGGAGATATTGTCTGTAGAAGTACACGAAGATATAAATCTAGACTAAGTCGACTGCTTCCGCTTCAAATAAATTTCGAATAAGAGATTTCTGAATACTTTTGGTAACGCATACTATCAATTGAACGCTTGATTGCTGCTGCACCACACGCCCCGAAGATTAAACCCACGTCTCGTCTATCTAAACAACGCTTACAAGCGACTGAATAGAAGTTATCTCTGAATAGGAGAAAAAATAGATACGGGAAGCAGTCTTGATCATAGGTAAGCCTTTCACTTTTACGTAATACACCAAATTTGAAGTAGGGTTCAGAAGTTGTCTTCATTGTAGAAACTCCCAAGAATTACTATATCTCATGCTGACTTTTCGGGTGATTTATAAATTATGTATTAAATATAAATTATGGATTAGATGTAGAAATATATGTCTGCTTTTTCCTCAGCACTCGACGGAATAATATCTATATCATTACTACGCAAATGAAGTAAAAATGAAACTGCAAATAATTGATCATTGTATTCAAAAATATAACATCTATAACCTGGAAACGAAGAGTTGCCTATCTCATTGGACGACGTAAAACCCGAAGATGGTAAATACTCACTAATTCGGGTTTTGTCGAGAAAGCTTTCTTTCGATGAAGTGAAATGTTTTCTAACTTGATGCTCAGTAACGGGGCGAGTTGTGAACCTATATTGGTAAAAGAAGTCGGGATTTATGCTAGACTTCTAGTTTAAAATTGGCGGTCAGCCCCCAACACCACTCCCCCCCCAAATGGGAAAAAAAAATTGACTTGGAAAGAAGAATCTGTCCTGATGGTAATGAGATAATTAGCTTGAGCTAACGACGTCTTCCCTTTCTCTTCGAAATTCTCATCATGCCTAAAAGAATATGTCCCATATCACCTCTTTCAGAAGTGGTTTTGATGGAAAACCAATAGTCTCTCCGAAATATTCTAGTTCTTAAAGGAATTACAAATACGGCATAGATATAGATTATAACTAGAAGGGAGGGATAATACATAAGTATCTGAAAGTAGTTATAAGCTGTCCCCATTAGATTCTCCTAAGATTTAAATTTTGATGATAGGTCGATTCCAACTTGTTCAGGCACCTTGGCCCGTTTCGAAATATCACGAACAGTTTCTGTTAATTGCGCTCCCTTCTTAAGGGCGGCAGCGATGGCAAAAAGATCCAGCTGAGTTTGCTCTTTACGGGGATTGTAGAAACCCACCTCCCGAATAGCTTCCCCTTCTCGACGAGATTGGGTATCAATTGCGATTATTCGATAAGTAACCTATTAGGATAGGATAGGGGGGGGGGGTGGGGTCCCCCCCCCCCCCCCGCAAAACCGTATATGAAACCTTGATTTCGATTTCGTACGGTTTACAGCACAACTTCAATTAGTTGGAGAATTGCCCCAACCAATTACAAACAGATACTTATAACTCACATGTGTACAAATGCTCGCATTTTTCATTTCCCGAGTTCTCTCCTCACCGATTATCCTGTTTAAAAAATCTTAACATGAAGTGAATAGGGAGACAGGTAAACCTGTCTCCTTACCTCTAGCTCTCCAATAATAAGTTTTAATAAATTTCACTAGATATCGGAAATCCACTCGTCCGTAGATCTATTTTGACAATCCTTAGGTCTAGGCCTAACCCCGAGGGTTTTACAGATTGAGAATCGGCAGCAGCAGAACCCCTTCTCATTGACCCCTAGAAAGATAATTTGTTGAGTAAGCCTTTTATTTTTGCTACACCTGTCATTCATAGAATGGAGACAAAACAAAAATCAATCAATGTAAAGTCGTCGGGCCCTGGTTTGACGCCAGTCAGCCCTACCTGGAAGTTAACTTCGATCCCCGGAATGACAGACAAGTACCGTATTAATGAGACTTCATCGCGCTATCTTGTGATAGTAACCATAGATACAAATTCTGCTCCCCAAACATAGAAATGAATTTAACTATATATTAACTATATAGATATCCCTCAAGTTTCATTGGATAAGGATTTCAACAAGTGTCAAGGCGAGAACGTCCCACCCTTTAAGTTTAAGTAAGTAGAACCGGCGGATCCTAGATTCCGCAGATACAATCTCGATGTTCGAGTCACACGTTGCTTCTTACCATATCGCTTCAAGCGAGGTTTTACCGTAATATCTAAAAACCAAAATTACTCTTTCGTTAAATACTTACTGTTCTAGTATAGTCAATTGATATTTCTTATACAAACTAATTTACACAAACTAATTTACGCATTGTCAAAAAAAAATGAAATTAAATAAACTGAAATTTAGATTGAATAATGACCCATACAGTTTATTAAATTAAGGACTTGACTTTTCTTTAGCTACATACGTTACATCAATTGTAATTTCTGAAATGTTGTTTTGTATTGCAGAAGATTCGGTATTTTTCTTGATTTTTCCCCTGACAAAACCAGGAATTTTATTTGGTTCCAACTCAGCTTCGGGAGTCCAGTTGATATCTTTTTTATTTGTTGATGGAAACTTGGCAGTAATCTCTTTGGTATCATGCCCCCCGAATACATCTAGTGAATGATCTTCCATACCCAAGTGAAATGAGTTATAGATTAGATCGGCTATTTGATTGGTCCCTTCGTAACCTAAAAAGGGTCGATATCCCAGAGGAAAATTCTGAATATGAACTGGTGACGAAATGACTCCACAAGGAATATCAATACGTTTGCCGATATGGCGCTCCATTTGAGTTCCAAATATAGCGGAAGGTTCGATACGGGCTATTGTATCTCCAACCTCGGTGTGATCTTCCGTAACAATTACTTCATCACACAACCCCTGAACTTGCTCGTTAAACCGTTCTGCATCATGCTTGCAATACGTGCCTGAGCAACTGACACGAATTCCCATTTCTTTAACAAGTATTTTAGTAATTGAGGCTGCATGGGTTGCGTCACCAAAGATTACTGCTTCTTTTCCAGCCAAATTTTGACAATCAATAGATTTTGAGAACCAAGCTGCTTGGGAAACAAATTTCGTTTGATTGTCAACATATAGCTCGTAATTAAATTTTTTTTCCGATATGGAGGAAGCCCACACATTCACAAGCTTTCCGATTTGTGCGATAAAATCAGCTGTGTTTAAAATCCCCATGGGGGTTATGGATATGTAAGGCATTCCATACTCTTCTTCCAAAAAAGTTGCCGTCATCAAACCTACTTCGCGATAAGGAACTGTATTAAACCAAGCTCTTGACAAATCTTTCAAATATTTGAGAGACCCCCCTTCTGGGATTACTTGATTGACCATAATTCCCGATTCTCCAGGTAAACGTTTCAATTCTCGGCAGTCATGTTGATTATGGAAACCCAGGGTAAAAATTCCTATAATATTTGCTGAAGGTCCGTTTGTCACGCATCGATCCGAGATATTTTGTTTCCGAGACCTATCCAAATAAAGTCGAGTTATTTGTTCCAAAGTTCTATCCGCCGCTTGGAGCTCGTTGACTCAGTAGTAATTAACATCCGCTGGAATTACATCAGACTCGGAAGACAAGGAAGCTCGATCCACAAAATTTTGTAAATCCTCCTGTAAAATACTAGAGGTACACGTAGGTGTTAAAACAATTAAATCGGGATGTTATTCCTCATCTTTTCGGCTTATGTTGTTTACAACCTTTTCTTGAGACCCACGTGCTAATACATGGCGATCCACTACACTAGCAGTTACTGGGGTGAAATCCCTTTCCCTCTCCGACGTGGAACGCATTACGTTGAAATAGTCATCTCCCAAAGGGGCATGCATTATAGCATGTACATTTCTGAAAGAACTAGCTACCCGTAGGGTACCTATGTGGGCGGGTCCAGCATACATCCAATAAGCTAATTTCATAATTCGATTTTGATATCATTTTATTTTTTCGCATCACAGAGGGATCTATTGCTATATGCAGTTTATCATCATAATATAAACTGGAAGATCCACCGAGTGAAATTTTTGCATTGAGTATATTTAGATAAGGATAGGATAAATAGATAAATGAAGCTATAATTAACTGAGATTTCGAATCTCTCTATTTCCTAGTACATGGGAATGCAAGATATTTCTTCCTTCAGAAAAGATATCTGGGACGGAAGGATTCGAACCTCCGAGTGACGGGACCAAAACCCGCTGCCTTACCGCTTGGCCACGCCCCACAAATAATTGATATGATGACTATCTCACACTTCGGGTTTCCCGTCAACCGGCTTTTCTAGCTACCAGTTCGGTCGGAAGATGAGGAAACGGAAGAGGAGGAGATTAGGGTAGTCTTGATAGTACTTGGCAAAACTCCTCGAAAAGGAAAAATACTTAAGCAGAAGCCACCTCAGATATCACTTCGAGCCAGTAAGAGTTTTACTCGGCGAAGCCAAATTATTTGGACGATAGAACATATAATAATATATATATATATATATCTGACGGGTCAACCAATTGAAGGGTGATGTGTAACCACGTCGGATAGAAATTAACTATTACATCACTGGAGAATACAGATGACAGCTTTGTATGACATCTACCTAGAAAATTCTATTCACCTCAATGACACCTATTTCGGGAAATTACCTGAAGCTTATGCAATCTTTGATCCAATTGTAGATGTAATGCCGGTAATACCAGTGTTCTTTCTACTCTTGGCCTTTGTTTGGCAAGCTGCAGTTAGCTTTCGATAATTATTAATAATAAATACTAGAGAGTTACCCAATTTCAGAAAGCCCCGCTCATCCCCTTACGGGGACGCGATAAGAAGTTGCCAAGCAGCTACGATCGGGGTTAGATAGGTGAAAAAGGTGGGGGGGGGGGGGTAGCTACAACTCAAAAAAAAAATTAACTTCGATAAGTTGCAACTGCCCTATCTGAGATCCGATCCGCGATTATGACTGTTGGCACTAACCCGTCTTATCTCTCTTATTGAGAGATGCAATTTGACTCCTGCGAGTTCTTAAAGCAAGATTAGTTCCTAAAGCAAGATTGACAAATGTCAATTTCTCAATTGAGTTATTAGATAGTTGTGCAATTTTTATTTCCACCTAATTTTTATTTTCACCTATTGAAATGATAATCAAGAGATGGAATATTTATTTTAGTAAGTAATTTTTTTGGTGAGATTTTGTAGGAGGAAGGATATGGCAGAAGCCGGTTTCTTTCATCTCAGTCGGAGGAAGAAGTCGTCTTCGTATGCTCAAACAGATATAAAAGATAGAGATAAATAGATGTTCCATAGGAAACTGAAGTTGCTTCATCTTATTATACCCCTAGTTCTGGAAAACATGGAGATGTTATAATGCTTACCCTCAAACTTCTTGTCTATGCAGTAGTAATTTTCTTTGTCTCCCTCTTCGTTTTCGGATTCTTGTCAAATGATCCCGGGCGAAACCCTGGACGTAGAGATTAGATAAGGAAGAAGTGTATACTTCAGTTATCCCGTTAAGATAACTTGATATCGAGCTAACTTCATCAATCCACTGGCTAATTTTCCAAGAAAGGAAGGAGAGAGAGGGATTCGAACCCTCGGTACATATGATTTGCACAACGGATTAGCAATCCGCCGCCTTAGACCTCTCAGCCATCTCTCCAAGGAACTGGGGATGTATTTTCTACAATTCTAACGCGAAGTTAGATTGTAAGTCTATACCTATGTTAGATGTATAACGCGGATTGTGTGAATCATTGACTTGCCCAGGTATCACGTTACGGCGTTATATTTGAAATTACTTCTGAATAAAGATCTCTCTCTTTTCCTTCTCTTTATAGAGGTACCCCTCTATATTATATCTCCCATGTGACGTAGGATAAATAGATTTACAATCTGGGTAGAAACTGAAAATCTTTCCCGAAGTGGATTCAATATTTCTTAGCCTAAACAAAATTGGGAAATTTGATTCCGCAAACTAAATTAAATTAATTACCAATTCGGCGAAATGGTCAATTTTGCAATTAAGCAGTTTGTTATGGAGGCGTAGCAAAAAAGAAAATCACTTCATCAACCTAATGGCTTCGCCTTTTGCCACCCCCTCCTATTCTTTTGTGATTGATATCAAGATAAGTTTATGAAAAACAATATGAGGATAAAAGATGAATCTAGAAATCATTGTGCAACTTTCTATCTTGGGGTTGGTGGTTGCATCAGGACCCCTAGTAATTGCACTATTGGCAGCTCGAAGGGGTAATTTATGACGTAGACGGTATCACCATTATATGAAATACCATAAAAAAAAGTAAGAAAAGAGGGAGATGTATATATATCTTTTTTTTCTTACTTTTTTTTATGCAAAAAGGAACAAAAAAAAAGGGGGGGGGCTGGCAGGGAGAGGTCTCCCCCCGAAACCAAGCGTAAGCGCGTTTAAACTACCTCACCGCCACAGAAGAGATATGTATAATGCAATTGCGCGGGTATAGTTTAGTGGTAAAAGTGCGATTCGTTTTATCTTGATTTTAATAGTTGAAGGATCTTTCAAACCGGATCTGAGCTAAATCAAAAAGCTTTATTTTTACAGAAGTACATCTATTTCTCTTAACCACCTCTTGGTATAGAAGGGAAATGCGTTATTCCCGTTACTCCTGCACCTCGTAAGTCATACGGGTTAGTGACAAAGCGGAATATTTGCAATGTACAAGAAAACCCGGGACGATTCCACGAAGAAAAATCTATGGGTAGACATCTAAAATATTTGTTTCATCGTCACTGAATCTTGGAGAGAAAATCTAAGCTTGAAAGTTCTAAGTAGATTAATCCTGGTTTATCGGGATTATCGCGCGTTTTCCTATTAAGCTGTAAATTTTGCTTACTAAACTCGGTGAGAAATATTTCCCTAAGGATTTTTGAGAATAAAAATAAAGAACGAAGTAGATAAAGAAAAATCAATTGGTAAAATTAATTTCTTTTTTTAAGGGATCATCTAGGAAGTATATCTATGCTACACGATCGAAACGTAATAAGCAAAACTGAAATAGATTTTACGGATATTGCTTACTCATGGACTGTTACCCAACAGTCCCCTCCTAATCGAGAGGTCGGCAGATCGGGTAGGGGGGGGGGCCTCTAAAATTCCCATTTCAACATAGAAGAAGCCTCCTGCAGAAAACTAAATTTAGTATATGTCTCCTTAAGCCGAATAGACGAACAACCCACTTGCCCCATTTATTATCGTTTTAGCTAACTAAATTGATCTATCAAATTATCCCCGATATAGGGATTATCCGTCTTCCTTTTCCATAAGGGAGCCGAATGGTCGGAAACTGCCATGTTCGGTTCTGAATTAGCAACGTCACAATCATTTGTTGTCGTCGACTATAACCTTTAGCCTTCCAAGCTACTGATGCGGGTTCGATTCCCGCTACCCGCTAATGATGCTAAACTAATAGTATCGGAGTCCTAGCAAAGTGAATCCCCTCCTCCATTTGGTTGCACTGTAAACAAGCGGAAGTTTTAGTTTGTTCACGATTTGATATGATCGGTAATCCCTCTACATATTCTACATATTCAAAGCCCTTCCATAATAAATAGGAAGGGGCAGACGCCCATCGTCTAATGGAAAGGACAGAGGTCTTCTAAACCTTAGGTATAGGTTCAAATCCTATTGGGCGTAATTTCGTACCGTAGTGGAAGAGAAATCTGTCGAAGTGGTCAGATGAGGCCCGGGGAATTATTCCCCGGGCCTCATCTGCAACCTTATCACTTACTTACCTTGCAATAAAAAAATCTCTTTTGAATCTTCAATTGCTTCCTTCAAAAGCGTTTCCGCTTGTTCTGTAGACACTTTTGTGGAACGAGTAATTTCACCAAATTGAGGTTTGTTGGTTATTACGTACTCGCGTAGCTGAACCAGAAATCGTTTGACTTGTTCAACTTCTGATACATCTAAATATCCGTTGACTCCGGTGTAAGTAGTGGCCACCTGTTCCTCTACAGATAATGGAGCTGATTGAGACTGCTTAAGCAACTCACGCAATCGCTGACCCCTAGCTAGTTGATTCTGAGTAGTTTTATCAAGATCGGAGGCAAATTGGGCGAAAGCCTCCAATTCAGCGAATTGTGCTAATTCCAATTTTAATTTGCCAGCCACCTGTTTCATAGCTTTTGTTTGAGCTGCGGAGCCGACTCTAGATACGGAAATCCCCACATTTATAGCTGGTCGAATCCCGGCGTTAAATAAATCTGCTGATAAAAATATTTAGCCATCGGTGATAGAAATAACATTGGTGGGGATGTAAGCTGAGACATCCCCCGCTTGCGTCTCAACGATAGGTAAAGCCGTCATACTGCCTTCTCCTAATTGAAGGCTTAACTTAGCTGCTCTCTCTAAGAGACGAGAGTGTAGATAGAAGACATCTCCTGGATATGCTTCTCGCCCAGGCGGTCTCCTTAGTAGCAGGGACATCTGTCGATAAGCTTGGGCTTGTTTAGAGAGATCATCATGAATAATCGGGGTATGCTGCTTGCGATACATGAAGTATTCAGCCAAAGCTGCTCCTGTGTAGGGAGCAAGATATTGCGGAGTGGCTGGGGAGTTAGCGGTCTCCGACACCGCGATTGTATATTCCATGGCGCCGCGATCTTGAAAGGTATCCACTACCTGAGCCACAGAAGAAGCTTTCTGACCAATAGCTACGTAGACGCATGTAACATTCTGACCTTTCTGATTCGAAATTGTATCTGTAGCTACTGCTGTTTTACCAGTTTGTCTGTCGCCAATAATTAATTCTCGTTGACCACGACCTATAGGAATCATGGAGTCAATAGCAATGAGGCCTGTTTGTAAGGGTTCGTATACCGAGCGTCTCGAAATAATACCTGGAGCGGGTGATTCAATCAACCTAAACTCAGAAGCTGGTATTTGACCTTTCCCGTCGATAGGTTGGGCCAAAGCGTTTACAACACGACCTAGAAACGAGCCACTGACTGGTATTTGAGCAATTTTTCCTGTCGCTTTTACAGAGCTTCCCTCTTGTATGGTCAAACCATCACCCGTCAGTACGGCCCCAACATTATCAGATTCCAGATTCAAAGCGATTCCTACTGTACCATCCTCAAATTCCACTGATTCGCCAGCCATTACTTTGTTGAGTCCATGAATACGGGCAATCCCATCTCCGACTTAAGGTACGGTACCTATGTTAACAACTTTCACTTCTGGGACATACCCTTCAATTTGCTTGCGAATAATGTTGCTAATTTCGTCGGGTCGAATATTTATTACCATTTTTACAAGAAAAAAAATATTGCTGGGAAGGGTAGGTAAAAATAAAACCCGTTTTATAATGAGATGGTAATTAAATTGAAACTAATCAAATTTGTTTTTTATGGCTCTGAACAGGCCGATGTTATAATCAATCATTCGTAAATGTAGTTGATTATCCAGACAATTATTTATAGTTTCTAGAGCCCTTTCGGACGCTAGTCGGGAAACCTGTTGCCGAACCTGCTCGATAGCACGTTGTTTCTCGAAGCGAATCGCATAATTTTTACTATCCTCCAAGCCTATTAAATCTTCGTCGGCTGCATCAACGAGATCGCGCCGTTCCCTATCCATCTGCGTAAGCCCATTGATTCGGATCTCATCTGCTTCAACTTTTGCTTGCTGTAAGCGAATACGAGCCTTCTGAAGTTTATTGGTGGCTTCTTCGTTACGCTCCTCCGCATCCCGAATTGTATTCAAAATTGTTCTTTTACGATTCTCTAATAAATTGATTAATGAAAGTGGATTACAGATCTCTGATTCTCGGAAACCGGTAATCTCTTCCCAAACCGAACATGGGTTTTTCGACCCATTCGGCTTTCCTGCCCATTTGTACCGATAGATTAAATCGGTATAATCCATCGAAATGATGTACTATTTTTGCACGCGGGCTTACCCCCCCACTTTTTTACCACATCAACTAATAAGATTCATTTCAAATAAACTTGGATGAAAAAATCAGTATCTGGGAGGGAAAAAAACTTTGAGGACTCTCTCAAATAATTATCAATTAGTTGATAGCCGCTTTTTCCGAGTAGTATTCATCTTATATAGGTTGTCTATTCAGCAAATTGAAGGAGATCAAGCTAAATCAACTTCGATATTTATTACTTCTATATCTACCTAAAAATCTACCTAAAATGGGTAGGTATTTTAAGAAATGGTATAAGTCGAAGTATTCTCGATGTGGGCGTCATATACCGAATGATGCGTATTCACTCGCAATTTGGCTTACGCGATGGGGGAAAGAAAACCCTTATCTTGCTAAGACTTTAAGCAATTTAGCTTTAACCATATTGACGACAGTCCCGAGAATTGGTCAATGGAAATTGAAGTTTCATCGATTACACGGAATGCTCCGGTTCTTGCATAATAGTTATTCACAGGGAATTCGTCGGGGTTTTGCACCTTCGAGTGCAACTGAAGAAACAGACAGTTATCCCACTCGGGTAAACGACTCGCACACACCCCCTTTCCATAGTAAAACAATATACCTAGTACTAAAATTAAGTTGACTAAGTTTATTTCCAAAATATCGGTATTTAAGCCAATACTTGCAGCAAGAGCCCAATCACTTGAGGGAGCAGTGATCTCACTTACACTTCTCATAATTCTTCCCCTCCTAGAAGGTTTTGCAAGATTTGAACAACTTCTGGTCCGGCTTCGCGGGAGGTGGAAAGTTTCAAATTCCGGAAAATGAAAATAAAATCGTTTCAAAGAAAATATTTTTTTGGTCACTAATATTTATTGGCCTGGTGATTTACCCGATTTGCCGAGATTTATTTAGTTTAGTTTTTTGAGTTCGGGAGGGGGGAGGGGGGATAGAGCAGTAGCCCACTAAATAGTAGTAGTAGGCCCCCCCCCCCCCAAATAAAAATTAGGGGTTCACCCCCAATTTCAGAACAGTTCGGGAAAGGATAGAGGGGGGATGCACCGAGCTACCTCCTATTACAAATATGTCAAACAAATGGATTTGCAAATAACGAAGCTAGAGCTACAACTAAACCGTAAATTGTCAAAGCTTCCATGAAAGCTAGACTCAAAAGTAAGGTACCACGTATCTTTCCTTCTGCTTCTGGCTGTCTCGCGATACCCTCGACTGCCTGACCTGCGGCAGTCCCCTGGCCGACACCCGGACCAATTGAAGCAAGGCCTACAGCTAACCCAGCAGCAATAACAGAAGCAGCAGAAATCAATGGGTTCGTATTAGTCTCCTCTTAATTCATTTACGTCAATCAATTTTGTTTCGTTGGATACTATACTAACTAAATTTGGTACAACAAAGACTTCCTAGTCAACACCAATTGAGAAATTAACTCTATTTAAATCTGATCAAACCTAGTGGTGTGGTAAGATAACCTCACATATTCAATATTGAATTCGGAATAATAATGAAGTACAAGGTGAACACATCTATTTGTCGATCGTTGCTACTTCCTACTTCCTGCCTAATTTACTAAAATTGGATCGAAAAAGATTTGATTATAAATTTTGAGTACCTCTCAATACTACTTTTTATCTGCCGAAATATATTTATTCTAATTTGCCAAAGATATTTTATATAATAACCTCGAACCTCGTTTGATATACCGTGACGTAGAGTGTAACCCGAGATCTAACCCGGTTCAAACGGGAAACGCTGAAATGATAAAAATTGCTTCTCACCTTTTTTGACTCTTTTGTAATACACGTGATCTTGGCGGTTAAAATCACTCCTTTCAGTTCATTCAAAACCTTAAATAGTTCAAATTAAAATTGGAGGTGCATGAAAAATTCTAGTTATTGGTAACCTCCCCCGCTCCTTTCTCTTATCAATATTCGAGGTGGAGGAGGGGGGAGGCAACGCAGATCTCGTCCTGTTACTGTTACAGCATGATAACACGGAAACAGATTTCTCTCACTACAGAAACCCACTGAATGGTTATCGGAAGAATTCTTTCGCGGTTACTATATTCTAACTCCTTGGTTGACTCATTCCAACTAAATTAATGGTGGCCCTCCGTGGATTCCCCGATATAAGCTGCAGCCAAAGTGGCAAAGATTAAAGCCTGTATAGCACCTGTGAATAGTCCTAGAAGCATCATGGGTACAGGAACAATTAAAGGTACTAAGGAGACGGGAACAGCTACCACCAACTCGTCAGCCAAAATATTTCCAAACAGTCGAAAACTAAGTGATAGGGGCTTGGTAGAATCTTCCGAAATGTTGATGGGTAGTAGTACCGGCGTCGGCTGGATATGCTTGCCAAAATAACTAAAACCTCTCTTATGCAAACCCGCGTAGGAATGTGCTACCGATGTAAGCAAGGCTGACGCAGCAGTGGTGTTGATATCGTTGGTAGGTGCAGCTAACTCTCCATGTGGTAGCTGAACAAGTCGCCAAGGAAACGGAGCACCAGACCGATTGGAAACAAAAATGAATGAAAACATCGTTCCAACAAATGGAACCCGGGGACGGTATCCCTCTTCTCCCACCTGGGTCCTAGTTAAATCCCTAATAAATTCAAGAATATACTCAATGAGATTCTGGCTGCCAGTGGGTATGGCTTGCAGATTCTTGGTAGCTGCAATGGGTAGAGCCGGCAACAAGGAGATTACGATCCAGGAAGTTACAAGAACCTGCGCATGAACTTGAAAATTTCCTATTTGCCAATAAAAATGTTAGCCTACTTCTACATTCGATACTTGATAAAGATCATTAATTTCATAAGTTCGAAGTTGCTCGATGTGCATGACATCCCCTCCTTCTTTTTCTCTGAATAGAAAAAATTCTGTAAAATATTTGAGATGATCACTACAACTTATTTTTACCTGATATAACGGAAGCAAGTTAGTCTCTAATGAATTCAGGCGATATCCGCAATTGGGGTAAAGATCCCATGCCATTTCATTCCAAATTATCGAAGTAGTTCTCAACTACTCCCACCTGTTAATTCACCTCGCAGAACTTTGAATTTGAACGACCTTGACAAATAGCTAATGTTGGTTTGTCTAATATCCATCGGATTGAGGGTCGCGCGTCGTCATTGCCGGGGATTGGGATATCTACAAGATCCGGATCGCAATCTGTATCGACAATACAGATTGTGGGAATACCTAAAATAATACATTCCCTAGGGGCGATAGATTATTCGTGTTGATCAGTAATTGTCGCAATATCGGGTAAATCTGACATATATTGAATTCCGCCTAGACACTTTTTTGGCTTAAATAGTTATCCCCTCAAAGTCACGGCCTCTTGCTTCGGAAGTCATTCGAACCCCCCTGTATCTTCTTCATTTTGCAAGTATTGAAACCTACGAAGACGCGTTTCGGTCGTGAACCAATTTGTTAACGTACCGCCTAACCATTTTTCATTCACATAATGACATTGAGATCTGATTGCAGCTGATGCTATCAAATCAGCTACTTGGTGTTTCGTACCAACCGTCGGGAATTCCTTTCCCTCCGCTGCTGCATCAAACACAAAATCGCAGGCTTCGGCTAAAAGCCGAGCCGTCTGGGTTAGATCGGGAATATGAATACCCTTTCGTTTCGTAAATATATAAGGTGACATTCTAGGATTCCATTTTTGAGTTTGGTGACCAAAGTGGATTCCCGCTGACATCATTCCTTCCAATTCGATATTCCAGTTTCTTTGTTGCATCTTCCCCTCAGGTAAAAAAGCTGTAAATTCGTCTTATTTTAACTAAATTTGATAAATCATTACAATCAGGTAATCAATTAATTCTGCGGATTGAAACGCTTAAAAACCTCACTTGGTATTCCGTAACCCCTTTTTTATATCGGGATTAATATGAAAGAGTGGTCGACTCAATCCCTTGTGAATGATTTTATCTGGGTCGATATTTTGCTTCTCGCGGTAATCACATAGAGGATATTTCGCCTGCCAATTTAGGTTGTTGTTATCCTCACCCATTGCGGAATGGAAGTCTTTTTGCTTATTCACTTCTAGTTGGCAAACAATTTCTGGACTACTTGTTCCGACAGGGACGATGTCGCCAAGAATAACGTTTTGTTTCAATCCTTTTAACCGATCAATTCGACCCCGGAGAGCAGCTTTGGACGATACTCGCGTAGTTTCTTGAAGACTCGCCTCTGATGAAAAACTCGTGGTGTTAGGGGATGCCTTTGTCATTCCCAAAATGATAGGTTCATAGAAAACTGGTCTTTTTAATACACGATTCATTCGTTCCGCCTGTGACAACTCGACAAGCTCCCCGGGAGAAGATACGTTGGCTATTCCGTCTTCCGATGCTACGACCCTTGATGTCAGTTGCCAAATAATAATTTCTAGATGTTTGTCGGATATTTGTACCCCCTGAGACTCATAAACTTTTCGAATTTCATTGGTTAGAAGTAGTTGGCAGCGTTCCATACTTGTTCCAGCACTTAAAAAGTGGCTCCATAGGTTCCCAATTAACCTCGTAATACCCCGACTCCATCTCCCAAAAAGATCTCCGATTCTTGCTGGAATAGAAGCGATGGGGCGAGATTCTAGCAACTGTTCAACCTTTGGAAGTCCTTGAGTGATATCTCCAGATTTCAATCTATCATGTGGTAATGTTAGTAAGGTATCTCCCTCCTCAACGGTGTCTCCAGATATTTTATGGGGAGTCGCTCCGCGGGTTGCTAGCAGGGTCCTGCCAGTTCTGACTAATAAGTAATCTTGATGAATGGTTACGACCTGACCAGACTGGGGAAAAACATTACTTCCACAGAAACATCGATCTTCGCTAATTAATAGTCCTAGATCAATTAACAAATTTACCGAATTAAGAAATTTCGGTGTCAAATAAATTGTATTTTCAAATACATTAGTTGAAAAAGGCTTGATGGAACATTTCGTTGTTAACTTGGTTTCGTCGATTAAATACCAGTGTCGATGTTCTGATGTATCTGTCAAATGATGAATAAAGTAATTTCCGAAGAAAGACGCCTTGCCACTCAGTACTAAATGCGGGGTGGCCGAGAAGTAGCAAATTGTGTATGAAGTACCCGATAGACCTACCTCTTCGAAATCTAATGGATAACCAGTAGTAAATCTCGATCTCTCAGATTTAAACGACCTATCTCTAATTTTTTTATTCGGGTACTTTTGCAAAAAAGGATCATATTTGGAACTGAATGAACCGTTTTTCGGACTCCCGTTCGGGACGTCTATACTTGATGCTGATCGGGGGAGGTGTTTTCCAACTGCTTCCCCATATTTATTATTCATTGAATCATCAAGGAGATTATTGCGATAAAAGTTAAACGGTGAAAGAGTTAAGAAAGATGCACCATGTTCTGGCACCAAATGAACAGTAATGCTCTGATTTTTGGGAGACAAATTATTACCGTCGCCCAAGAGATCGACTTGAGCGAGAAATGGCTCGTCGACAGACGCTAAATCTTGCGAAACCTCATTAATTCCGAGTCTTCGTGCGAGAATAAACACCACCGAATTAACCTGAATAAACGTACTGAAAATTTTACTGATTCCTACACTGATGAGGGATAGATACTTGTTTTCCGTAAGAGGGTTCTTGTGAAAGTTCTCTCGCCGCCTAGCCATTAAAAAAATTCGAATTAATTGAATAGGCGTGTGATTCATCATTTTGATTTCCTCACCATTTCTATGAGAGATACATGGAAGGGTTTGAGCTTTCGTATGTTTCTGCGTCTTCGGCTTATCGGCGCAGAAGATTTCTTGCGCCAAAGGATAGCTGGGTACGTCGTATTTGACAACAGGTCTTACCGGAACAGGGGTCCCCCTTCTACCGTGAAGTGTAACCGATTGTAGGTAAACCCAACCCTTGGGTTCAATTCTATTGAGAGTGATATTACCTAAGTCTATTAGGTCAACATTTTGGATGGGTATACTAGTTGCTTTCCCTGGATTGCAAATATGTCCGGGTAATACTCTTATTACAACACTATTTGCTGATGTGTCTTCAATTTGAATTAATCCACCCGCTTTACTACTAATAGTAGTAGTTATCTGCGTACCTCCTTCTGCAATAGTATTGTTTGTTACCAAAATAGCTGATAAATGTTCGGATACGATATAAACCTCCTCGGGAATTAGAAAGAAATTACCTCCTCTGACTACTCTATACCATGAGCCGAAATTCAGTTTTCCCGACTTGCCGCCAGAAAAAAATTTCCTTTTATCGATGGGTTCAACTTCTATGGTGCCGTACCTTATAATTCCTGAAACACCAGTTTGATACTTAATATTATTGTAGATGGCGAGGATACCACTTCCGTCCAAAATGTTGTTTAATTGAACATCTATATTTACAAAAGGCGATTCGTTAAATTTTTTTCGTCGTCTCTCCAACAACAAGGAGGCAATTTCCGGTTTTTCGGACCGCTCCACTTTGACATTGGAGAATATGTAGTTATAGTTAGATGCTGGGGGTTTTGACCCATTTAAAAAACGAACTGGATTGCTTCCGAATTCGCGGAGACCTTTTGGAGAACCTTCGCTGTTGGCGGGATTATTATCCCTCCTGCCAATGCCAATTCCTTCAAAGTAATCACATTTCCTTCCCATAGAGTTGGACTTGATATTGACTCTATCCCGATCTTTGTGAAATAAGCAGCTTTTCTCGGAATCGCTATAAGCTCCTGAAAGGATCCAGATATGGCCCGCCTCGCGTACGACACGAATTGGTCTTCCTATGCAATCTCGGACATGCCACACAAACTTACTCCAGTGAATTTCTCCTTCTAGATTTGAGTAGATAGCTTTTTCAATACGTTCTTTGGGGGGAAACTCTTTGGCCCGTACTTCCGCAATTATTTGCTGTGCTTCGACATACTGACCATTTCGAATCATAAGTAGACTTTGAGCTGGGACTACGAAATCATATATATCGCCACAACTCCTGATAAAGACGGATAAATCATTTTGGCACATCCACGCAGGGTGTCCGTGTCGCGTACGTGTGGGATAAACCAATCTATCGTCGAAATTAATAAGTCCATTAAACGGAATTCGTAGGTATTCTGCGATATCGCCTGTAAACACTCCACCTGTATGAAAAGTTCTTGATGTTAATTGAGTTCCCGGTTCTCCAACGGATTGACCCGCGATAATGCCAACAGCTTCTCCCAGTTCCACTAAATCGTGATGAGCGAGACTCCGACCGTAACGCCGCTGACAAATCCGGAAAATGCTTTTACATGTCAAAGGAGATCTCACATATATAGGCTGTGCCGATGCTACTGAGTTACCAGCCAATCCATCACTAATATCTTGATTACGGGTAGCGATACATCTCACATCCCAGTAAACGTTATCTGCTAGCACACGCCCAATCAATTTTTGATATGATATTGTTCTAACAGATTCTCGTTTCTCTCGGTTGATATTAAGTGAGGCAATGTTTTTGGTAGTTTCGCAATCTTTCTTGCGTACGGCAATGTGTTGGACCACTTCGACGAGTCTGCGCGTTAAGTATCCAGCATCGGAAGTTCGAACAGCGGTATCCACAACCCCTTTGCGGGCACCGTAGCAGGAAATGATATATTCCGTCAGGGATAGGCCTTCCCGGAGGTTTCTTCGAATAGGTAGGTCAATTACTTGTCCCCGGGGATCTGACATCAATCCCCTCATGCCAAGCAACTGATGAACCTGGGATATACTTCCCCGGGCTCCCGAAAAAGACATCATGTGGACTGGGTTTAAAGGATCGATCATCCTGAAACTTGGATTCATTTCTCGTTTTGGACATTCGCTTGTAGCGTACCAGGCTTCAATTGATTGACGTAACTTCTCTACGGCATGCGGACTTCCGTAACGGTAATTCTGTTCCGAGACATAACCTTATTTCTCAGCGTCTTGTACAAGCCATCCTCTGGATGGTACTGCTAGGAGGTCGTCGATGCCTAACGATACAGATGCTTCCGTGGCTTGCTGAAAACCCAAAATCTTAACTTGATCCGAAATATTTGTTGTAGATGCAATTCCGAAACAAACGACTAACTTGCCGATCAGTCGCTTCATCGCAACTCTATCGATTGCTTTATTACAGAACGGTAATTCGGTTTGATCCGTCATTATAGAAACCTCAACTTATATATCGTTTAATCTTGTGACATTTATTAATCAATAATTTCAATTTAAGTGATTTATTAATTATGTATTAAATATAGAAATATATTTCTACATAAAATATTTATCATTCTTCATTTTTGCGGTTGCATATAGGCATTTCCTGTTGTGTCAACATATTCGATATGGGCAAAATACTACATGAAGATGCTTTCGACACACCCTGCATCGCTTCCTTCAATTGCTGGTTAAACAAGATGCGACCAGCCGTCGTGAGTACATATATACTTGAAATATATCCCTTCCTACATTTTCTAATCTGATAATTATCATAGAGGTGAAAAGAGGTTCCCAAGGATTCATATTGAGATTCAATAGGTAATTCGCGGATTTTTGAGCTAGTCATTTCTGAATCAATTTCCCATCGAAGCCACAAAAAGCTACAGAAATCAATTTGATGTGATTCCTTAGCTCTGAGTATGTCGTAGTAACTACTGAAACAGGGTATTTCCGTGAGGTGGATATCACTTCCTTTCACGAAGACGGAATATCTGTTTCCATAGATTCCTTGCTTATTCTCAATTGTTAATACATAGAGACCGAGAAGCATGTCTTGACTCGGGACAGAAACAGAATCGCCCGTAGCGGGAGACAATAAATTTATGTGCGAAAACATCGAAAGACGAGCCTCAATCTGAGCTTCGAGAGATAAGGGCACATGGACGGCCATCTGATCTCCGTCGAGATCTGCGTTAAACCCCCCACGAACCAATGGATGCAAACGAATAGCACGCCCTTCTATTAAAATGGGTTGAAATGCTTGTATACCCAACCTATGCAAAGTAGGTGCCCGATTCAGTAGTATGGGGTGACCCTGCATAACCTCCCGAAGAACTTCCCATATAACGGGGTCTTCTTTTCGTATCATATTTTTAGCCGCTCGTAGATTAGATGCAAAATCCCATCCGATCAAATTACGAATTACAAATACCTGGAAAGGTTCAATTGACATTTCTCGAGGTAATCCACACTGATGTAGTGAAAGAGATGGGCCTACGACGATAACGAAACGACCTGGATAGTCAACCCGTTTTCCGAGCAAATTCTCCCGAAATCGTCCTTCTTTGCCTTCAATAACCTCTGAAAATGACTTGTAGGGTCTGTTATTCATATCTCTCATTGGCTGCCCACGTATACCATTATCGATGAGAGCATCTACGGCTTCTTGAATAAGTCTCCTCTGGCAGACGATTAACCCCTCCGGTGTGAATTCACTCCCTGATGAGAATTCAGCAAGAGTATTATTTCGATAAATCACCTTTCTGTAAAGCTCATTGAGATCGGAGGTAACTAATTCGCCTTCATACGATTCAACTATTGGTCTCAATTCAGGTGGAAGAACCGGCGAGAGATCTAAAACCATCCATTCTGGTTTTAGATTTGTCCGTAAGAAATCCCTGGCTAATTTCATGCGTCTGACTAAAAGATCTTTCCTCCTTCGAATCGTTCGGTCTTCCCATTCATTCCCAATAGGTCTTTGCTTTGCCGGTGCCTGCCACTCCAAATATGCACGATCTATAAGACTTCGCAGATCCAAACTGGTTAATCCTTTTTTGACCGCATCCCCCCCAGTAGCGATTTCGTTCATTTGGAGCATCTCATAATTTCGAGTGGAGAGAAAAATAGGAAGTATGTTTCTCCAGGATCGGTCTTCGTAATTGAACAAACCTCGCAATCTTAATAGATTAGGCCGTTTGGCCACGGGCCTAGCAAGAAAAAGATTGGGATAGATAGGGTGATGACCACCCCCCCCCCCTTGGAATCGGACACGAACGTTTCCTCTCATCCGGCTCAAAAAACTAAGCGTAAAATTGAGACAATTTGATATTTTTGAGACACGGTTATGATGTCTCTCCGAAAATGAAGTAGTTGCTCATTACTCGAGTTTCAACTTGTTTTTATCGAGTAGTCTTGACCTCTCCCTCTGTAGTAAGTGATCTGCTAAAAAAGAAGTTTTTTCCTACTTCACATTTAGCTATTTTTCAATTTAATCGTACGCTGGAGATATTTTCCTTGTTCCGAATGCGATCACTTCCCCCTTTGGGTTTCCACTCCACTTCGATGGCTATTAATTGACTAGAAAATTTGATGCGATGATTAAATCTTTAATACCATTTATGTATAAAACAGGCTTTTTAGATAGTTTCCTCTGAGAGGGTGGGAAAGAAGGGGGAACCAGAGGATTACAGTGAAAACCACTTAATTTTATCTCCTATCAGATGAAATGGAAGTAAAAGTAATTATCACGAAGCCCAATCGCTGGATTCATTAGGAATTAGCCATGGGGAGTAGGTTCCTCATTCTGTACGCGATAGTTTTTATCCCGAGTTAAACCATATCCCTCAATTGAATTGAGGCGAGGAACATGTCGGTTAGAGGCTTCCCAATTTTGTATGGGATGACAGCTTATGGCTAATCTGTAATGATCAACACATACAATCGAGTCACGCATCGCAATATACTGGGCTTTCTAATTCTTTAAGGGGTTTAGCTAGTGGATTTGCAATATAGCTAGGGATTCGTTTTGAAAACCACACATGGGTTACGGGACATGCAAGTTTGATGTATCCCATTCGGTATCTTCGAACCCGAGAATCGGTAAACTCAACCCCACAATGTTTGCAGAAATTGGAATATTCCTCTTCGTTATCGACAGATCGATAGTTTCCACATGCGCAAACCCCGCTTTTTATGGGTCCAAGTATCCTTTCACAAAATAAGCCATCTCTCTCTGGTTTATGAGTCTTATGATGCAACGTGTAAGGTTAATCGACTTGCCCGACGATGTCTCCATTAGGTGATTCCCTCTCAGCCCAACCACGAATCTGTTCGGGGGAAGCCAGTCCAATCCGAAGCTGTTGATAATTAGCTCGATGAATCATAATAGAAAGAGTTTTGATCAATTATTTGTGAAAGAAGTTTCAATTTGATATCAAATGTTTTCACTCTGCCTCTCCGAAGCTTCTTCAGTTATGAAATTGTGCTCCAGGCTTGAACCCATGCAACGTAACTCTCGAACTAGCAACCGGGAAGATTCTGGAACGGTATTGGGCTTATAAACCGGTTTTCCGGTCATAATCGCGCTAAGTACCTTGTAACGAGCCTGAATATGATCCGATTTGGTTGTAAGCATTTCCTGCGACGTATAGGACACACCGAAACCCTCTAAAGCCCAGACTTCCATTTCTCCAACCCGCTGCCCCCCCCGCCTCGATCTACCCTTGAGGGGTTGCTGCGTAACCAACGCATAAGGTCCGCTGGATCGTGCGTGAATTTTATCATCAACTTGATGAATTAGTTTCATCATATAGGCTTTTCCGGTTGTAATGGGTTGTACAAAGGGATCGCCCGTTCGTCCATCGATCAATCGGCTTTTTCCGGGATTATCGGGTTCAAAGAGCCACGGATTACAAGTATTTCCACTTGCTTTACAAAGTTCTGAAAATACTAGTTTTCTAGAGGCTTCCCGTTCGTATCTCTCATCGAAAGGTACTATACGGTAATGAGTTTCTGAAAACTCCCCGGCTAATCCAAGTAAGCATTCGAAAATCTGTCCGACATTCATTCGTGAAGGTACTCCTAAGGGGCTTAATATCATGTCGACTGGTGTACCATCCTGCAAATGAGGCATATCCTGTCTGGGTAATATTTTTGATACAATACCCTTATTCCCATGCCTACCAGCTATTTTATCACCTATTTGTATTTTACGCTTTTGCAGTATATAGATATGGATAACTTCCGAATCATCTGAAGTGTCGTCTTCGGGGTAAACCCACCTGACGTCAGTGACTCGACCTCTTCCGCCAATTGGGACTTTCAGACAGCTTTCTCTTGCGTCAACAAGTTGTATACCGAAGATGGCTTGTAATAATCTCCCTTCTGGAGCACGTGATGAATCTGCCCCTTCTTGGGGCGTTAGTTTACCCACCAAGGCGTCTCCCGCTTCCACCCAAGATCCCGATTCTACGAGCCCGTCATCGTCTAGGTGTCGAAGTGTATGACCATCCAATTGAGGTATTTGCTTGGTAACCCTTTCGGGACCCTGATTTGTTACGCGAACTTCAACTTCGTGTCTCTCAATGTGAAAAGATGTAGAGATGTCTTCGTATATTGGGCGTTCACTAATCAGCACCGCATCTTCAAAGTTATAACCTTCCCACGGCATGTAGGCCACTAAAATATTTCTACCTGAAGCCAATTCCCCCCTGACGGTTGCTGCCCCATCCGCAATAACTTCCCCGCGTCTCGATAATTCTCCCACGAAAACCGCAGACTTTTGGTGTATACAGGTATTGCTGCTGGAGCGTTCATATATTCTTAACTTGTTTTTTACAACATGCGAAACCGCATCATTGTTTGCTATTTCATCGGTTGGTGACAGTTCAATTATATTACCATCAATGCATCGGATTTATCCTTCTTGTACGGATACAACTACATTTCCCGAATCTGAAGCTACTTAACTCTCTAACCCAGTCCCTACGAAGCATCTTTCGGGATTAATAAGTGGAACTGCTTGACGTTGCATAGTAGAACCCGTTAAGGCACAGTTCGCGTCATTATGCTCAATAAATGGAATGAGAGAAGCTCCGATCGAGAAATAATGTAAGGGATGGATGCTTCGGAAATCAACTTGTTCCCAAAGGACGCTTATAAATTCTTGTTGATATCGAACCGGTATGAGTTCTCTTCCTCCAGTTCTCCATTGAGATATTAACGAATTCTCGGTTGCTATTCGGTAGTAATCGTCTTCGGCGGGAGATAAGTCAATTAATTGCTCCTTCTCAAATGATTCTGATACCTCAAGGTACTGACTATGCAAAGAGCCGGAATGGCTAATTTCTGCCTGAATAGCTAGTGACGAAATAAGGCCAGCATTCATGCCTTCCGATGTTTCGATGGGGCAGATACGGCCATAATGACTAAAATGAATATCTCTAGCTTGAAAACTGGCTGTTCGACGTGTCAATCCACCAGGACCTACAGAGCTTAATCTTCGTTTATGAACCATTTCCGATAATGGATTGGTTTGATCTAGAAATTGCGATAAGGGGTGTGATCCAGAAAACTCTTTGAAGGTTGCTATTACGGGTGCAGGCGTCACTAATCCCCGCGGCGTTATCGCGCGTTTACGCCTAACGGCCCTAGATATATTTTGCCGAATCGAATTTTCTAAACGGTTTAGGGCCAATTTCAATTGTTCTTGAGGCGAATCGGCTACAGATCGGACACGTCGATTTTTCAAGTGATCTATATCATCAAGATTACCTATTCCATAACTGATTTCTACCAAGTGATCCGCGGCTGCTAACACGTCTTGCGGTAGCAAGAAATGTTCCGTTTCAGGTACATCAAGAGTTGGTTTCATGTTTAGGTTTCGTCGACCAATCCGTCCTAACTCAAATCTATGCTGAAAAAACCTCTTCTATAACTCCTTGAATATAGATTCTGAAAACGAGATATCTGCGTCTGTGGCAGAGTACAAGTGTTTGTAAAGTTCTGCTATAGCATCCTCTGACGACTCCACAGCACCTTCTTGTTTTTCTAACATATCCGAGAAAATCTTGGGGTAGCGAACATTTTGTAGAATATCTATTTTGCTTAATCCCATGGCTATTGATGAGGTCGAGATAGTTATCTTTTTCTTCTTGCTAATTCGAACCCAAATTTTATTTTTTCTATCCATTTCTGATTTGAATCTCCCTCCCCGATCCGAAGTTACAGTGCTAGTATACGTGAAAACCCCTTTTTGGTCGGATTCTCGGTTGTAGTAAATACCGGGACTTCTCAAGATTTGACTAACTAGCACTCTGGCAACCCCGTTGATAATAAACGTTCCCTTGGAATTCATCCAAGGAATGGATCCGGTCCGCACGTCTTCTTCTTGTACCAACTTATCTCCGCCACGAGTCAATTAAACTGGTACATATGGATCGGATGAATATGTGACACATTGATACGCAGCATCTCCCTCTTCGACCGGAGGTTGTGTCAATTGATACCGTTCACTAATCGATCAAAATTCGACTTCCTTATCTGTATCTTTAATTATTGGGAAGTTTTTCAGCTCTTCAAGCAACTTCTCGTGAACAAATCGATTAAACCCTCCAAATTGAATTTGTGCAAGTTCTGGTAGTACGGGCATATTTTCACTTCCTCCCAATGAAATGATACATCGAGACCCACCTTCAATTAGAAATCTATTTATTAGATTTCTACACCTTCACTTTTTTATGGGTCCTGTGTGGGACTCCACCTCTACCTTCTAATAAAATTGGATTATTATATATTTCTCTCCTACAATCTAATCTTATTATGATAACAAATTTTATATGACGACGAAAAAACAAAGTTAGAGAAAGTTAGGAAGTTATACTATATAACACAACTCACAGCAACTTCTGGTATATCTCGTATGAAGGTACCGAAATTTAAATCTTTTTGATGAGCTGTGAAAAAAAGAAGCATCTGCGCTATCCATCGTAGTTTTTAAATCTATGTACTTCTTCATCAAGAAAATCCTTTTGGATCAAAAGGAGCTAGATCACTTACATATCCGAAAATGAAATAACGGTCGATGAAATAGAGAAGTGAGATATGCGTAGCAGTAAAGGAGGTTTGACAATTATGGGATATCGAGAATTTCGATTAACAGGAAACCTTGAAGAAGCAGAAAGAGGGAAACATACATATCCTTTTCTTTCGAAATATGAAAATTTCGTGTTACCAACCATTTCAAAGTTAGTTCAAATCTACAAAAAAAAAGGCTACTTCTTAAAACTCAAGAGGATTCCATTATGCTTTGGCAATATTTTAGACCTGTGACGAAATCACAATCAATTAGATTGATAATCAATTGGATTGATAGACAGATTTTGCAACCTTCCACGACTATCTGCCAAAGCGGGGGTGACCCCCCCCCCTGAATAAAAAGAAACCGCTGGCTCTTTATTGACTATTAAGCAATTGCCACATAGACTCAAATCAAGTTAATTTGTGGGATTGTAGTTCAATTGGTTAGAGCACCGCCCTGTCAAGGCGGAAGTTGCGGGTTCGAGACCCGTCAATCCCGATAAACTCCGACGAAATGCGCTTAGTTCAAAGTTGAAGCTACAGCCTCAGATTTACTTGGGTCGAGCTGGATTCGAACCAGCGTAGGCGTTGCCAGCGGATTTACAGTCCGTCCCCATTAACCACTCGAGCATCGACCCCTGAAATAGCATTTGCAAACATTTTGGCTTTGACTTATCGGGTTACCGACTTTTACTCAAAAAGGTAACAATTTAAATCTCATTCCTATTTGGATTGGAATGGGGTAAGCGAAAAAATAGGAATACATCTCATCAATATGATCAATGAGATTCTCAGAAGTTGAATACCCCCAGGGGAATTCGAATCCCCGTCGCCTCCGTGAAAGGGAGGTGTCCTGGGCCTCTAAACGATGGGGGCTCGGTTACCTACTATGGTAGGTGTTACCCCTACGAAAAGTCAATCTATATAAGTTGTAGAGGAGGTAGTGGAAGAGGGAGTCTTCTAATCACATAAATTCTGATTATACTAATAATTACAATAAACCTTGGATATCCTTTCAATTGAGTTCATTCTAGCAGTTAATCTATATTCACTCTAACACTTAATCGATTAATCCGAGACGTAGATGTCAGGAGTAGGTTGGATGCTACTTAGCGAGGAAAAAGACAAAGAATGGGTATTCTCAAAATCTCATTTCGTGATATACTATGTATTCAATATTGAAGATTCTACTTCGATATCTCTCTCTCCATCTGTGATTAACCAAGGATTCGGTCGACCCGATTAATTCAAAATAGATGGTTCATAATAGAGTCCGAGAGCTTTTTACAATGAAATCTACTCGAGCTATTTCCCAATTGATGATTTGAACTGCCAATACGGAAGTAAATATTCTCGCATTTTTAGCCACCGCACTTTTTATTCTAATCCCAACAGCCTTTCTACTTATTCTCTACATTCAGACAGCCGCTCAGAATAACTAGTAGTCGAGTGGATGCAAAGGGAAAAACGGGGGGCGGGACACCGTTTGCCTTCCGGAAAACGGGGTGATAGGCAACCTCTTCTTTCTATTCCGAACGATATTCTCATATTACCCGGTCGTCGCTGGTAGCAATTCAATCCTAATTTAGATTTAGGGCTGTTTCCCTATCTTATCAGTTTTCTGTCAATTGGATCTATGCTTTCTTATAGTAACAACATCAGATAAAAGAATTGAAGTTTAAATTGAATTACTTAAAATCTGAGTAAGCCGTTTCCGGTGGTAGAATAAAAATAAGTCTACTAGATCACCGAATTCACGCAATTTCTTATGTTAAATTTTAAATTACTAAGTGACTTCAAGTTAGTTGTAACTTTCCAAGATATTCTCTTTTTTCCCCCCACGAAAATTACTTATTAATATCCAATATCTGGCCTTTTCCTTCTTCATAAGAAGATTTTTTAGACGTATCCGTGCTTGCGTGTAACTAGTACCAATAGTTCTTCTAAAATCTTTGGGTAATTTTATACGTGACTCGATGTCAAGTTTCTTCATAAGAAGATTTTTTAGACGTATCCGTGCTTGCGTGTAACTAGTACCAATAGTTCTTCTAAAATCTTTGGGTAATTTTATACGTGACTCGATGTCAAGTAATTTTCATTAAAATTAATGGGTAACATTGATTATAAGCGAGGGCAAAAGGAATGGATTGGCTGAGGAGCGGCTGCATCAGGCTTTTTTACTCAAAATCAAAAATTGGGGTGGGGAAAACACGAATCGGCGGTATCACCACAACTACGCGTATCCCCTGAATCAAATTGGTGAAAAATCGGTTAACTGTTTGTTACAATCCACTTCTTCCCCAAACTACGAGTGAAAGAGAAAATGTAGAAGTCGCCGTCAGGGCAGCCCAAGCTATAGTAACTAAGTCCATAGTTATAATTCCTATCTATTCACTCTCTCAATTTTTACTAATTACTAGTTATTTATAAACCCAAAAACAAGACGAAGCTTGAAAAAGCTTGAAAGGCATTAGCAAGTGAAAAGTGAAGAGCAGACGCTTGCTTGAAACAACACTACAAGGATAAGGAGGGAAGATGCTAGGTTTGTGGAAAACTTCTTGTTGCTGTTTTTTTTCTTGCATTTTTTTTTTAATGGTATTGATTAACGTCCCCCCATTGCAGTCTTTCACTAATTTGGACTCTCTGGCTATGAACTAGTGATATACTATATTTGGATTGTTTATGCGTGACGCATCGAGACACATGAAACGTGATAGGCTATAAGAGACTGTAGAGCACCTCAACCTGTATCCGATTTCGGCGCACCAAACAATCCTCGGTCCGGCAGAAGTTCAACATCAACTGAGAAAATCAAGTAGGGGAATTAACTTCTCTATTTTCGGGTAATAAATGTTTCTTTTTTGTTAGGCGACACCCAGATTCGAACTGGGGAATTAAGGATTTGCAGTCCTCCGTCTTACCGCTTGACTATATCGCCTTTCACAGACTGTAGACGAAGAGATAGCGCCCGTTTGGAAACGAAAAGAGAAGATCTGGCTGGGATTGTGGAATAAGAAGCGGCGGGTTTGGATTATGTGAAAAGCACGTCGTTAACGTCTAGCAATTGCTAAACTCCAGCAATACTGCTAGTAATCAGTATATTATCCAGCTGAAGCATTAGCAAGTGTCTGACCCCCCCTCCCCGCAATCAAGCATGTTGATTGCGATATACTTTTTCCACTGAAATTGGAACTAGTTTTGACTAAATTGCTTTAATTCAAAAACTCATCTCATTCAAATTCTTTTTTTTTGCCACCTATTTATCCTTCCATTAAAATAACTAGGAGATTCAAGAATCTCTATTCTGCATAATATACTTAATATATACTTATATAGAAGTAACCAGCTTCTTCTTTAGGGGACAGGCGGATAGCGGGAATCGAACCCGCATCATCTCCTTGGCAAGGAGATATTTTACCATTCAACTATATCCGCAGCTTCTGCTGTTTCATTCTACAACTGTAAGAAGTTTCTAGTTGGAACGAACTTCGGACTTTCTTTAGAACCTAGCCATCTTTTAGGGGTGATATGCATGGAAATAATATTCATTTCATTCTTTGGCATCTCCACCCGTAACGATTAATTACGAAAGGAGAAACCAAAGTAAGAAATCTCTAGGAAATAAAAGAATTGGGTATACCTACCGAAGAAACTGATCCAATCCATAATGAAGCCCCTGAGAAAACAATGTTTTTATTGCTAGACCAGCCTCCAGGAGAGGCAAATGCGACGGGCACACCTACAACTAGTAGAAATGAGATGGCAATTAATAAAAATAAAGCCAATTGGAATGCGATAGTCGTGATTTCGGTTGTTTCCACTCAATTAAGTAAGTTGTTCATACCATCCAATCCTTATCCGGCGGAACTACCGCCTCGCCACAACCTACTCTGTCGACGAGGCAATAAAACTCCTTCTTGTTTTGCCACCGACTACCTTATGTTTCCGAAGGTACTCTACTTTTCAGTTAATAATTAACTGGCTTTAATTCCGATATTCGGGATAAATATTTGTGGCGATTCCATGGTCGTAATTCTTTTCACTCTGTATCTTTCACGGCATGGAGATATCTTGGTGGATGGAAGAGCTATCCGTCGAAAGGTCTGGATAAATGGATATTTACGACCTATCCACCTCTTACCCCACCGGAAGTGTCTAAAAAAAACCGGATTGATACTTCCAAATCAAATATCGGATGAAAGATATACTTCGTAGGGAGAGATGGTCGAGCGGTTTAAGGCTCCAGTCTTGAAAACTGGCGTGGCAATGATATGCCATCGAGGGTTCGAATCCCTCTCTCTCCTACTAGTTCTACCAAATAATACTGGACGGAGGGGACTACTGTTTCTGCTAGTCTCATAAAAACTATACTTATTGATATATCAAAATATCAAACGGGAGAGGGCTTGATATTGTCTGCCACCAGAAATAATATCTATCTATCTATTAAAATAGATAGATAGATAAGTTTACCTGGATTTAATGAGTCCGGCACTGACGCGAAGATGTAAACTTATTAGTTTTTGAGTTTCAATTAAGGGGTGTCATAGAAAGAACGGGTTCGGTATCACGGTCAATTCCTTTTTCAAAACCGGCTGCGGCTGCCCGAGCCCTACCCGCATGCCATAAATGACCCACGAAAAAGAAGAATCCTAGGACGAAGTGGGAAGTTGATAACCAACTCCGGGGAGATACGTAGTTGACGGCGTTGATCTCTGTAGCTACCCCACCTACAGAGTTTAGAGATCCCGGGGGGGCGTGAGTCATATATTCTGCGGATCGCCGCTCCTGCCACGGCTGTATATCTCTCTTCAACTTACCTAGATCTAAACCGTTGGGACCCCTTAAAGGCTCTAACCAGGGAGCACGAAGGTCCCAAAACCGCATGGTTTCACCACCAAAAATGATTTCTCCCGTAGGGGAACGCATTAGGTATTTACCCAACCCAGTAGGTCCTTGAGCAGAACCTACATTGGCACCTAGGCGTTGATCCCTGACGAGAAAGGTGAAAGCTTGAGCTTGAGAAGCTTCTGGACCGGTGGGACCATAAAATTCGCTAGGGTATGCTGTGTTATTGAACCAGACAAAACAGCAAGCGGTGAAGCCAAAAATGGAAAGGGCTCCCAAGCTATAGGATGGGTAGGCTTCTCCGGACCATACGAAAGCGCGACGAGCCCAGGCAAACGGTTTAGTTAATATGTGCCAAATTCCACCGAAAAGACAAATGGATGCCAGCCACACATGTCCCCCGATAATATCTTCCAGATTATCCACACTTGCAATCCATCCTTCTCCCCCAAAAGGAGATTTCAATAGATAGCCAAAGATAATGCTAGGACTTAAGGTGAGATTCGTGATCTCTCTTACGTCTCCACCCCCAGGTGCCCATGTGTCATACAATCCCCCAAAATAGAGTGCTTTGAAAACTAGTAAAAAAGCTCCAAAGCTTAGTAGTATTAAATGAATGCCGGGAATCGTAGTCATCTTATTTTTATCTTTCCAAGTGTATCCGAAAAAAGGAAAGGATTCCTCTAAAGTTTCGGGTCCGATCAAGGCGTGATATACACCCCCGAATCCCAAAACTGCAGAGGAAATCAAATGAAGTACTCCGGAAACGAAATAGGGAAAGGTATCAGTTACCTCCCCCCCGGGACCCACCCCCCAACCCAGCGTAGCCAAGTGGGGAAGCAAAATTAGTCCCTGCTCATACATAGGCTTCTCCGATACGAAGTGGGCCACTTCAAACAAATTCATAGCTCCGGCCCAAAAGACAATCAGACCAGCATGAGCTACATGGGCACCAAGCAATTTACCAGATAGATTAATTAGTCGAGCGTTGCCGGCCCACCAAGCGAAACCTGTGGTTTCCTGATCGCGACCACCCAACGAGAGAGTTCCGTTAAAGAGCGTTTCCACGGGGTAAAACCTCCTCGGGGAATACAAGGTTTTCGTGGGGCTGATCCTGAGCCGCCATCCAGGCGCGGATACCTTCGTTTGATGAAATGTTTTTTGTATAAAAAGTCTCGAACTCGGGATCTTCTGCTGCGCGAATTTCTTGGGATACAAAGTCGTATGCACGTAGATTAAGGGCGAGACCAACTACTCCAATAGCACTCATCCATAAACCTGTCACTGGCACGAATAACATGAAGAAGTGTAACCAACGTTTGTTGGAGAAAGCAACACCAAATATTTGGGACCAGAAACGATTTGCGGTTACCATTGAATAGGTTTCTTCAGACTGAGTTGGATTGAACGCGCGAAATGTATTTGCGCCATCACCATCTTCAAATAGAGTATTTTCGACTGTAGCACCATGGATAGCGCATAAAAGGGCGGCACCAAGGACTCCCGCAACCCCCATCATATGAAATGGGTTAAGGGTCCAATTATGAAAACCTTGAAAAAATAGGATGAATCGGAAGATGGCAGCTACCCCGAAACTGGGTGCAAAAAACCAGCCGGATTGTCCCAAAGGGTAAATCAAGAATACGGAAACAAAAACCGCAATTGGGGCGGAGAAAGCTATTGCATTGTATGGCCGCAATTGCACAGATCTTGCGAGTTCAAATTGGCGTAACATAAAGCCTATTAGAGCAAAAGAACCGTGAAGGGCAACGAAGGTCCACAAACCCCCTAATTGGCACCAACGAGTGAAATCTCCTTGTGCTTCAGGACCCCACAATAGAAGCAAGGAGTGGGCCAAACTGTTAGCGGGAGTGGAGACGGCGGCAGTCAGAAAATTACATCCCTCCAGATAAGAACTAGCTAATCCATGGGTATACCATGAAGTGACAAAGGTTGTACCCGTGAACCAACCCCCCAAGGCGAAGTAGGCGGTGGGAAACAGCAATAAGCCAGACCAACCCACGAAGACAAATCGATCTCGTCTGAGCCAGTCGTCCATACTATCAAATAAATCTTTCGGTTCCTTGGAAGATTTTCCAATGGCGATGGTCATACTCATTCCCTCACTCGGTTCTTCAAACCATTTTTGGGTTCCCTTTTTTTCTTATTCAAGCCACGAAACAGTGGAGTTCCCCCCCTTTGGGGGTAGGATAGGGTTGGGACCAACTGAAGACTGGTCCTTTTGGAAATCAAGAAATAATTTGCCAAAGCAGCATACTCTCAAGTTTTCGGGGTTTCTACCCCCCCCCCCCCCTCACCGCCCTTTTGCTTTGCCCTTATTTTCCCGTCTCCCCTTCTTTTTTCTGTTCTTTCTTCTTTCTTGTACAGCTGCTTCTTTTCTTTCACCCCAATTTATTATCCCTTGCCATCTAATTTGAAATTTTAGGCATTTTTTTTTACCACTTACTAGATCCCGAGCTGATCCCGTATGTTATGTCTTTTTTCTAGAGGTGGGTAGACCTTTCTTTTCTCCCGAGACTTTGTCAATCACTCCACTACATCAACGGCGCCTAAGCAATCCGACTTAGCAAAAGACAAATTTTTATCTCTCCGAATCCATAAAAAAAGGGTGGCATGAAAAGCTATCTACCTATATATACAGGTAGGTAGCTTTGTGTGATATCCATCCCCTTTTTGAAATTATTTCGGTACTTATTTTATTCTAACAACCCGCATTAGCAATTGAAAGCTTTTTTTTCTTCGAAGTAGCGGGAGTGGGTAGTGGGGAGCCACAGTGTAACCCCGAGCTGAGGATATATCGGAAACTTTAACGTGGAACCAAAGTGTCAACTTTAACATGGAGCCGAAGTATTGGGGATGTAAAAAAGAAAAGTGCTGAAGACTCAAGTAATTTCTGTTACTTGTTAAATTTTTGTTATTTGTTAGTAGTCGAAATTTATCTAGATAAACAATAACGAGGAGGCTGCTACGTAATTTCCCCTTTTCAAAAAAATCAAAATTTCTACAAATAACTATACATTGATATTGAGAATTTGTATTCAATTCTAAGATAGGGGTAACAAGGAAGTTTCAAATGTTAAGAATTATATCCACCTACTTTTCACCATATTTCATAAAAACCACGGGTTTTTCGGTGTAGCTGCCTAATTGAGCTGGAAATTACGATGAGACAGAAATAAATTTGCGTAAGAAGAGTACGAAATTGAGGCAGTTTCCTTTCGTATCTGAACGATGCAGACCTGGGCGTTTGCGTGAAACCGAGATAGCTTGATTCTCGGGTTCCGTGCAATTTCTTATTGGAAAGCCCTTTGTCGGATTTGAACCGACGACTTACGCCTTACCATGACGTCACTCTACCGCTGAGTTAAAGGGGCGTATCCTTTTTGCCTTCTCTTCTTATAATCCCAATTAATACTGGAATTTGATGAGGCGGAAGAGACTAGGTCTAATGAGGAGAGCAAGTCAAACTAGCTATTTTCCTAACATATTTGGTGTATATCTATACAAAAGAAAACCCGTGAACCTATTATTGTATTATCTTACAATCCATCTCTAGGTAAATGGGTTTATATTTTTATATTTTAGTGAAGAAATAAGATCAAAAAATGAGATAGAGATGGCAATAGAAAAAAAAGAATAATTAGATAATTTCCATTCTGTATCGTAACGTCAAGTAATCTCACTTTAACACAAGTAATCTCACTTTGACAATGGAGTGATTTACTTGTATTTTATCGATCTCCAGCCCGGTAAAGACCTATATCTGTATCTGATGTGTCGGTGAGGGATTAGAATTAATTAGTTTGAATTCACGAAGAAGACCAGCACCAAACTACCAACTTGTGGTAAACAACTGATGGTTCACTTTGCGGAGACAGGATTTGAACCTGTGACCTCAAGGTTATGAGCCTTGCGAGCTACCAAGCTGCTCTACCCCGCTTAGTTAATGCCTTCAATGTAATTATTATACATCTCCTGAATAATTACATTGAATATAAGCATAGAGAACTATCTAATTCGCAAAATTAGATATCACTTGTGGTCTAGGTAGAAGAAAATTTCTTCTACCAACTCGACTTCGACATCCCGGGGAGTAAACAAGTGTGTGCCATTTCGCGAAGTACGTGTCTGGATAATCCGAAATCGCGATAGTTGGATCTGGGTCGTCCGGTTAGGGAGCACCGGTTGCGGAGACGAACAGGTGCACTATTACGCGGTAAAGATTGCAACTTTCTAGAAATAGCTAGTTTATCCTGAATTGGCAAACTACTATTAATCTGTCTCCTCAGAGATTGCCGGGTAATATCATATCTCCCTACCAATTTCCTTTTTTTTTTTCTTTCTCAATAAGACTTTTCTTTGCCATAATTAATGAATCAATAAGCAGGGTTGGATTACTACTTTAAAACGAAATGAACTTACAATCAAAAAGTTATTTACCAATAACTAGAGAAGAAAGAATACAATTACCTTTACAACTATTGGTAAATTTACCATTTGGTATAAAAACTAGTTTGAAGGAGATAGCGGAGAGGGTACGTTTGACGCGGAATTAGACAAATCTGTAGTCGGCTGAAAAACAAGTTAGCCAAATTTACCTGATGTCGATGCTACTAGAAAAGCTGCGTAGGTAAATATGTAACCCACGGAGAAATGGGCTAGTCCCACCAGTCTGGCTTGAACGATAGAGAGGGCGACTGGCTTATCTTTCCAACGTATCACGTTTGCTAAAGGTGTTCGCTCATGGGCCCAAGCTAGAGTTTCGATGAGTTCTTGCCAGTAACCACGCCAAGAAATTGGAAACATAAATCCAGTAGCCCACACAAGATGCCCAAACAAGAACATCCATGCCCATACAGATAAACTGTTCATACCAAAGGGGTTATAGCCGTTAATAAGTTGTGAGGAATTCAGCCATAGATAATCCCTCAACCATCCCATTAAATATGTGGAAGATTCATTGAATTGAGCAGCATTGCCTTGCCACAAGGTTATGTGTTTCCAATGCCAGTAAAAAGTGACCCATCCTATGGTGTTCAGCATCCAGAAGACGGCTAAATAGAAGGCGTCCCACGCGGAGATGTCGCAGGTACCGCCTCGACCGGGACCATCGCAAGGAAAACTATAACCAAATTCTTTTTTATCTGGCATCAACTTGGAGCCGCGCGCGTCTAATGCGCCTTTCACTGGAATCAATGTAGTTGTGTGTAGGCCCAAAGCGATAGCGTGATGAACCAGGAAATCCCCGGGCCCAATTGTTAGGAAGAGCGAGTTGCTGCTGTCGTTGACAGCATCCAACCAACCGGGTAGCCACAAGCCCCGGCCGGCATTGCTTGCCGGACTACCGGTCGAGGATAGAAGCACATCAAAACCATACAAAGTTTTCCCATGAGTAGATTGAATCCATTGAGCAAATACAGGTTCAATGAGAATCTGTTTTTCCGGAGTCCCAAAGGCTAGCATTACGTCGTTGTGAACATAAAGTCCTAACGTGTGGAACCCCAAAAATAAACTAGCCCAACTTAAGTGAGCTATTATAGCTTCTTTGTGTTCCAACATTCTAGCTAAGACATTGTCCTTATTTTGTTCCGGATCGTAATCTCTTATAAAGAATATAGCTCCATGCGCGAAGGCTCCCGCCATTATAAACCCGGCGATGTATTGGTGATGGGTATACGGTGCAGCTTGAGTCGTATAATCTCGCGCTATAAAAGCATAGGCGGGTAAAGAATACATGTGTTGCGCAACCAAGGAAGTGATAACCCCCAAGGCAGCTAAAGCGAGCCCCAATTGAAAATGGAGAGAATTATTCACTGCATCGTAAAGTCCTTTGTGTCCACGACCCAACCTACCTCCCGGGGGGGTATGCGCTTCCAGAATCTCTTTCATACTGTGCCCAATACCGAAATTAGTTCTGTACGTGTGGCCGGCAATTATAAACACAACCGCGATGGCTAAGTGATGGTGAGCAATATCAGTTAGCCACAAACTTTGAGTCTGTGGGTGAAATCCGCCCAAAAAGGTTAAAATAGCCGTTCCCGCTCCTTGAGTACTATCAAACAAATGGTTACTAGAGTCTGGATTTTGCGCATAAACACTCCACTGACCCGAGAAGAAGGGACCTAATCCTTGAGGATGCGGGTTAGCAGTCAATAAATTATTCCATCTGACATGTCCGCCCCTAGCTTCGGGGATAGCTACATGTACCAAATGCCCAGCCCAGGCCAAAGAACTCACCCCGAAGAGTCCTGAAAGATGGTGATTGAGTCTAGATTCAGCATTTTTGAACCAAGAAATGCTCGGTTTCCATTTAGGTTGTAGATGTAACCAGCTAGCTAGTAATAACGAAGCAGAAATAGCTAGTGAAAAGATAGCCCCAGTATATAGATCTTGGTTACTGCGTAGACCAATGGTGTACCACCATTGATATACGCCAGAGTAGGCAATATTCACTGGACTTGCAACTCCCCCTCGGGTGTAAGCTTCGACAGCCGGTTGACCAAAATGAGGATCCCAAATGGCATGAGCTATTGGTCTCACATGTAAGGGGTCTCGCACCCATGCTTCGAAGTTGCCCTGCCAAGCTACATGGAACAAATTTCCAGAGGTCCAGATAAAGATGATAGCTAATTGACCAGAATGAGATGCAAATATTTTTTGGTAGAGACGTTCCTCGGTCGTATCGTCATGACTCTCGAAGTCGTGGGCGGTAGCTATACCAAACCAGATCCGACGAGTAGTTGGGTCTTGGGATAGACCCCGGCTGAACTGTGGAAATCTTGATGCCGTAATGTTTCTCAAATCCTCCTAGCCATTATCCCACTGCAATAATTCTCGCCAGGAAGAACGCCCACGTTGTGGCGATTCCACCCAGAAGGTAGTGAGTTACTCCCACGGCACGTCCCTGTATAATACTCAGAGCCCTAGGTTGGGTAACGGGAGCAACTTTCAGTTTGTTATGAGCCCAAACAATTGATTCAACGAGTTCTTGCCAGTATCCGCGACCACTAAATAAAAACATTAGACTGAAAGCCCAAACGAAGTGAGCCCCCAAAAATAGGAGACCATACGCGGATAACGAAGAACCATATGATTGAATGACTTGAGAGGCCTGTGCCCACAGAAAATCACGTAACCAACCATTAATGGTTGTTGAACTTTGTGCGAAGTTTCCCCCAGTGATGTGGTTTATCACTCCCTGTTCACTTATGCTGCCCCACACATCGGATTGCATCTTCCAACTGAAGTGAAATATAACCACTGAAATTGAGTTGTACATCCAGAATAACCCTAGGAAGACGTGATCCCAAGCAGATACTTGGCAGGTGCCCCCTCTGCCGGGACCATCGCAGGGAAAACGGAAACCGAGATTAGCTTTGTCGGGTATCAGTCGGGAGCTGCGTGCAAATAAGACACCCTTTAATAATATTAATACAGTAACATGAATCGTGAATGCGTGGATGTGGTGTACCAAAAAATCTGCAGTCCCTAACGGAATTGGGGCTATGGCAATTTTGCCGCCTACAGCGACTAAGTTACTGCCACCCCAGGTTAAGCTAGTACTTGCTGCCGCATTAGGCGCGGTTGATGCGGGAGCTAAGGCGTGTATATTCTGCACCCACTGAGCAAATATCGGCTGTAACTGAATGGCGGTATCCGAAAACATATCTTGGGGACGCCCCGAGGCACTCATAGTATCATTATGAATGTATAGACCGAAACTATGGAAACCTAAGAAGATGCAGACCCAGTTGAGGTGTGAAACTATTGCATCGCGATGCCGAATAACGCGGTCTAATAGGTTGTTGTATTGAGTAGTTGGATCATAATCCCTTACCATAAAAATAGCTGCATGTGCAGCTGAGCCAACTACTAAAAAACCTCCTATCCACATATGATGTGTGAACAAGGAAAGTTGTGTGGCATAATCAGTGGCCAAATAAGGATATGGAGGCATCGCATACATGTGGTGGGACACGATAATTGTCAAAGAACCGAGCATGGCGAGATTAATTGCTAATTGAGCATGCCACGAATTCGTTAGAATTTCGTAGAGACCTTTGTGACCTTCACCGGTAAAAGGGCCTTTATGAGCTTCTAGAATTTCCTTTGTGCTATGGCCGATACCCCAGTTGGTTCTGTACATGTGACCAGCTACCAAAAATAGAACGGCGATAGCTAAGTGATGATGCACGGTATCAGTTAGCCACAAACCTCCCGTCACTGGATTTAATCCTCCGCGGAAAGTCGAGAAATCTGAGTATTCTGACCAGTCAAGAGTAAAAAAAGGGATCAGCCCTTTCGCAAAACTTGGATACGCCTGAGCTAGGAGATCACGATTAAGGATGAATTCATGGGGAAGGGGTATTTCCTTGGAGTCAACTCCTGCATCTAATAGTTGGTTAATCGGCAGTGAAACATGTATCTGATGCCCCGCCCACCCTAAAGACCCCAACCCCAATAGACCCGCCAAATGGTGATTTAGCATTGATTCAACATTTTGGAACCAAGCTAACTTCGGGGCGGCTTTGTGGTAGTGAAACCAACCGGCAAAAAACATTAATCCGGCAAAGATTAATGCACCCACAGCTGTGCAATAGAGCTGTAACTCATTGGTTATTCCGGAAGCTCGCCAAAGTTGGAAAAATCCAGACGTTATTTGGATACCTTGGAAGCCCCCACCTACGTCTCCATTAAGTATTTCTTGACCCACTATTGGCCAAACAACCTGAGCACTGGGTTTCACATGAATAGGATCATTAAGCCACGCTTCATAATTAGAGAAACGGGCCCCGTGAAAGTACATGCCGCTCAACCAAATGAAAATAATGGCTAGTTGACCAAAATGAGCACCAAATATTTTGCGAGATATATCCTCCAAATCATTGGTATGGCTGTCAAAATCGTGGGCATCGGCATGTAGGTTCCAAATCCATGTGGTGGTACTTGGACCCTTAGCCAGATTTCTCGAGAAATGTCCGGGTTGAGCCCATCTTTCAAAAGATGTTTTTACGGGATCCTTCTCCACCATAATCTTGACTTCTGGTTCTGGCGAACGAGTAGTCATCGGGACTCTCCTCTATTCGGGCAGGAAATAACAACGACCTACCAACGGAAGATATGAAACTTCTGGGAGTTGTAGTTTTTGATGTAGTAATCTATTTTTTTTTATCTCTCGAGTTTGAAACTTGAGCAGCTACTGTGAAGAAGTTGTGCAGCGTAGGCTTTTGAGGGTATTATCACACGATTTAATAGTGCCTAACGGACTTTACGGGATTGATGACCTGTTCGATAAAAAAATGGGTGGCAAAGTCGACGTCGAGCAAGCAGAAACCTCTATTTATTAACTGTGTTTTTCAACATTTTTATTTCATGCCGTTCTGCCTCCCCCACTGACTAATTGAACAGAGAAAAGCGTCCCGTAATTTTTAACCGATTCTGTGCTTCAATGTAATTACCGGGGGAAGGTGCTATCGCCTGTTTCCAATACTCAGCAGCTTGATCGAACCAAGCTTCCGAGATATCTAAATTACCTTGGTAAATGGCCTCTTCTCCTCGATCAGAATGGGTGATTTCTATTTAATCCCCCCCCTTAGAACCGAACTTGGGGGTTTCCCGCCTCACACGGCTCATACAACTTCGTTACCGAATCTTCGTCCCCTAGAAAATAGATAGGAATTAATTTCAAACTTCGGAGGAACTAAGAATAGTCAGGTTTCTGATCTTATCTTTTTCGAATAAAATTTTTTCCGTACTCTCGAAGAACGAAAGGGAAGAGGTGGTAACCTCCTTCGGCACTAACTACCCCATTTCAATGTGGATTTTTTGGATTAAAAAAAAATTCCTTTGGGATTTGATACTACACCGTGGTCCGTAACTTATTCCTCTCTCGACTGCCTGTACCACAGAGACCAATTGTAGAACTTTTTCGGTAGACCAATCTCATCGCATCGACCCGGATTTTCAATGAAGAATCTTTACGGTGCTTTATTCCTCGATTCAGTGAGTTATCCATGAGACTGTTAGGCTGTTTCTCTCTTCCAAAACCGGATTGCTTTGAAAGAGGCCGAATCCCGCAGCTTAAGGCAACTCCGGTTTGAAAGTATGCTTGGGGGAAGTCCTTTTCATCGGTTGATTTTTGATAAACCGGAGAATCCGAAAGCGCAGGTAGTCGCACGTGGTGACAGATCACAGCCATATTATTGGAAGCTTGTGGCAGAGGAGAATTTCGCTCTAGTGCTTGAAAGTGGTATTCCAAAGCTCTCGCATGTTTTCCATTACTTGTATGAGTAAGACCTATATTATGAAGTATGTAGCTTCGGTCATAGGAATCAACCTCTAAACGCATGGCTTTGTAGTAGCTTCATAAAGCTTCTGCATATTCCCCTTCAGATTGGGCTGACATCCGTTACGGTTTCTTATGAAAACAAGACCCGTTTCGAAACCGCACATGAGGTTCCCAACTCATACGGCTACTCCCGCTGAATCCGCAAAAAGAAGTAGCATTCGAAATGACCTAATTATCTTCACTTCCAAGTCAAATTTAAGCGGGGGTTAGTGTTTCATGAAACTGGTGTCTAACCATCCTTTTCACAAATAATTTTTTTGAGGCGGCTGCGTCATTCCCTCACGGCGACGACATCAACAACAAATCCCTTGTCAATTTATTCGTTCCCAATGTTTCTCATTTTTCGAGGGGTTAATCACTTTAGCACTCTCCGATGACTTCAAGGGTATCCAAGCTACAAACGGGATGGATTTTTGTTGCCCCAGTCGCCTATAGTCGTTACCGCGACTTCGAAGTTACTGGAAACAAGCAATATCTGTCGAAATCAGAAATTGTCGGAGATTTTGTATTGCCGATTCCTCCATGTGGTGCCCGCCCCCCCCCGTGCTTACTCACGAAATTGCTATGTCTTACACATCAAATTATGGATTTAAACTCTTGCTTGCTCGATATCGAAATCCGTGGGATTTGGGAGCCGTAGTTTCCGAGGTTGCATAAATCGTGGATACGCGACCGAAGGGTTTGTTTGGCAATCGAAACACACCTCAGAGAAATGTGGGTTTGCTAAAGCTTTAATCTATTCAACTTCTATTTCTATTGAATAGTCATAAATTGTTTACTTCATCGAATCGCACCATCCCTGTAGTATGTGGAAGCTTCCCTCTCTCTCTTAGTGGTAGGTAGGGTTTGCAACGAAATATCTGCTGTAATTGTGGAAGTTTTGTCAATAAAGTTGTCATTTCTCTGAGATCTAGGCATAATCAAATTTGACTCCTTGGCTTTTTTTTTTGCATTCCACCTACTACTGGTAAATTAATTGAGGTTACAAAAAAAAACTTTGCTTGGGTGATAAATATCTGATGCAGAAAAGAAAGTTGGTAAAGTGACAAATTGCGTTGAATTCATTATCTTTTCTCGATTTGCATTTCGAGGAAGAAATTGTAATCAACTATTACTGGGAAGTCACTTGTCATTTTATTATTCAAATCTCTAAAATATGTTGAGTGAATTGATGAATGAACCCCAGGAAGGGTGGCCGAGTGGTTTAAGGCGTAGCACCGGAAATGCTAAGTAGATTTTTATCTGCCGAGGGTTCGAATCCCTCCCTTTCCTTTCTCTATTCTCTCTTTACCCCCTTTTATCTTCCTGGTTTTTTTTATCAAATATCAAAATCTAGTTATATCAAAATCTAGTTAAATTGCCAATTCAAAAAATACGGGATAGATCTGAGCTTTCAAAGCAACCCGTCGAAGGAGAAGTAGAAGGGGCCATCTCAGTAGAAGTAAAATCAGTAAGAATTGGTAATCCCTTGGTTGATGGGAGATTCCGCTGAAGTGACGTGGACCAGTAATTTGGATAACTCATTGCGTACCAAATGGAATTGCTCGGAAATGGGGTTTTTATATCCAAAGTAGAAAGAACAATCATAATTTAAATTCCGCTCGAAAAGGTACCAAGCCAAACCAAGAAACTTCTGCTAGTTCCGGAGTAATTTCAGTATGCTAACTTCTTTGCATGGGTTTTCCTTACAGAGATCTGTAAATTATTTAACTAAATTAGAAATTTAATGAATGATCATTAAGCTTTGCGGGAGTAGTACTCAACAACTAATAATTCATTTATATTCAAATTGACGGATTCTCGATTAGCAACATGATTAACCAGGCCTGTCGGCCTGTCGCCTTCCGATAGAGAGACGGTCAAGTGATCCGGCGTCTCGTCCCCTCCGAGAGACTCACCCTTCAGGGCATTACATGAAGTTGGTCGATTTCGAACAGTAATAATATCTCTCGGCTTACGGCGATAGCTCGGTATATCCACAATACAATTATTAACTAAGATGTGTCTGTGATTAACTAACTGCCTAGCGGCGGGAATAGTGGAAGCCATACCTAACTGAAAGAGAACATTATCTAGACGCATCTCAAGTAGTTGCAGTAGTACTTGGCCCGTTGAACCCCTAGTTTTTCTAGCGATACGTACGTATCTCAACAATTGGCGTTCTGTTAATCCATAATTAAGACGTAATCTCTGTTTGGCCTCCAAACGTATACAGAATTGAGAAATTTTTCTTGAAGTTGACTGATCGGTAGCAACTCGAACTTCTCTCAGGTTAGGTGTCTCATCCCCACCCATAAACCCAGGTAAATTCTTTAGACGACGTATCATTTTCAAACGGGGCCCTCGATAGCGAGACGTAAAAACTCCTTTTCTGTAAACAACTTATAGTTGGGTCGGAGGAAACACTTATGGGATCGATGGGGAAATCGTACTTATCTTATTTTTGCTGGCGAAAAGATTGAAGTCAGTCAGGATTGGTAGCTGTGAAAATCATAACATATAGTTGGGAACTAATAAATATTCAACTTGTTTCTAACTAGGTGTTTTGCCTACTCTTTTACTTTGCAATGGCTTGAGAAGGTTCTACTTCCCTACAATCGTTTGAAATGAGATGGTATAAGATGGCCCTTCACCTTCCAAACGGGAAGGCATATCAAATCCCTCTGGTGGGCAAGTACGACAAGTTTGAAGGGCCTCAAAATACCGACAAAATGTTTGAGGTCAGCCTCATCCCTCATCAAGGTTCTAAAGCTACAAAAACGTTCCGCCTTCGCGGCGTAGCCGAGGCCTATGACCAGTTTGACCGCCCAGATCTCAAAGCACCCAACATACTCCGCCAGGCCCAGCTCCTGGAAAGGGCCCTGGTGACCCCAATGATCTACCCCGCACCAACCAGCACGCCCTAAGAAGCAAAGCGCCTGGTCGCTCATCCGCGCAGGTAGGTTTGATTGTCTGGATCTAGATCAGCAGGCGCTGCTGCAGATAGCGGCCTTCATCTTGCTTGCTCTCCTTCTTTTTTTTCTTCTCTATCTGCTGCACGACCGCTGGGTGCAAAGCCGCCAAGGCATGGTCGTCGTCTCCGCACCGGACGATGGGAAGCCTAACGGGCGCGTAATCTATATGACTAGAGGCCTATTTAGGAGAGAACGGGATCGTCGTAAGGAGAGAGAGCAGCCTGCCAAGCAAGCGCCAGCGGCCGCCCCCTCTGCAACAACACGGCCAACCCCAGACTACGCCGCGCTTTATGAATACCCGCCCAGGCGGGTCCCTTAAGGAGGAGGTGTACAAAGATGCCAATAGATCGATTCGACGAGGTACCGCTTAGGCTACAGAAGGGAGAGGTAATAACAGTGACGGGTTACTACGGCTTAAAAGGTTTCGCAAGCGGGGTCAAATACCCATTTTGGATTGCAAAAATAGGGAGTGGGAGGGGGGTGCGGGGAACTACGAACTACCGGCGACCCCTATTGCCGGCGTTTTAGCATATCCATTTATATAAAAGTCTTGGCAAAAAAAAAATGAAATTGATTGACAAAATATTGCTTCAGATAGTGTATTCGTATATAATTCTGTAATAGAAACCAAATTGTTGAAAAACATGAATCTGTTCATTCATCAAGTGTTTAGTTGAATCATATGCCTTTTATTAGATATTAAGCGGGACTGAGAAGAAAAAGAAGTTGTATATACATAGACATTAGGTCAAAATTATAAACTACTTGAATTTATAAGTAGCAAGATGGCGTCCGGCTAAGCTAAATTAATCCTAGGCCGATAGGTATACGCGCGCCAAAAGTTTTCACACACATATAGTTTCCGGGTATAACTGTAGCTACAAATATAGTTACATATCTCTCTTTTTTTTGTTAGTTTGTTGGGGCTTAAAGTGGGGATATGGCGGAATGGTAGACGCAGCGGACTCAACCAGATTGAGCCTGGATATGGAAACGTATCCAGTGACAGCCCCCAGATTCAGGGAAACCTGGGATCTCTTATCAGGCAATCCTGAGCCAAATCTGGTATTACTTCAATAAATTCAAATGAGTTTAAAGCGATGAAACGAGATAGGTACAGAGACTCGACGGGGGCCATTCTAACGAACATTTTGTTAGTTATTAGTTCTTAAAATAACCGACTATATATAGATATAGATGATATAGATAGGTATATAGATCTAGATATAATATAGATACAGATATATATATTAGGTGTATTAAGTGTTAGGTGTATAAGTGTGCGTTTTTTTTTTAACTGCATCGGATAAGATGGATAGGTATAACATTGAGACACCCAATACCCTAATTGAATCTTCAATGTTTCTCCTTCATCTGGACGCGGACCCCCACCCAGATTTGGGGACAGCATTCACCCACGAAATTATGATAATTTATGTTAGTACTTCTTAATTAATGAAACACTAGCTAAAGTTTCTTCATTATATTATATATAGTGTGCCTATTCTTATCTTAATCGTACCTGCTGCAGCATCCCGCTTCCGCTTTATTCTAATGAGAATTGTTTAGCAGATGAGTCGGTATCAAGAAATGATACCTTCGCGAATAGAGGTAGAGCCCTTCTCCACGCCCTGGATAAGGGTAAGAAGCAGCAGCGCAAGTTGCGGTGGAGCGAAAATCCGTTGGTTTCACAAGACCGTGAGGGTTCGACTCCCTCTATCCCTAACGAGACACTTTAACTAACTCATCTCAGATTGTTTGAATGCAAACAATCTATTCGGAAGCAAAATCTGGGAGTCATTTCAACTTAATTAATCTTTGGCCTTTCCTGAAAAATTTGCAATTGAGTGAGGCATTCAGGCTTTTAACACGCGTGACTGGCTCACTCAATTGAACCCCCCGCCCCCTTCATACTTTATTGACTTGGGAGCAATCTTAAACAGGTCGATGAAAGCGAGATCTACGGCTTGGACTAGTTCAAAAAACTGAAGGTGAGAAATAAACCTAACTGAAATTACTGGCTGATTTTTAGGTGAGTCTTACCCGTAAATGAGTTGGCCGAGATAGCTCAGTCGGTAGAGCAGAGGACTGAAAATCCTCGTGTCACCAGTTCAAATCTGGTTCTTGGCACCTAAAATATGTAGTAGATAGGCCGAACTAGTTGCGATATTATGGAAAATATTTCTTCCATGAAGGAGTTAACCGAGAAGCAAAAATTACTTCGAAAACTGGGTAGGCTGAGAACTACGGTAGTTACCTGGTAACGGCAAGCAGCTTCGGTAAAAAAAAACTAAAGGGTAAGGATACATCGGGAAACAAGTTCTCAGATGAGACCAATCCTTTTCCTTTATACTTCCATGTGAAATAGTCATATGAATTAGTAGGCATCCTGTAATTCGTAGAAGTTGGGTACGACATAATCTTTACGCAGAGGCCACCCCACCCAACTTTCAGGCATCAGTATACGCCTAAGGTGCGGGTGACCCTCGTGGATTATTCCCAACATATCGTAGGATTCACGTTCTTGAAGGTCAGAGCTTTTCCAAACCCAGTAAACCGAAGGTATTCTAGGGTCTTTTCTTGGAACAAAGATTTTTGTACATACTTCCTCAGATTGATCTGGCTGATCTCGGATCTGTGTCAGGTGATATACACTGACTAGAGGTCCTCCTGGTGCCGAGTCGTAAGCACATTGAGACCTCAGATAATTGAAACCACAAGCATATGGGGCAACGGCTACAGACAACCACTCTTCCGACTTGACCTGCAAAGTCTCGACACCTCTGTAATCAAAACCTAAAGGTCGATGGGAAAACTTATGTTTAGTTGACCAAGCGGATAATCGACCCCGCGTCTCGATATTGAACTTACCTACATTGGTGGTGTTCATATTGGTTAATACCTCCTTCCCCTCCTACCGATGTAGGAAATAAGGTCTAGTTATTCGCTTACTTACTTTTAATATTTATTTGTCATACTTATTTTTAAAGTTCTGAAACTTTCTCGAGAAAGTATTTGATAAGAGCTTTGTGTCACAATTAATTAATTCTCGATTGTATTTACCTATATGAATGCTAGGTACAAAGCGAAATCGATGATTTATTGCGGGATATTTCGTTCGGGTGGGACGGGAGGTCTTATCTATGAAACTTTCTCTAGCAATTTTCTTACGGAGTTTTGTTACGGCGTCAATAATAGCTTCGGGTTTAGGGGGGCAACCTGGCAAATAGATATCGACGGGAATTAATTTGTCTACCCCGCGAACGGTGCTATAAGAATCCGTGCTAGACATGCCCCCCGTAATGGTACAAGCTCCCATAGCGATTACATATTTTGGATCAGGCATTTGTTCGTAAAGTCTTACAAGGGATGGGGCCATCTTCATAGTTACGGTGCCAGCGGTAACAACCAGATCTGCCTGCCTAGGACTGGATCTGGGTACTAGACCGTACCGGTCGAAATCAAACCGTGAACCAATTAGGGAGGCAAATTCAATGAAACAACAGCTGGTTCCATATAGAAGTGGCCACAAACTCGAGAGTCTGGACCAATTAGAAAAATCACTAATATTAGCTAAAAAAATTGAATTTGACACACCCCAGTTGTTGGGCTCCATCGAATTGAGGGGGATATCTACATCGCGGGGTTTGACTCCCTCTCCGCCACTTTTTTCCAAATGTTCGGAAGTTGACACCATTCCGATGCTCCTTTTCGCCATGCGTGAACCAAACCAACTACTAATATAGAGATGAAGATGATCACTTCGACGAAGGCAAGTAGTCCCAATTCTGGGAAAGATACAGCCCAGGGATATAGAAATATGGTTTCGACGTCAAAAATCGCAAAAACCAAAGCAAACATGTAATAACGTATCTGAAATCGAATCCAAGTATCCCCCTTCGGCTCAATGCCCGATTCGTAACTCGTCAACTTCTCCGGTCCCTTTCGAGCGGGAGCAATAAATCCGGGAATCAAAAAAGCTAAATAGGGAATAGCTATAGATACTAGCAAGAAAATCCAAAAGGAGTCATATTGATGTAGCAGAAACATTTGCATACCCCTCTCACTTCAATTCTTTCAATTTAGTTTATAAACTTGGAATTAGACAAAGTCAACCTGGGCGGCTTGGTAGATAACCACCGCATCGACCTACCACAGCAGTTTCAGCAAGTATAATCCCTTCTGGGGAGTTTAATTTTTAGTCTGTTTATATTGGCAGTTACCCCAGATTGCCTACACATTTTCAAGATCCGGCTAGTTATTGATTGCATTAAAAAACTAACAAATTCTCCTCATCTTTATCTCGTTAAAATATAAGAGTTGAATGATAATGAATTGGATTTCCAAGTCTAGTTGTTTAAATAAACAACTTAAATTTGGTAAACGTGCGGTATGCCAACAACCCTTTATGCTGACCTCCCATCTTTCTTCTTCCCCCTGAGTTAAACCTATATGTTTTCGAACCGTAGATACTCTTGGTCATGTGGATTGGGGTACTAAAAAGGGAACGTCCTTGAACTTCTTGGCGAACGCAACACGCTGCTTTTACGGCATCGGGTTCCCCCCTCAGGGGCTATCCCCATCTAATTGAGGAAAGCAGGCAATATTAATATAGTATGCCCAATCTATTTTTTCTAACTAACAACTTCTTTTTCATTTACTTCTAAAGAACCGCGAAATGGAGAAACGAGACTCCTTATACTCCAAAGTTGGCGAGATGGGGAACAAATATAACCTGGGGTCTCCGCGTCGGAACTCGCCACCTCTACCTTTGGAGAACTCGCCAACCCACCACAGTAACTTCTTGCGAATTGATTTATTTTGGTTAACTTGTCTATCACTATCACTCTATCCTAGTGTTATTTTGCATTCTTAAATATTGATCTAAGTGAAATGAAAAATTATCACGTGGATTTCTGCTTTCGACAAACTTCCCGAGGAAGAAATATTGGTGCATCTGTAAACGAGAAGCTCTACCGCTGAACCATAGCCCCTAAATTGCTTGATATATATGAAAATATCTCATCGTTATCAATTCACTTATGTCAAGTCAACAAATTCATTTGAACAGAAAGTGTATATGCAGTAAATAGAAGAGATCAGATATCGGTGAAGTCGTCGAACGCGTAGTTGTATCTAGCTACTCTTTCGGATATAATAGCAATATCCTTATATTAGTCACACACCTTTCGATAAGTAGAGATGTAAGGGGTGAAATAGTATAGGATAAATTAATGGCGGCCTACTTGACTCAGTGGTTAGAGTATCGCTTTCATACGGCGAGAGTCATTGGTTCGAATCCAATAGTAGGTAAAAGTTACTAGATACCAAACCAATTGGTAACACTTACTAGATACCACGATTATTAAGTTGGTATCTAATAAGTTTTACTGTATATGAAACGCATCGAAGGTTTTCGCGCGTAGCTTGGTTTCTTTGGATGGCACAATAGCATTACCATAAGATTACCAAATCACCCTGGTTTTTCGGATTCAGAGGAAGCGCATTAAGTAGCATTTGAAGCTTCTAGTCTGGCCTTCGCCCTTTTAAACGTCGAGTTGGCTTCTATTACTCTCTTCTTTCCCTCCGCTTTAGCTGAGTCAGCCTGGGCCATCTGGAAAATTCTTTGAGCCTCGTCGGGATCAATTTCGGTAGCTCTTTCCGCTTCGTTAACTAATATTGTTACTTGATTGTTCTCTATCATGGCGAAGCCCCCCATCAACGCCATTGCAGACCACTGCCCATCGTGGCGTATCTTTGAAACTCCCATATCCAAAGCTGTAAGAAGTGGCGCGTGATTGGGCAGTATACCAATCTGACCACTATTAGTGGATGAAACGATTTCCCAAACCTCGGAATTCCAAACTATTCGATTAGGGGCCATTACGCGAAGATTGAGTACCATATCTCTTATTGACCCTCCGCTTGTAAAGCCGCAGCTTTTGCGGTGGCTTCGTCGATATTGCCAACCAAATAAGAAGCTTGTTCAGGTAAGTTATCCAACTCTCCAGGAAGAATCATTTGAAATCCCTTAATGGTTTCTGATAAACTGACGTATTTCCCAGGGGAACCGGTGAAAACTTCTGCTACGAAAAAAGGTTGCGATAGAAAGCGTTCTATTTTTCGAGCCCTAGCTACCGTCAGGCGATCTTCTTCGGATAACTCGTCTAGTCCGAGAATAGCTATAATATCTTGAAGTTCCTTGTAACGTTGCAAAGTCTGTTTGACTCCCTGTGCTGTGTCATAATGTTCCTCTCCTACAATCCAAGGCTGTAACATAGTCGAAGTAGAATCCAACGGGTCCACAGCTGGATAAATACCTTTCGCTGCTAGTCCCCTTGAAAGTACGGTAGTGGCGTCTAAGTGTGCAAATGTCGTGGCGGGAGCCGGGTCAGTCAAATCATCCGCAGGTACGTAAACAGCTTGAATGGAAGTTGTCGAGCCCTCCTTGGTAGAAGTAATCCTCTCTTGCAACGATCCCATTTCTGTACCAAGGGTCGGTTGGTAACCCACAGCAGGAGGCATCCTACCGAGTAATGCTGAGACCTCTGATCCCGCCTGGACAAAGCGAAAAATATTGTCTATAAATGGGAGTACATCTTGTTTGTTGACATCTCGGAAGTATTCCGCCATTGTTGGAGCGGTTGAGCCAACTCTCATACGAGCTCCTGGTGGTTCATTCATCTGACCATAAACCAGAGCCACCTTTGATTCCGAAATATTTTGTTCATTAATAACTTTTGATTCTTTCATTTCCATGTAAAGGTCATTGCCTTCACGTGTACGCTCCCCTACCCCACCAGATACAGATACACCTCCATGAGCTTTCGCAATGTTATTGATTGATTCCATAATAAGAACCGTCTTTCCAACTCCAGCCCCACCAAGTAATCCAATTTTCCCGCCTCTACGATAAGGAGCCGAAAGATCCGCAACTTTTATACCCGTTTCAAAAATTGATAATTTAGTATCCAACTGTGTAAATGCTGGGGCGGACCTGTGAATTGGAAATGTCGTACTACTTTGGACGGGACCCAAATTATCTACGGGCTCACCGAGTACGTTGAATATTCGTCCAAGAGTAGTTTCGCCAACGGGAACACTAAGGGGGCCTCCCGTATCAACGGCACCCATACCTCTCATCGAACCATCTGTAGCACTCATAGCTACCGCCCTGACTTCATTATTACCCAATAATTGTTGGACCTCGCAAGTAACATTAATTTCTTGACCTGCTGGATTTTGTCCCTTGACTATTAGTGAGTTGTAGATATTGGGCATTTCCCCCGGCGAGGAAGCCACATCCAACACTGGTCCAATGATCTGAGTGATATAGCCCACGCTTTTTCCTACCAATTCAGAAATTTCGAAAGATAGAGAACTGGTTTTCGTAACTATACTATTTCGATGTATTATCTTTATTTGATTATTGAATCGATAAAAATATGTGGTATTTCATCGTCAAGTGGTTGGTGGGAGAGGAAAATTCAATCATCTTCTCCCCACTCATCCCCTTTTATTGAAAATCGTTTTGGAGATGTAGCTATAGAGAAATAAAATGGAGGGTGGGAGGAGGAAGACATAGATGAAACAGACTTATCCCTCGTCTTGTACCCGATTGATAGACTAGTGAAATCTGCACTCCATCCATTAAATCTTAATTGTTTGGGTGTGCGTCCTCCTCTTTTACAAAAAAGATTGACCATTACATGCAAGGGATTAGCTGTCATTTGGTTTGTAGTCTATCGACCAGTCTAACCACGAAGAGATTCTCAAGTCAATTGGGATAAGGTGGAATGCTGTTGCTTAAGCAGTTTCTACAAGAAAACGGATTGATTAGTTGCACCCTGCGTGAGACGCGGTATAAAATAATAACGTCCCATGCTTGAGATGGAGTTTTGGCAGGTATACGTATCATGTGCGGGTTGAACTATATCCACTTTGCGTTCCACGTCGAAATACTCTACCTATGCCGAGCAGACCTCATCTTTGCAAGATTTACTAATTTAGTCATAGGGAGGAATAAACCCATGTCGCCACAAACGGAGACTAAGGCGGGTGTTGGATTCAAAGCTGGTGTCAAAGATTACCGACTGACTTACTATACCCCCGAATACAAGACCAAAGATACTGACATCTCAGCAGCTTTCCGGATGACCCCACAACCCGGAGTACCGGCTGAAGAAGCCGGAGCTGCGGTAGCTGCGGAATCCTCCACAGGTACGTGGACCACTGTATGGACAGATGGGTTGACCAGCCTTGACCGTTACAAGGGCCGATGCTACGACATCGAGCCCGTCGCTGGGGAAGAAAACCAGTATATCGCGTATGTAGCTTATCCCTTGGACCTCTTCGAAGAAGGTTCCGTCACCAACTTATTTACTTCCATTGTAGGTAACGTTTTCGGATTTAAGGCTCTACGCGCCATACGCTTGGAAGACCTTCGAATCCCCCCCGCTTACTCCAAAACTTTCCTTGGACCGCCTCATGGTATTCAGGTCGAAAGGGATAAATTGAACAAATATGGACGTCCTCTACTGGGATGTACGATCAAGCCAAAATTAGGCCTATCTGCTAAAAATTACGGTAGAGCTGTTTATGAATGCCTTCGTGGTGGACTTGATTTTACAAAAGATGATGAAAACGTAAACTCGCAACCATTCATGCGTTGGAGAGATCGTTTTTTATTTGTTGCAGAAGCTCTCTTCAAATCCCAAGCTGAAACAGGCGAAATCAAGGGGCATTACTTAAACGCCACCGCAGGTACATGTGAAGAAATGTTAAAGAGAGCTGTTTTTGCTAGAGAATTGGGTGCACCGATTGTCATGCATGACTACCTGACCGGAGGGTTTACCGCAAATACCAGTTTAGCTTTTTATTGCAGAGACAATGGACTGCTTCTTCATATTCATCGCGCGATGCATGCTGTGATTGATAGACAACGAAATCACGGTATGCATTTTCGTGTACTGGCCAAAGCATTGCGCATGTCCGGTGGGGATCACATACACGCTGGAACTGTAGTAGGTAAACTGGAAGGGGAAAGAGAAGTCACTTTGGGTTTCGTTGATTTACTCCGCGACGATTATATCGAGAAAGATCGTGCACGCGGTATTTATTTCACCCAAGATTGGGTCTCCATGCCGGGTGTATTCCCCGTTGCTTCGGGGGGTATCCACGTATGGCACATGCCAGCTCTAACCGAAATCTTTGGGGACGACTCTGTCCTACAGTTCGGTGGAGGAACTTTGGGACATCCCTGGGGAAATGCACCCGGTGCGGTAGCCAACCGAGTCGCGTTAGAAGCTTGCGTACAGGCACGCAATGAGGGTCGCGATCTCGCTCGTGAAGGTAATGAGATTATCCGTGAAGCCAGTAAGTGGAGTCCAGAATTGGCTGCCGCATGCGAAATATGGAAAGCTATTAAATTTGAGTTCGAAACAATTGATACGCCGTAAATAAATTTGAATTATATAGGTTTTACTTCTCGTAGCTATCTTTTGTTGGCATCTGTTCTGCAACAGCTGTGACCAGGAATATGGGGAAATATTAGGCTTTCCCCATATTCCTCCTACGCAATATAGAGTGAAGTTGGTTAATCAATAGTGGAGGCTGGGGAGCACATATCCTTGAAATGTGAATCCGGGGGTTCGACTCCCCACCAACTCATATTGTAGAATTACAATATACGAAAAAGTGGTCTAAACTTAGACCAAACAGTACTCATTTCGGAAACACCTCCATCAAAATTAGTTCCATTTGCTTCCTTTAGTTCGTCGGATAATAGAAATTCACCACCTACAATATTACCAAACTGACAGATGATGGGTTAATTGTCGATTCCATTCTATATTAGGTCAATAAGCTTGGATTTGATACCAATTTGTCGATATCTACCTTAAGTGTGGTAAAATTTAAGTGTGGTAAAAATTTACCACATGTTAAAAGTAAAAGAAAATGATTGAATATTTATCTTTTCGCGAGTTATAATGGAAACAACAGATGAGGAGATTACTACGTCTGTAACAAATTGGTTCGAAGATAGGCGCAAATTTGGTGGATTAATTGGAGCTTTCCCCGAAGAAGCTACGAGGGGCTCCGTCTCAGCCGAAAAAGAAAGAGAAAAGCGGATAAATATTAACACGAATAAGGGATTATGGGCTCGACGTGATAATTGCGGGAACATGCTTCATGTGAAATTTTTGAAACAGAATAGAAGTGTCTGTGAAGAACGTGGTTATCATATCTCAACGAATAGTATGGAAAGGATCGAACTTTTGATTGATCGCAACACATGGATTCCCGTGGATGAAGACATGACTGCAGAAGATGTTTCAGATTTCTCCGACGAGGATTCTCACCGGAATCGTATAGCCGCTTCTCAGGAGAAAACGGGTTTAACTGACGCTACCCAAACAGGTAGAGGTTATCTAAATGGAACACTTATTGCGCTTGGTGTTATGGATTTCCACTTTATGGGGGGAAGTATGGGTTCCGCTGTGGGTGAAAAGATTACTCGATTAATTGAATATGCCACGGAAAAGTCTTCGCCATTGGTTTTAATTTGTGCCTCCGGGGGAGCGCGTATGCAGGAAGGGACGTTAAGCTTGATGCAGATGGCTAAAATTTCTTCCGTCTTGCAAATTCATCAAGTTCAAAAGAAATTACTTTATATATCGATTCTTACCTATCCAACCACCGGAGGTGTCACTGCCAGTTTTGGCATGTTAGGGGATATTATTATTGCCGAGCCTAAAGCTTATACAGCATCCGCGGGTAAAAGGGTAATTGAATAAACATCGCGTCAGAAGATACCTGATGGTTTTCAGGCAGCTGAGTCCTTATTTGATAATGGGCTACTCGATTCGATCGTTCCGCGTAATCCATTGAAGGGTGTTTTGGGCGAAATCTTCGAACTTTATTCATCAGCTCCTTATAAAAAAGAAGATTGAATTTGCTCCCGATTTTTATATTTCGTATCTTTAAATCAGCCATCTTTTACCCCTAACTAATAAACGGGAAAACTTTTGCTACTTCCATTTTTACAGAACAAAAATGAAAGGAAGAAAAATTGTTGGATCTTTTGTTCTAGTATCGGCATACTACGTTCCTGCCCTGGCCGATAAAATTTGTAAAATGGGAAATCCAGGTTATATTATTTTACCAAAAGCCTGGAAAACCCTTTTCTTTACGGAATAAAAGGAATATCATTAGATATTAGAAAGAAGAGTGAAGCGGAGATATATTGTTGTATAAATAAATTCTTTATTTTCCCTATTGCAATTGAGGTAATTTTATCATGGCAGCATCTTATCTACCCCCCATCTTTGTACCCCTAGTTGGTTTGGTGTTTCCAGCAGTTACAATGGCTATTTCATTTATATATATAGAGCGGGATGAAATCTCATAATTTTCTTTCCCTTTTGGGGACATAGTAAGCCGCTCGGTGACTTTTTCCAATCACTTAAAATCGAAGTATGGTTTCAAAATTTAATCAAGATGAATTCTCTCCCTATTGGTAGTTATCCTTTTCTCCAACAACTTTAAGAGATGACGCTGCTTCAATCAATCTATGTCTCATTATGAGTTTTATACAAAATGGGATATAGATTGATTATCCGTTCCTAGGATAAGATAGGAATCTCACACGCTTGAACTATATTTTGGTACTCTATTACCAAACGTAATTATGTCAGGAACAAGCAGGGGTGTTAGACCGGAAGAAGAAAAAATAGGGAAAGCAGGGTTGGTGACAATTTGGCTAATCTATTTATCATGCAATCTGTGAGGAAATAGTAATGAATTGCCGCTCCAAATGGATCCAAGTAGATTTCATAAAAGGCTCCCGTACATTTGCAAATTCGTGTTGGGCTTATATCATCCTCTGCGGCGCAATTGGTTTTCTACTGGTAGGACTTTCCAGCTACGTCGGGGAAGATCTGATCCCCGGACTTTCATCTGAACAGATTGTTTTCATTCCGCAAGGCGTTGTAATGTGTTTTTACGGGATTGCGGGCCTCTTTCTCGGGCTGTATCTGTGGTGTACTGCGTTTCGGAACGTGGGGGGTGGCTACAACTTGTTTGATAAGCGGCGGGGGGTTTCTCTCATCTTTCGGTGGGGCTTTCCTGGAAAGAGCCGCCGTATCTGCATCCGACTTGTACTAAAAGATGTGGAAGCGGTTGGGTTGGAAAGTCGGGAAGGCTTTTATCCACGCCAAATTATTTACTTGAAAGTTAGGGGTCGGCAGAATATTCCACTAACGAGGATCGGTGAAGGTTTAACTTTAGGAGATATGGAAGAGAAAGCCGCCGAACCTGCTCGTTTCCCGCGTGTATCGATTGAAGGTTTTTAAATAGTACTGACTAAAAAAAACCGCATGATTTAAAAAGTAATGAGGGCTTACCCAAGCCGCAAGAAGAAAAATTGGAGGTAAAAAAAAGGGATATCCTAATTAAGACAATTCATCTGGTTAGTGCCATACTTGTTGGTGTCATACTTGGCTTACTTCCTCCTATTGATTGATAGATAATTACAGTTAATATATGCGATTCCATTATTGGAAAAGAAAGATTATTCGACGACTTTTCAGTATTCCAGATCGTTCCCCGGATAGAGCTTACAAGGCTAGTAAGCAATTACAGACCTTAAAAGAAAACTACTCAATTTCCATACAAACGAAGTCACCCCCTACGACGCCGGAGGAGTTGTCGCGGGCCATGTCGGCGCCCACCAACAAGGCATCCAATGAATCTAGATATGTAATATATCGCGGTCTCTTAGAGCACAGATTTAGCATATCTATTTTAGGAATGCGAGAAGACCTCATATTTATCTATGGGACAAAGCTCTTTGGATTACTTTCAATTGCGGTTGGGTGCTGCTGCGCAAACAATTTTTTACCGAAAAATTGTCTGAATAAGTCGAACTTTCCAGAAGCTTCCCTCTTCCGAGATATATATTTGAAATTTCGCCAAAGTTGTTACACGAATAGCGAAGGCGTCAATAACCGAATAAAAGAATTTACTTCTCCAGGAGATAAGAAACCTAAAGTGGAAAATGATTTCCACTTCGCAAAAGCATGCATTCTTTATAAGTTGAAGAATATAGAAAAGATAAATAGGAAATTAGCTTGGATTGAAGCGGCTTTAAATCACTTCACTATCAAGAGAACGCGTCGTTCTGCAAACTCTTTTCCACCTCAAACTACTAAAAATAAAAAGGTGATTGAAAAATCATCGAATTATGAATCAGCATTTCCATCGGCCTATGAGTCAGTTAGTTTGGTGCCCCGGTCGGTAACTCGCACTTTATCCAGGTTCAGGGCAGAATTGACAAATAAATCAAGTGTGTTAGTCCATAATGATTTTGATTTAGCTAGAAACCAAGCATTAGCTTCCCTTCAATATGTTGGTTTCTTTCTGCTTCTACCCCTCACAATTCCAAGAAGTATCAAATTTTGGTTTTTAGAGTCTTGGATTAGAGGTTGGTGGAACATTAATCAAACCCAAGTATTTATCAACCCCCTTCAAGAGGAAAAGGCTCTGAAGCAGCTCCGAGAAGTAGAAGCATTACGCTGGTTAGATGATGCGACTAAACATTTTGCAGATACGCAGTTGCAAAATTTCGACGCAAACGCATATGACGAGACAATTCAATTGGCAATAATGTATAACGAGCTGAATATTCAGCTACTGCTGCAGCTAGTAACCGATGTAATTAGTATTGCCATCTCAACTTTATCGTTTATGACGGGTCGAAGAAGACTTGCAGTTTCAAATTCCTGGACTCAGGAGTTATTTTATAGCTTGAATGACACAATGAAAGCGTTTTCGATTCTTCCAATAACTGATTTATGTGTGGGATTCCACTCGCCCCATGGTTGGGAAATAGTCATAGGCTCCCTCTCCGAACATTTTGGCTTGGTTCCAGATAAATTCGTAATTTCTCGCCTTGTTTCAACCTTTCCAGTTGTTTTAGATACGGTATCCAAATATTGGATTTTTCGTCATTTGAATCGCGCATCTCCTTCAATTGTAGCAACTTATCATACAATGAGTGGGTGACAACCGGTTATCGAAATTTGCATCTAACGGGCTAAACTAGTTCATTCATTTGGTTTAGTTGCCCTCCTCCCCCCCATGCGGCATACGTTAATAAAAAGAATTAGAACGAGAAAAATTTGTTCGCTAACAAACGGCGTCAACATACGACCTGGTTGTAAAAAGACTTGAGACTAATCATCAATTTACGCAAAGAAGAATTACGAATAATTGGATGAAAAGATTTTGGATTCTATCACTTGCACTATCGATCGGTTTCGCTGAATTAAATCGCTCATCTGTATCAAATGCATATCCGATTCTTGCGCAACAGAATTACGAAAATCCCCGAGAAGCTACGGGGCGTATTGTGTGCGCCAACTGTCATTTAGCCAAAAAACCTGTGGATATTGAGGCCCCGCAATCCGTTCTTCCCGATACTGTATTTGAAGCAGTTGTTAAGATTCCATATGATACGTAGATAAAACAAGTACTTGCAAATGGAAAAAGAGGCGGGTTGAATGTCGGCGCCGTCCTTATTCTGCCAGACGGGTTCAAATTGGCTCCCTCTAATCGGATTCCAGCCGAAATGAAAGAAAAATTGGGAAAATTATCGTTTCAAACTTACCGTCCTGGCAAGGAAAATGTAATCGTCGTAGGACCAGTACCGGGCAAATTATATAGCGAAATCCTATTTCCAATTATCTCACCGGACCCTGGTACTGACAAAGAGGCTCACTTTTTCAAATACCCTATCTATGTTGGAGGGAATAGGGGGAGGGGACAAATCTATCCAGATGGAAGCAGAAGCAACAACACGGTTTATACCGCCTCAGTAGCAGGAAAAATAAAGAGGGTCACTCGTAGAGAAGGAAAGGGTGGATACGAAATTACTATCGAGGAGTCATCCGAAAACCGTGAAACAACTGATATCGCCCCTCCCGGTCCCGAGCTCATAGTTTCGGAAGGTGAGTTTGTCAAGGCTGATCAGCCATTGACTAGTAACCCCAATGTCGGGGGATTCGGTCAGGGAGAAGTCGAAGTCGTACTCCAAGACCCGTTGCGTATCCAAGGTCTCGTAGCTTTCTTTGCTTCCGTTGTCTTGGCACAGATTTTTCTCGTGCTTAAGAAAAAACAGTTTGAAAAAGTGCAGTTGGCAGAAATGAATTTCTGATTGCTTACCCTTTTTGTTTTTCTGTCTTTCCCTCGGCTAAATGACCCGTAATTGCGTATAGAAAAGGATCTTTTTCTTTTAATGGTTTGATAGCCAAAGTTTCGATTTGATTGCGTCAACTTCTCATACGGCCGTTTATTATGTAAATGACGTCGACACTGTCGACGAGGACATGCGCATTCTCTTTCTACGACCCAATTGAATGACTTATCTATGACCCGTTCCCTAGTTCGACTCTATCAAGTCTGAACTGGGGCGCGGAATATGTGGCGGTGGGAAGGTATACAAACCACAAATTTTGGCTAATTGAAAAAATTGATACTGGATAGGAGTGAATAAAACAAAAACCCCATCTGCTAGTTTTTTAAGAAGTTGTGCCCTAAAACTTATTGATTGAGACCGTTCCATCAAACTAGCTTAATCTCTGGCACTGGAGTAGTTACCCCAAACCACAATATTAGATTCCACGTCTGTAACATAAAATGACATTAAAGATGATTAATAGAAAAACTATTCCTTATAAGTGTCATATTTAGCCTCAATTCATTCTTTGGATATGGAAGAATCGATCGGCACCGGCGGGGCTCGCCCGTCTTTCTTACATAGTATAACTACCACACCGACGAAGCTTAGCATTACGTCTGGTCGACATTGGAAATATAATTTGATAACTCACTGATCCGTATTTCTATGATTAAATGGACGTATATTTAATTGAGTCGCTTTTTTCTTCTCCTTCTTTAAATAAAAAGAGAAGAAAAAAAGGAAACTTCGCCTGCGGAATTCAACAGAATTTTCTTGATCAATTGGCAGTTTTTGTTTTTGTCAAGGAGACGACCCCAACCCCGAGTAAGCCCCATAAGAGGATATGCCTAACGAACCTATCACAAGTGTACCGGCTGCAGTACCTACCAACCATAAGGGAATCCTTCCAGTGGTATTTGTCATCTGTGACACCTCCTTGCCCTTTACTTCTTTCTTTGGATTTATCATCTGGTCTCGACTTGAGACATGAACAGTCACAAATAATTTATCTAGGATCTCAATTTTTTACTCAAACAATTCTTTTTAGTTTCTAATTGAAAAAGTAATTAGAAAACGGAACGGCGAGTACGAAAATCAGTAATAATCCCCGGTGAAGGCTTGTACGATTCAATTCTACACTCTGTTTATTTGGATTCGGTTGTGTCGTAAATTTGGAGCTCACTAAAAACTATCTTTGAATGAATTGCATAGCTGATATGGACCCCAAAAAGAAAACTGTAGGTACAGCTAAGCCATGAACGGCTAACCACCTAACAGTGAAAATCGGATAAGTTTTATCTAAAGCCATTGATTTCTCCTAAAAGGATTTGGTGAATGCATCGACTTGTTCCAGCGAATCGAAGCGGCCAGTTACCAAGGGAACTTCTTGTCGGCTCTCTGAAAAATATTCGTTTGGGCGGGGGCTTCCGAAAACATCGTAAGCTAAACCTGTACTAACAAATGGCCAGCCTGCAATAAACGGGGAGGGTATGGTAATGCTGTGGATGACCCAGTATCAAATACTAGTAATGATGTCAGCAAAAGGGCGTTCTCCTGTATTCCCAGACATGTTCAGCTCCGTATCTATCTATATCTATCTCATAATACTAAAGAGGATTGTTTCCCGAAAAAGAAAAGGGGGTGAAAGATGCGGAATCTAACAGTAAACCTTTTCGTCTTCGAATGAGACCGAATCCAGATTAGGTTGTCACTATTATACCCAGGGTATATCCGAAATATACTGGTTTAGTATAGCTAAACCGACTTTGATGCGGCAAGGTCACTTCTTTGCCAAATGGGAGGGAGATTCTGATACTTGCAGAATTTTCGTGAGTGGTTGCCTACATTTAGACCGAACCCACTTGGGACTAAGAGACCTCGGTCGGCCCCCAGCCGTTTCGCTTCGCGGACGCACGTATCCTCCCTCTGTTTCATATTAAAGCCTGTCTTAGTCTCTCGGTGTGTCCGACCAATTACTAATTTCAACTAGATTTCCACTTATTTCTACTTATAGGCCAAATCAAAAAATAGAGCTCCTCCGGGGGAATGGCTCCCAGTGACCGAAAAGGGGGAATGGTTCCCTAGCAACTACTAATCCATTAACTGACAACTGATAAATACTAAGCAATTGCCTACCTGACAGATCCGATAAGTGAGACATGTTTTTACTAAATAAATAACCTAAGTTGATAGGTTTAAATCAATTGATATTAAAATACCCAATAAATTTTGGTAATCAATCTCAACTTAACAAAATTGAGTAAACAATTTTGATTCGGTAAGTTCGGGTGATAAACTACTCAGAGAAATCCTATATTGTATAATAATCTATCTGTTCGATAATTTAGTATTCAAATTTATGTTCACTTTATTAAGCTACTTTGCTCTTTTGACGTCGGTTTTAAGTTTGACCTTAGTTCTATTTGTCGGATTGAACAAGATTCAGATTCTGTGACTTATCATTATCATCTAAAATATAGATAGGGGGGGGGGCAAAAAAAAAGGGGCCCTGATGGCGCCTACTAATTCATTGCACTTACCCATTACTCTTTGGTTGACGCAAAAAAAAAACTTTGGGAAGTGTGATAAGTATTCACATCAAATATCTATAAACTAGAATGGTTGAAGCATCACTATCGGGAATTGTGCCGGGTTTGATTCCCATAACCTTAGCTGGATTATTTGTAACTGCATACTCACAATATCGACGCGGTGATCAACTGGAGATTCGATAGATTTCATCAATTGTCGCATCTAAAACACCAATTAATTTGGTGATTTAGATGAAAAATTGAAGAAAGAAAAGATTATCTAGAATATTTCTTCTTTATCTCCCTACCGGTTTACCATTTCCGGTCATTTGTCAGAAAAATTTATATTATCTAAGATACAGAGATGCAGCGTTGTTGAAACAACCCGAAATTGCTGCTTCGATTTCCTTAATATCTTGTATTCGCTACGTTTTATCTTTTTCAGATAATTCTTGGCTAAGCAGTAAGTAGTAAGCACGCCCTGTAGGATTTGAACCTGCGACATCGGGTTTTGGAGACCCGCGTTCTACCGGACTGAACTAAGGGCGTCCCCCTTCTCGGGGTAATTCTGTTATTCAGCAGAGATAGGGCAGTTTTCTTGCTCACTGCGCGAGCAGGAAGTAGTAAGAGATTCCCTACCTTTTGCAAGTAACAATAAAGTTCGTAGGAGAAGAAGCCTTAGTTTCAAATCTTGACACACAAATTAAAAATTAAAACTAGGGATGACGGGATTTGAACCTGCGACATTTTGTACCCAAAACAAACACGCTACCGAGCTGCGTTACATCCCTATCAATATCGATTCGTAACTGACATTGCTGATCTAACACTATTTGATTCAATTTATTATAGCCGTTAGCTTTAGATACCGGCTATCAGAAGAATTATTTCTTGATAGATAGTTGCCTATTATAACTCTGTCCAATTGTTATTTTTTTTTTCTTCTTCTTTTTCATTGACATTGCGAGTACCAAGTACCAATTTCCAATATTCAGAATTCCAAAATTATCCGTTTTTCATTTTGAAAGTTTGATTTATAAGCCCTAAAGAATTGATTTTATAAAGGCGAGAAAGAGGAGAAGATAAGCAAAAGTAATCAAGACTAACAGCTAGAGGAGTAGGAAATTAAGAAGAAGGAGTAGTTTTAATGCAACATGTGAAAATATATCTCTCTACGGCCCCCGTTGTAGCCGCAATATGGTTCGGCTTGTTAGCTGCTTCCTTAATAGAAGTTAATCGCTTTTTCCCCGACGCTTTGTTATTTCCGTTTCTTTGATTAAAAGAACTAATTACAGAGGCATCAGATGGGGTAAAAGAAAAATCTAATAAATTTATGTCTTGCGAAGCAAATAGCATGTAGCCAAAGTTTTTATGGGGGGGGGGTAGCTAAAATCTAAGTTTTATTACTGAAACTTCTTGAGTAGTCCGTTCAAACAGATTTTGATCTACCTGCGACCCCCCCCCCCCTCAATTTTTTTTTTTTCAAAAATTAGATTATTATGACGCAATTGATTTTATGACCAAAAGTAAGGATGCAAGAGTAGCCATCGCCTTAGCATGTACAATCTGTCTTTCCAAAGGTACTGTCGGCAAATCCACGAGTATTTCTCGATACACCACACGTAAAAATCGCCGTAATACACCTATTCGGTTGGAACCAAAAAAATTTTGCGTTTGCTGCCACAAGCATACTTATCATAAGGAGCTAAAAAAATAAAGCATATTCCTGGTTAATTCATAAGTAATCAATATTATTTTGTATTGGTAGTCGTAAAAAAAAAAATATCACGAATGAATTTAGACGATCTCTCCGTAGACGTTCCCCGTCCATCCGTTATAATGATATTATAGATTATAAAAATACTACCTCACTTCGCCGATTCATCGGTGAGCAGGGAAAAATTCTATCGAGACGCATGAATAGGTTGACTTCCAAGCAGCAGCGTTCGGTAGCTACCGCGATAAAGAGAGCTCGTATCTCGGCTTCACTACCCTTCTCGAAAAATGAGAATTAGTAAATTTTAGAAAATTCAATTTTGGTGGATTTTTGAATTTGCTAACTAAAAATTTCCCGCTAAGTAAATGTATTGGAATTGAATCGAGCTGGTGTCTGTGGAATAATCCGTTGTCTACGAGACAGTCCATTTTTCCGTTTGTCTTTTCTCTCTATCTACAATGGATCTGCAAATTAACAAATTATTCATTTCTAGCCTCTCCGCTTAATCCGGAGAGGCTTACGGCTGGATGCTAATGTTCATTACCACTAATTTCTCGTACCATCCTGGAGAAACAGTAGGCATCCAGAGTAGCTATTTGCGCAAGTGCCTTGCGATTCATAAAAACTTGATTCCCAAGTAATTTATGAATCAATAAACTGTACGTAATTCCATTTTTTCGCGCTGCTGCATTAATCCGAACGATCCGCAGACGACGAAATTTTCTCTTTCGGTTGTTTCTATCTACATAAGCGCAAGCTAATGCCCTCTGTTCTTGCTGGTTCGCTGCTCTAAATAATTTTGAATGAGCTCCCCGAAATCCGGATGCGAAATCGAGAATGCTTCTACGATATCTTCGAGCTATGGATCCCCGTTTTACTCTGGTCATTATAGTATAGCCTCACAAAAAATTATATCTTCGTCTAAGAAATCCACTTATTTTTAGCCTTTGCTAAAAATCCTCAACTAATTTTTCCGTTTCAATATCTCCATCTCTTATTTGAAGGTAATAATGGAAAAATATCAATTTGGAGAAGCAGATTTGCTGTGTCACACGGAAACATAGCCCTATGTTGAGTAGAGATGAAGATACCAAAGAGATATCTTTTATCAGCACCATGTCTGGTGGCATACCGGGGTTTTCACTTCTTAGAGGGTCGCAGGTAATTGTTCATAATTATCGATAAGTCTGTCAGTTGTGACAAATTTTCATTTTTTTTATCCAATGTTATAAGTAAAGATTCCGGCAGCTTTTGCTACTCCGACTTTCCTTCCCGCAACTATTCCGGTATCCGGTACAGGTTGGATACCTAACCCTAATATCTGTATCTGTTAGGAGACGGTACGTTGTACCGGAGATAATTTGGTTTCCGATGTTTCCGTGGCAAACTAATTATGGCAGTCGGGTCTCCCCTATATACCGGAGCCTGGGGTTTTCCGGAACTAGAAAAATAAAATTGCTGCTGGCGGGTCGCATGGTCCCCGATACTTAACTCATCCCACTAATCTGGGCTATCTCACCTCCTCTTATTTGTTTTAAGAGAAATCTTATGTATAGTAACGGTATTTTACATCGGAGATTGGCGGAGCAGCTGACCCCTGCTGCCATTGCAAATATATTGGCAAAGAATGTATAGAAGTGGATATCATTTGCCCAATTTAGCTTAATAACTCAACTTTATTATCATCAATTGGTTTTTGTCGTCCCAAACCAAAATGATCGGATTTGCACCGATTAAAACCACGAATTTCTATCTCTATCTTTGCTTCTATCAAAACAGATGGATTATGGATTTATCCTTATTTAACTCGTAGGATTATTTCGCAACGTCAGCTCCTTAGGAGTCTTAAGTTTCCGATCCAAACAGGTCACACATACACCCTAGTACACACTCCTCTCCGTTGGGGGCATCCTCGAAGAGCGGGAGATTTCGTCCCACTTCTCAACTGTTGTCTCGCTTTTCTAATAAGTTGTTGATTTGTAGGCACGTTCAAAGACATTAATTTCTAATTCGGTTCAAACTATTCTCAACCATTTGGAAAAACTTGTCATATCTTAGTATCTAATAATCAAAATTTATAGAATTTTCTTTTTAAACACGAAAATGAAATCCAAAGGGTTGTTGCCTTCTTTCGCAATGAATGGATTAGTAGCTGGCTAAACGGATAGACGTGAAACTACAAAAAAAAACTTCTCAAATAGGAAGAATTCGCCTCCCTCCCCCTTTTCTTTTTCCAAGTCTCAGTCACTTCCTACTTTACTCATTGAATATTTAATTTCTGACGCGTCTTCCAACGCTACGGGGTCCGCGACGCCGTAATCCTGGGCTTCTTCTGCTGACGGGAAGACATCTCTTTCCGTGTCTTCAGAAATTATCCATAGAGGTTTGCCTGTTCTTTGGGCATAGACTTTGGTTATGCAATCGCGGAGTTTTGATGCTTCTTCTGCTTCCATGACGCATTCTCCCGCTTGTCCGTCATAATACGAACTAGCTGGTTGATGAATCATTACCCTACTTAGTACTTAGATGATTCTGATTGGGTCCAACCGTACAAGCAATTTATTTTGCATACGGCTATACTGTGAGTCAACAAAATTTGCTCAAATTAGTAGTTAAATATTAACCTCTTGTCTGAAGAGTTTTTGAAAAAAGAAATTAAAATTACTTCTAAAATTTAATTTTGTTGCAACCCCCCCCCCCCCTGCTGGGGTGAAAAAGATAGCACGAGATCAGACCATCCTTTCTTTATTTCAAACGTATTATGATGATTCCGTTGCTGCGTTGCGCTAGCAATCCCAGAGTTTGCTATATATACTCCCGATGGATAACAAAATTGGCATCACTTAAGTTAGTTCTAGAGTTACAAACTTCATTTTTTATACAAAATTTGAAAAAGAAAATTATGTAGATTCAACATTTCATGCAATTTATGACGCTAAAATATATTGACTTCGACCTGAAATGAATCTACTCAAAAAACTTATTTTAGTTAGCTTTACCCCCTCAGCGTTCCGGTATTTCGTAGTTGGATGTTTACAGGAGGGATTGCCAAGTGGGAATTGCCATGCTATTGTTACCCCAACTAGGCGAAGGCAAGATTATAATCCGCACAAATCATTGGCGCCAAGCGTGAGGTAGTGCTATACGTCTGGTGATTTCTCCTCCAGCCAAAATGGAAGATCCCATCGAAGCAGCTAGTCCCATGCAAATGGTATGTACATCTGGTACAACGAACTGCATTGCGTCATAAGCGGATATTCCGGCTAATACCGCCCCACCAGGTGAATTTATATATGAGTACATATCTTTGACTTGATCTTCCCCATTTAAATACATCATGATGCCAATAAGTTGATTTGCAATCTCATCATCGACCTGCTGCCCCAAAAAAAGAAGTCTCTCTCGATAAAGTCGGTTGATTGGAATAGGTTTTTGCAACTACCACTATACTGAGACCTCTCCCTGGAACCGTATAGGTATTATTAGATACATACGGCTCCGGTAGCTTCCACATGAAACGAGTTGAATAGATTTTTATCTATCACCCATATCAGCGCCATTGGTTCAAGTCTGTCTGATCTTTCGAACACTCTGAACCACTTCGTAACTAGTGACAGGTGAATTCACTCTAGCGTGTTCACTTTTCCCTTTTGCACCAGTGCATTTCTGTTCATTATTGAGTCCTCTTCTTCTGATGTGAAGAATCTTTAGGTTCATCTTCTACCCCGGGGGTAGGAAGTTCCGACCACCATTTGTACATACAGAACAAATAGTTTTCCTTTCCCTATAATTATTCCCACATCTTGTAGATGTAGCCATAAGAGAAAAATATATCTCTTTTTTTCAACGCCCCAATTCTTATTTCACAGCCATTTTGTTTAAGATTTATATTTAGGGTTGAGTAATCGGAGCCTAAGCAATCTGTTGATTCCAACTAGCCATGGATTCTGATGAATACCAAACCTAACCTATCGACAGATTTCTCTCACGCATTTGACCACTGAGAGATTAGTCAATTTCAAGCGAGATATAGACAAATCAATCGGGTAGGAATTGGTGGAAAGGGTTCCACCCGGCTCGACACACCGAACAAGTCGCACTATACGTCAACCCGAGCCGCATCCTCTTCCCCAGGGAGACGAAAGGGTACCTTTGGAACACCAATTGGCATATAAAAATCACTGAAAGAGATAGCAATCACCTCCGAATTTGAGACGTAGAAGCCAAATTGAAAGGGAGCTTACTTCACATTATAACACGCTCGATTAAGAATACGTAAATGAAAAATTCGCATTTTTTTTTTGCATATATTAATAGACTATGATGTAAATTAATAGACTATGATGTAAATTAATAGACTATGATGTAAATTAATAGACTATGATGGGACCAATCTCCGCGTTGTTATATAAAGTACGTAAATGCTAAAATACCCATGCCTTCATTTGTTCCTGAAAGACAAAGAATTGGCTTATCTTATGCCACTTAATTTTCCGTCTCGTACAAACAACAGACAAATAGGTGAAGCAAGAGCAGAGAACTGCTTCTAATCATGAGCCAAAAAATTGACTCGTAAGTTTCATTTTTATCTCATCGTCTATTTCTAACTTATAACGCAAGCCTATATTGCAAGAAAGTTACGTAGTGGTCACTCATTTTCAATATCCAAGAAAGGGGTTTCTCACGGGTTTGCCTTGGTATCGCGTTCATACCGTCGTATTAAATGATCCCGGTCGTCTGATTTCCGTGCATCTGATGCATACTGCTTTGGTGTCTGGCTGGGCGGGTTCAATGGCTTCATATGAATTAGCTGTTTTTGACCCATCAGATCCCGTTCTTGATCCTATGTGGAGGCAGGGTATGTTCGTCATACCGTTTATGACTCGCATTGGAATAACGAAGTCTTGGGGAGGCTGGGGCATCAATGGGGATACCGCAACGGATGCGGGTATATGGAGTTACGAGGGGGTAGCGGCAGCCCATATAATACTATCTGGTTTGCTGTTTTTAGCCGCTATCTGGCACTGGGTTTATTGGGACCTAGATCTCTTTCGAGACGATCGAACGGGAAAACCATCACTGGATTTACCAAAAATATTTGGAATCCACTTATTTCTCTCAGGAGTACTTTGTTTCGCGTTTGGGGCATTTCACGTAACAGGTTTATTTGGACCTGGTATTTGGGTATCAGACCCCTACGGATTAACCGGAAAAGTGGAACCGGTAGATCCAGCTTGGGGGGCCGAAGGTTTCGACCCATTTGTACCAGGCGGGATTGCCTCGCACCACATAGCAGCGGGGGTTTTAGGTATACTAGCAGGTTTATTTCATCTCAGTGTTCGCCCTCCCCAACGTTTATATAAAGCTCTACGTATGGGAAATGTCGAAACCGTGTCGTCTAGCAGTATTGCTGCCGTCTTTTTTGCTGCTTTCGTAGTTTCTGGAACTATGTGGTATGGTTCCGCCGCCACTCCGATCGAATTGTTTGGCCCCACTCGTTATCAGTGGGATCAGGGGTACTTCCAACAAGAAATAGAAAAACGAATACGATCGGGTGAAGCCGAAAACCTTAGTCTATCTCAAGCTTGGTCGAAGATTCCGGAAAAATTAGCTTTCTACGATTATATTGGTAATAACCCTGCCAAAGGTGGATTGTTTAGAGCAGGTGCAATGGACAATGGCGACGGGATAGCCGTTGGTTGGTTAGGTCATGCTGTTTTCAAAGATAGGGAAGGTCACGAACTTTTTGTACGTCGTATGCCAACCTTTTTCGAAACATTTCCCGTAGTCTTGGTAGATGGCGAGGGCGTTGTGAGAGCTGATGTTCCGTTTAGACGAGCGGAATCGAAATACAGCGTCGAGCAAGTCGGTGTAACCGTAGAATTCTTCGGTGGCGAATCAAGTGGTGCTAGTTTCAGTGATCCCGGTACCGTGAAAAAATATGCTAGGCGTGCCCAGTTAGGTGAGATTTTCGAATTTGATCGCGCCACCTTAAAATCGGATGGTGTTTTTAGAAGCAGCCCACGGGGTTGGTTTACCTTCGGCCACGCCACATTTGCTCTCATTTTTTTCTTTGGCCACATTTGGCACGGTGCTAGAACCTTGTTCAGGGACGTTTTTGCTGGTATCGACCCCGACTTGGACGCCCAAGTTGAATTTGGAGCATTTCAAAAATTGGGGGATCCAAGTACTAAAAGACAAGCTGTTCGAAATATTTTTTATTATTTATCCTATCAAAATACTACATCGCGGGCTAATTACAAAAAGTGAATGATTTTTCGAAGAAGAAATAGTAATAATTTTTAATTTTCCCTCAATAAATGAGTAAATTGATTTAATCGGATAGGTTTCAATAACTTGAAGTCAAGCGGAAAAAAAAAAAGAAAATTTGAGGTAACTATAAAGTTTCTCCCGCACAACACAATTAGTATGAGAGACTTACATATAATACTACAACTACGGCCGAATCCACGGAAGCACCGGTTTACACATTTTCGTTAGTAGCAACTTTAGGTATAATATTTTTTGCCATTTTCTTTCGGGAGCCTCCCAAAGTACCTAGCAAGGGTAAATAAGAAGCTCTCTCCAATTTCAGTTTTTTTTTTCAATTTTACCAAAGAAACACGTTTTCTTGCATCAGCAAAATCCTTAATGTGATGAAATTTTGGTTGATTAGAGACCTCCCTTTTTACTATTGCGAAGGAAGGTCCACCAATCTGACTAATCTTCATGTTCTTCAAAAGGGTCTCTAAGCTCTTTGGCGGGTTGGCCGGAAGCGGTATACAATGCGTAACCGGTGAGGCTAACAAGTGAACGGGATGTAGAGATAGCGACCGAAGTTGCGGTTTCCATTGCCATGTAACCCAAAGGGAAATATTAGTTCTCATTTTACTTGCTATAATAGTATACAAAGTCAACTAATTTCAATCAATCGAGCAGGCTCTACGGCTACAAAAGTTTCCGATGATACTCTAAAAGGTAAACCCAGAATCAGCTTCTTGGGAATGGTTTTGAAACCACTTAACTCAGAATACGGAAAGGTTGCTCCTGGCTGGGGAACCACCCCCCTGATGGGATTTTCCATGGCTTTATTTGCAGTCTTCTTAGTTACCATTTTGGAAATTTATAACTCATCCGTTTTATTGGAGGGTATTCCGATTAGTTGGTAGAACAGTTCTGAACCCCAGCTGATGCACTAGCATCAGCTGGGGTTCAGAACTTCATACTTGATCATAAATCGGAAAGGTAGTTCAATCGTGCAAACTTTTATTCAAATGTCTCTAAGAGACAATAATAAAATATGGGTGTGTGATTCGTTGTAACTAATCTGGTTCGACAAATAAATAATTTTATTTCTAAACATATTTAAATTTTGATAGAGTATCCGTATCTCGCCAGGTAGCGATTTAGCTAATAGCACCCGAAACGCGAGAACTTAATATTTGGTTTTATAGTTTAAACTATGATTAATCCCCATGAATTTGCCAGTTCAATTTCGTGACAAAGTTTTTATCTGATCTTGCTGATTTGGCACTGTATAGAAGAGCTATCAATGACTTTTGTTTCAATTGTACTTGTTCGTGAGTATATGCAGGTGGCCAAAAAAGAATCGTGCGGGGTTCGAGATAGTGGAGGAGTTGCTGCCCATTCAAATCTCCTAGAAAAAAAACAATTCCTCGAAGTATAGTATAAATCTAAGGTTTAGTGAGTGCCAAAAAAATCAGATTAGAACGAAGTAACCCCAAATCATTGGCTTACCCCCCCCCCCCCCAGAAAAAAAGGGGGGAAAGGAATAGATAAATTGATTGGACTAAGAGATTTCCCAAGACGCTAGTACTATTCGTCGTCAATTCAAAAATAATAGCTAACATGAGATCATGGTAAAGTGTATTTCCGATTTTTCCGAGGATGAATCGTGTGTTCTCCTCCTAATAAGTAGAAGATGTCGTAGGTCTGACGTCTCTTCCTATTTTTTAGCCGAGTAAATATTAATGGAATGAGCGCTGCTCAAACATCTTTGCTTAAGCTGTGCGAGAAAAAAGTCTCATGTACAGTTTACGAAGAGGGGGCCAAAAAGGCTTACCTATCTCACTAAGGTATATGATTGGTTTGAAGAGCGCCCGGAAATCCAGGCAATTGCTGACGATATCACTAGCAAATATGTCCCTCCACATGTGAACATATTCCATTGCTTGGGTGGAATCACGCTTACTAGCTTTCTGGTTCAGGTAGCCACCGGTTTCGCCATGACTTCTTATCATCGCCCAACTGTTACAGAAGCTTCCTATTCAGTTCAATATACAATGACTGAGGTTAATTTTGGCTGGCTGATTCGGTCTGTTCATCGGTGGTCAGCTAGTATGATGGTTTTGATGATGATTTTGCATGTATTTCGTGTATATCTCACGGGAGGATTCAAAAAGCCTCGCGAATTAACTTGGGTTACTGGGGTGATTTCAGCTGTATCAACTGTCTCTTTTGGGGTAACTGGATATTCTTTACCCTGGGATCAAATTGGTTACTGGGCTGTCAAAATTGTAACCGGCGTACCCGAAGCTATTCCCCTGGTAGGATCTTCGTTAGTAGAGTTATCACGAGGAAGTGCTAGTGTTGGGCAATCGACATTAACTCGTTTTTACAGTTTACACACCTTTGTCTTGCCGCTTCTTACTGCTGTTTTTACGCCGATGCATTTTCCGATGATCCGTAAACAAGGCATTTCGGGTCCTCTATGATTTATTTATGAGGTAGCGTTGATAAATTTCCCTCACTACATCAGTAAACGATCTCAATTACAAGTTCCCTAACTTAATAGGTTGCTGTCCTATTGCTGCCAATACTTACTATTCAATTAAATGGTAAGTTATTTGGCGGATTTAGTTATTGTCTTGGTGTTATTGTCTTAGTATTACTGAGACAAACTAATTGAAGCGTCAAAGGAAAAAATTTGGATTATGGGAGTGTGTGACTTGTCTACAGACGCGTAGGCTATGCAGACATCGAGTCGGATGCTGCCGCAGCCAAAGAAGGTGTATCTCCTTTCCGACCTTTCTTTAGGACTAAGATTTGAAACCCGGATAGAAAGACATATCTTTCTAACTAAGATAGTTGCTTGGAGAATTTGTCCCACGATCAAATCTCAAATTTTGAGAGGCCTCGTAAAAACCTATTATATATCCTATTGGGATGGTGTAAAGCTTTCAAACATACGGTTTTTTGGACGATGCGTACATTTCTCTTGCATCAGAAGAGAATTACTTGCAGGAATAGCCGTTGGGGTAAAAAAGGGATCTAAAGATATATATATGTAGCCGAAGTTGTAACAAGTTAAGATCCTATATAGATCGTAGTTCATAAACCGGAAATGACACGATACATACATATGGGATACGAGATGATCCGCGAAGCTTCATTCCGTCATTAGGCTGATTCGGATAAGAAGCCATGTCGCAAAATAATTTTGTTTTGTTTTCGTTTTTTCTTTGTCTGCCAACCCAACCGTTGCGCGATAAGATAATTCGATATTTGTTCGAGCCGTATGAGGAGAAATTCTCATGTTCGATTCCTATGGGAGAATGAGAAGTCCGCCCCAATAACAAAAAAACCTGACCTGAACGATCCTGTTTCAAGATCAAAATTAGCTAAAGGTATGGGACATAATTACTACGGAGAACCCGCCTGGCCCAATGATCTGTTGTATATATCTCCTGTAGTAATCTTAGGAACCATTGCCTGTACTGTGGGTTTAGCTGTTTTAGAACCATCAATGCTGGGTGAACCAGCAAATCCGTTTGCAACTCCTTTGGAGATTTTACCCGAGTGGTATTTCTTTCCCGCATTTCAAATACTTCGTACAGTGCCCAATAAATTATTAGGTGTTCTCTTAATGGCCTCAGTACCTGCAGGTTTGTTGACTGTGCCTTTTCCCGAAAACGTCAATAAATTCCAGAATCCGTTTCGACGTCCAGTAGCCACAACAGTCTTCGCAATCGGTACTGCGGTCGCTATTTGGTCAGGTGTTGGAGCAGCGTTACCCATAGATGGATCTTTAACTTCGGGACTGTTCTAATTCTAATAGTTAGATATCTTCTATTAACTCAAAATAGATTGAGATTCGGTCTAGGGGGCAATCGTCAGCCCCCGGGCCAGGACAAGACTTCCCTAGACTAAATCACCTTCGATTCAGAAATGTAATTTTTCTTTTCCAATTTCTGGTTAACTTATTTATTCTTCCCCTCCAAAATTTTGTACATGAAAGCGTAATACATGAAATGCAGGATCACTTGTTTCAAAAGTGGGATAATTTGGGTTCTACAATCTGTACTCGCAATTAAAATCTAATTTTTGGGTAATTCTATAGTGAAGTGATCCCACAAAGCTTTCGACACCTGATCTACAGATTTTTGCCCGAAACTTCTTATTTTTGATGAGTCTTCTCGGCTATAACTGAGCAAATCGGCAATTGTGTGTATTTCGGCCTTTTTGAGACAATTAAAAGCTCTAGCGGGTAATTCTAATTGGTCAATAAATGTATTTTTGGAAACCTTTTCCTCTAGTTTATTCGCATCATAAATTTGTGAAGATGAGCCTGCTGAAGCGGGAGAACTCCCACCGTATCCGGATCCGGAATGGGAGACGTCTTCACTATTCACGTGCAAGAAAGGACTTGGTAAGTCTATTAGTTTTTCAGAAGCCTCTTTAATTGCTTCGTCTGGGGTCAGGCTACCATTAGTCCATATTTCAATGAATGATGTTTCTCGCGTCGCTTTACCACTTCCAAATAGATGTACGCTACAATTTACGTTTCGAACAGGCATAGATACGGCATCAATGGGAAATTCTCCATTATCATATCCACCTAAATTTTCTATGCGGTATCCGCAATCTTTTTCAACCCTTAATTTAATATTTAGGGATATTGGTTGGGTAATAGTAAGTATACGTTGGGAATCGTCAATCGCCTTGACATGGGGTGGCAGTAATGTATCACCCGCAGTTACTTCTTTGGGACCAGTTACGGATGAAACTGCTTCCTTCACATCATCAGAGTCGCTCTTAAGTACAATTTCCTTCAAATTAACTGACACATCATGTGTTGTCTCTTAAATACCCGTTATTGTGGAATACTCGTGCACAACTCCTTGAAACCTCGCCCGTGTTATGCTCGTACCCCGGACTTCTTCCAATGACGCTTTACGCATGGCAGTTCCCACAGTACTAACTTGACCCCTCTTGAACGGGGATACAACAAAGCGACCATAATGAAGACGCCTATATTCTGTCTTGGATTCAACACATTTCCATTTAATGTCTTGGTTAGAGATCGATGTTTCACACGGAAGCATAAAAGAAATCCCCTTTTAGTTTTTATATGACGACTAGTTAGACACGTCTTTTTCGGGGGGGTCGGCACCCATTATATGGCATGGGGGTCACATCACGTACAAAACTTAGGATTATACCGCTTCGTCGGATAGCTCGTAGTGCCGTGTCCCTTCCCGGACCGGGTCCACTCACCATAATTTCCGCCTGCTTCATACCCCGATCCAACGAAGCACGAATAGCGTTTTCCGCCGCAGCTTGGGCGGCAAAAGGTGTGCTTTTGCGCGTACCTTTGAACCCGCAGGCACCAGCGGAACACCAGGGAGCCACTTATCCCCGAACGTCCGTGGCAGTAATGATTGTATTATTGAAACTTGCTCGGATGTGAATAACCCCTTTTTGTACTCCTCGTTTTACTTTGCGTGAACGAATTTTTTTTGAATTACTCAACATAATTGATTGATGACTCATATTTGAATTTGGAAGCTGTTTTGATTTTTTATTTGGTTCCAGATATAACTACTTTGATTACCCTTGCCTCTGCTTATGCTTCGGGTTGCAACAGATTACCATGATTCGTCCACGCCTACGAATCAATCGACACTTCTCACATATCTTGCGAATGGAGGCACGAATTTTCGTAGCTACAACCTTAAGTTAGTTAAGTAATTTTATTTATAGATTTTAAAGAGTTTTCCTTTTTCTGTATGAAGTTGAAGGAAAAAACTGAGCAAACAGATGATTGCTAGATAGTGGTACCAACAACACAACTTATTGACTACCTTGCCTACTTCGAAGTCGATAAATGGTACACCCTTTGGTAAGATCATAGGGACTTAATTCAGCTTTTACCCTATCTCCCGGTAATATTCTTATGTAATTTCGTCAGATCTTTCCCGATACATGAGTCAAGACTTGGCACCCATTATCCAAACACGCTCAAGACATGGCATTGGGAGGTGATTCAGTAACTGTACCCTCCATGTCAATAAGATTCTGCTTTTTCATCATTCGAACTAAATAAACCTCCTGTCATTCATAAATCTGTTTAATAGATTGCTAATTCAGCAGATATTACTCCCAGTGTTAAAAACATAGTAAAAAGAACTATCTCTTCAAATTCTACAAATTACCAATTACCAAACGTGACATGAAATTTCCCCCCCAATTTTTTTATATCTTGCATATCGATCCGTAAGAAGTCCATGAGATGTCGGTAGAATTGCAATTCCCATACCGCCCAATATTTTGGGAATTTCTCGATGATTGGGATAAACTCTCAAGCCAGGCTTACTGATGCGTCTGATAACTGTAATAGAGGGGTCTTTCTTCTTCCCAAAATACTTTAAGCTCACATCTAAAAACTCCCCCTTATCATCCTTGTGCTTTACGAAACTTTTTATGAAACCTTCTTCCACTGAAATTTGTACGACGCATGCAGTCATTTTAGTGGCAGGTATCCTGATCGTAGATTTCTTTCTTGTGTTGGCATTTCTTATCGCAGTAAGTGCAGCTGAGAGAGGGTCGTTATTCATGAAAGATCAATCAATAGTTTTTTAAATTATCGGTATCAGAGTGATTCCTAACCTTGTTCTTTTTCCGCTTCCCTACATTATTTTTTTTGTGCTATTTAATTGTATTTGACAAATATTCAAACCAATTTTTCTTTTTCTTCTGTAGAAAAATTTGGTAAATATTTGTCAAACGTATAATGCTAATTTATATTATTTATTGGTTTTTGTAACACTTCGGGGGCTAACGAGACTATTCTAGCAAAATTAAAATCTCTCAATTCCCTAGCTACTGGACCGAAGATCCTAGTTCCTCTGGGACTTCCCTCCTGGTTCACAACGACGGCTGCATTGTCGTCGAATACAATTGTCATTCCGTTACATCGTTTTATCCCTTTACGGGTGCAAACAACTACTGCTCTAACCACTTCTGATCTTTTTAGAGACATATTGGGTACTGCTTCTTTGACCACGGCCATTATGACGTCACCCGTACCTGCATATTTGCGATTGCCAGTCCCCAAAACTCGAATACACATTGATTTGCGGGCTCCGCTGTTGTCTGCTACATTTAAATAACTTTGATTTTGAATCGTTTGGTAATCGGGAGATATAATAGGTTTATTTTTAATACATTCGGGTGAAAAAAGAAAGACTCTGCCCAACCAAGATTTTTATCGTGACTAATATAATTTAGTTGAATTAACGGCCTATCTTTTTTAATAATTACAGGGTGATTCCTTAGACGTAACGTTACCGTCCCCGCTACCACTACTTCATTCAAGTCACTTTATTTTGATATTTCCGTTTCTAGCAGGTAAGGTAACTAAGTATCATGATTCTGTAGTAGTTATCATTCGAGTCAGAACAGGCATTTTGTGCGCAGCCATCGCCATAGCAGCTTTGGCTAAATCTTCCGATACGCCACTTAATTCGTGAAGTATTCGACCTGGTTTAATTGCAGAGACCCAGTATTCCGGAGACCCCTTGCCTGATCCCATACGCGTTTCTGCAGGTCTCATAGTAATGGGTTTGTCGGGGAAAATGCGTATCCATAGCTTCCCGCCTCGCCGAGCGCAGCGTGTTATTGACCTCCTTCCCGCCTCTATTTGTCTAGCCGTAATCCAAGCAGGCTCGAGGGCCTGAAGGGCAAACTTTCCGAAGGAAATGGTGTTGCCACGACTAGAAACCCCCCTCAATCTTCCTCGATGTTGCTTACGATATTTCGTTCGTCTGGGGTTACAGTCGATGTCGACACAATTTATCAATCTCTGATACAGAACCGGACGCGGAAGTCCCCCTTCAACCGGCTCCTCATGAATTCGACACCTTACCTTTTTTCTTTTCACACTTCGCAAATTTGTCAATTTTTTCTTTTTTCACCTCTACCCCCTCCCCTTATTATTCCATTTCTAAGAGGCGGTTCAGGTAGTACTTGGCGCCTAATTCATGGGCGAGAATAAGCTCGATTTCTCAATTTCTTTATTTTTCGTCGTTGTTGGCTTCCCTCGCCATCCCATCCGTCGAATCTCGATATTACTTAACTTTAGAAATGAGATTCGGAAGTCCTCTCGTTGTTTCAGTCTCTTGGAGCAAAGGTTTTGGTTCCCCCACAGCACCGGAGCTTCTCATCCTACTTCAATCTTATTGAATCAATGCTCCCAGCATTAATTGACTCAAAGCTCTATCTTTGATATTGACAATTAATTTATCAATTGTGCTAAATCACGCAGCTTTTCGGGGGTTGAGCGGTTAACCACACGATATTGAGAAGTAAAAATACAAATATTTGTATCTATTTTTCTTAATATATTCACGAATCAATAAGGTTTTCAGCTTTCCCATAAAAAAAAGTTCTCATGGGTAGAAATTTCAATTGTGATTAAATAGTCCCGTTGCGTCTTCGTATTTTCTTCAGTTAGCACTCGAAAGCGGGGGGTTCATTACTTCATCAATTAGTTCTTTTTTTTTTCTTTATTCGTGAATGAAGAGATCTTATTTAGACGAGTCGCACACTAAGCATAGCAAAGATCTTTTGGAGTTTAAAATAAAAATGATTGAAACTAGAATAGTATAAAATTATCTCAGGTTACATAAGATTTCACTGGGTAATTTTTAATTAGGTAGAGATCTTACCTAAGTATCCCGAAATATCCAAGTCTTTATGCCTAAAACTCCGTAAATTGTTTCAGCCGGGTGGTATGAGTAGCCTATACGGGCTTTAATGGTTTGTAGGGGAACCCTACCTTCTCTAGCCCACTCAACCCGGGCCATCTCACTACCGTTAAGGCGCCCGGCTATTTGTATCTTAACACCCCTATTTTTGGGGCTGGTTCTTCCAACTAATTCAATAGCTTTTTTTATAGTTCGTCGAAAAGGGACTCTATTTCTTAGTTGTGAGGCAACATGCTCCGCCAATATCTTCGGTTCCCCATATGGTTGATCAATACTATTTAGTATTACCCGAAGCTTCCGACTATCGATTCCCGAGATTTTTTCGATCTCGTTCTTCATTTGAGTAATCCCCAAACTTTGTTCCTGAACTAGTAAATCGGGAAATCCTGTATGTATATCAACTCGAATAAGATCTGTTTTTCGTTGGATTTCAATATGCCCAATTCCGCCGCAATTTGTGGTGTCCTTCGCGTGTTTCGAAATAAACTTCTCGACGGAGGCGCGTATCTGTCTATCCCCTTCGAGAAACTTTGGATAATCTTTCGTCTGCGCAAACCGATGAGAATAATGCTTCTGAGTTACACCGAGTCGAAAACCGAGTGGATGAATCTTTCGTCCCGTATCTATTTCTCCTGAACTCAACATTAAGTTACTAATATTGATATTACTTCTACTTAGTCTTCTTCTTTGCAGTATTTCTCAACCACCTATGATGTTTCAATTAATAATTTTTCTTTCGGAGTCATTTTCCTATCTTTCCAACAGAATTTGATTTTGACTTAGTAGTTACTTTACAAGTAGGTTTCTTTATCGGGTAACCCCGTCCTTGAGCTCGAGGACGGAACCTTCTCAAAAAAGCGGAATCCTCGACTTAAGCCTCACTAATGAACAAATCGGATTTATTCAATCCAAAGTTGGTATTGGCGTTTGCCGCCGCCGAAAGAATCAACTGCGATATGAGATGAGACATTTTATGTGGCGTAAATTCGGGTAATACAAGTGCTTCTCCGTACGAACAACCTCGGAGTTGATCGGTAACGCGTCGTATTTTTCTCGCTGATACACGGAAATTTTTTCCCAGAGCTCGCGCGACAATTTTTAAGTCGTCTTTGTTTTTCATGAGGTATAATTTCCTAATTATCGACGAGATCCCTTATCGGTTTTCGCATGTCCCCTAAAATTTCGGGTGGGTACAAATTCCCCTAGTTTGTGACCCACCATCCGATCGGTTACGTAAATAGGTAGGTGCTCTCGCCCATTATGGACGGCAATTGTGTGACCGATCGTGATAGGTACGACTGCAGAAGCGCGAGACCAAGTTATAATCAATTTCCGCTCCCTTCTTATATTGAGATTTTCAATTTCTCGTATTAAATGATTAGCTACAAACGGACCTTTTTTAGATGAACGTGTCATAGGTGATTAACCCTCCCCACTCCCGCTTAATATTTTAATTTATCAAGTTTAATTTTAACTTTAATTTTTGCGTCGCCGAAGTATGAATGGGTTGCTATATCTCCTCTTCCTTCGAGTCCTTTTTCCAAACGCGACATGTCCCCGAGGGGTTAGTGGTCTCCTCCTACCAATTGATGTCCTGCCCTCTCCCCCTCCGTGGGGATGATCTACAGGATTCGTAGCTGAACCTCTCACCTTTGGCCGTTTCCCTAACCAGCGTTTAGACCCAGCTTTTCCCAAGTGTCCATTATTTACATCGATGTTTCCAACCCGTCCTATACTTGCTAAACATTTTTGAGATATCAAACGAATTTCGTTAGGAGGCAATCTTAGTGTAGTCAATTGACCTTCCTTTGCAATTACTTTTGCTGCCGTGCCGGCTGCCCTAACCGATTATCCGCCTTTCCCAGATTTTAACTCTACGTTATGTATAATAGTACCCAATGGTATCTTGGTCGAGGTAGACCCCCCCCTCCTCCCACTACTTCTTCTTCTTCAAGAAGGAAACGATTGGGGAAGATCCCTTCCCAAACTGCACAAGCCTCTTTCGAGGCATACAGCTTTCCGGATACAAAATTTAGGATTAAATACCACTTCTAGATTTCGATGGTACAAATTGACGCCTACTAAAGCATAGGCCCTCAATCTTTGTATTTTATTTGTTGCATCCTCGACATCTTTGTCTGCACCTGGCTTTTTTTCTCTGATAATTTGGTACTTACCGAAAACTTAGCAGCAGAATTGGTGAATTCGATGATTCGCGTCAACATTAGCTAATGTCTAGGATAACTTAGGAAACCTCTTCTTTTTTCCAGCATTGAAGTAACATCATTTCCATGTATTAATTTTTTTTTTATTTTGCAGCTTCGATGTTGCCTCCGACTGCCAAACCGAATGTGTTTGAATTTTGTACTCGCCACGCCACGTTCTCAGTACGTACATCAGACGCCCTTTGTTCGTCGTTTCAATTTTGAGATTATTTATCCGCTTCCATATTATCTTACCTTTTCAAATTGATTATTTAGTTGCCTAATAGTTTGGCACGCGCTACTGTCCCCATTTAGTTACCCCAAGTAGGTTCGCTTCGTATCATTCGGTGACTTATTTCGAAGTAGTGCCTGGTTTCCGGGCCCAGCCTATAACCCGATCGATTAGTTTCGGAATACGCGAATCACTTATTCGACCCGCACTCAGAGGTAGGGCATTTCCAATTGAAATAGATGCGTCAGAACTAGACATTACAATATCTCCAACTCCAATCCCCCTTGGGTGCAAAATGTATTTCTTATCACCATCTATATAAGTGATTAGACAAATGAAGGCATTGCGGTTGGGGTCATATTCAATACTAGATACCCTTCCGGAGACATTTAATTTGTCTCGTTGAAAATCAATTTTACGACGTAGACGCTTGTGTCCACCCCCCCTATGTCTACTCGTGATGATTCCTGCATTGTTGCGACCATTTCTGGATAGTCTGTGATAAGTTAATTGCTTATGAGGCTTAGATTTCTTCGTTTCTCCAAATTGAAAAATATTTTGGTTCCGGGTGCTAGGAGTATACGTCTCATGAAGTCACGTGGCCATACTTTTTTTTCCCCCCCTTCAGGTTCATGTGTAATTTTTTATTTAAAGGTAATTTCGACTCTGTTTAAAAATTAGTTTAGAAATAAAGGAATGGAATGGCCAGCTCGAAGTCTAGCAATCATCTTTTTTATACTCTTACAATTCACATCTAATCTACTTCCGTTTCTTCTCTCATTTGTGACCCGACTAGTATTGATGCCGTCCACTCTAACACTGAAAAATCGTTCGATCCAATGTTTCATCTCGGTTTTAGTCAATTTAGAGTCCACACGGAAAGTATACTGATTTTGCTGCAACAAGCGAGTAGATTTATCGGTAATTATTTGGTTTTTCGACTTCTCCGTAGTGTCCTTCTCGCTTTGTCCGTTTTCTTTCAATTATCTTTGTTTCTTCTGTAACTACTGTATAGTATTCTAATTTGAAATTTTTAGCATTTAGCTATTGTCGTTTCCAGATCTACCTGTTTGGAAAGGAAATTCTTGATTTATCCGTTTCTTATCGTGTCTTATTTTTCATCTGCATCCAACAGGAGTTGAACCTGTGAATTCGCCAATTATGAGTTGGGTGCTTTGACCGTTCAGCCATGGATGCCAACTAGGAGAAACCCCCCCCCTTTTTTTTTTTATTAGGAGTATACCACCGCTAGTGGCAGCATATGGCTGTTAGTCACAGTATACTACATAGTCCAAACCGTGTCAAATCAAAATTTTTACGAGATCTTTATTATGGGTAGATTTCAACAAAGTTGTCCTCATGAACTGGGAACTTTTGCTCGTACCACCTCATTTGGCTTACGAACCGGAACTGATAATATTAGGGATTACGCGGGATTATACATGAAGGATCCTGTTCTAACACTCTCTCCGGTTTTATGTTCACCATCCTTAGGGGGTATCCCTCCACCATCCGGTTTTTTCGGTAAACTCTATCTCTTTTGGCATGGATGGAGGGCTGGTTTGTACCCATCAGTTCTGGTAGCGCTCATCACAAGTGTCATCTCTATCTACTATTATCTCAAAATAATTAAATTAATGTTCACTGGGAAGAATGGGAGGAGCGATGCATCCACAACTTATATACAAAATTCATTAGTTTCTCCATCAATTTCAAAAAGTTCTATTGAAATAGCTATGATCATTCGTGCACTAGCATCAATCCTATCGGGTATATTAATAGATCCCATTATCGGGATCACACGGAATACTTTATTCTAGACTCACTTCGAATTGTGACGCGAACTCTTTTTTTTCGAGCGATTTTTCTTAAAAGCCGGTTTTGCTTCTGCTATCCCAATTAGTCTGTCTCTGTAACTTATGAAATAGTTATATCTTCTTCGGTAATTGATCCTGACATTCTCCTATCTAGCTTGTATTTGCTTTTTCGCACCCGGAATCACTTGCTAGGAAAATGATCACTTGTCTATTCCGGAGGGGATATAAGTATTTCCGCGCAATGCACAGCTGGAGTTGGGCAGCGACAACCCACGCTGCTATATCTAAGTATTTAGGCGGAAGGAGAATGCCTCCCTTTCTTGTATCTTCATATGATATTATTTGATTGATACTGAGAAAAAAAATTCTCTGTAGGAAGAGGGAATCAACCACCCCCTCAGGGATGATTGATTGTGGGCGGGAACCGATTCGAACCCTCGGCCATCGCCGGTATGAAGTGGAACCCTACCACTGCATGGAGAAAAAGTGAGTAACGAAAAAGGTCCGGGGGCCTCGTCTAAACCTGGCCCGAGTGGAGTCTCACAGTTAGTAAATTTGGTGAGAAAGAGAATAAAATTTAGTAAATTTGGTGAGAAAGAGAATAAAATTCGGTTCAGCAGTTGACAAGCATATAGATATACCCGTATAATTGAAGTGGTAAGCGTAACTCCACCGTGTCTACGTGCTTCGAAGGAAGGGTAGGCATACCAGACTCGAAATCTAGCACCGCGTAGAGGTTCAAATCCTACGCGAGGCGTCCAGAGGTATCGCATTTCTGGAAGAAGTCTATCGACTTCTCCATTCTCACCAATGGAACTCAAAATTTTGACTTGGTCGATCTCCATGCTTGCCTTCTCGAGTGCAGTAGCACTGGAACTGTCTCTTCCACTCGAGAGACGAGTGGGTCCTAGTGCAGAGATATCTGAGGCGGTAAGTCCCACCTTTTCTCCTTATTCCCCTTCCAAACCAAGACTGGGACAGTAAATCCTAACATCCGAAATGACTGGAGCGAGACCCGAAACTCAAGGAATAGTTTTTCTTACAGATACAGAAGAGAAAGAAGAAATAGAATGAAAACAAAAAGAACGACTGAGGTGTGAACGTATCGGAGATTTAGACGTAAATGAAATGAGCCGTAAATTTTAGTAGTTGTGTGTTTGGGACTGAAAATCCTATCCAATTCATAGGACTGAAAATCCTATTCAATTCATAGGACTGAAAATCCTATCCAATCCATAGGACTGAAAATCCTATCCAATCCATAGGACTGAAAATCCTACGATTGGGACTCGAAATCCCAATCATAAGCCAAGTATCTGGCTTAGATACCCCTAACCAGATACTTGTAGTTTCCATTCCAACTCATAGAATAATGAATTAGTGACTCATCCGAGCAATGGATGAATAAAATTCCCTCATCTCCTCGGTAACTATCTTCAGTGTAGCTCCCAAAATTACAGGCCGACTCCTCCCGAGACAAAATACAAGACCCCAAAATAGAAGGGGGGATATTTCATCTGGGGATGATTGATTGCGGGCGAGGAGGGATTCGAACCCCCGACACCGTGGTTCGTAGCCACGTGCTCTAATCCCCTGAGCTACAGGCCCCGACCCCACTGAATCCGTTTCAGGATTCACTGAAATAGACTGGACTGGAACCAACCCACTCTCTTTCCTTCCATCTCTCTATTCTGGAGGTTATTGGTAAATACTCGTAAGCCCAAGATTCCCCCCCATTCACCGATATTCTTTCCTCACTGAGAAAAGATTGAAAGGATGTGCTATATAGAATAGAATGGAGTTCCGGATAGAGATGAACCCTACGATGAGAAAATGAAAGGCCTTTCTTTTTTTTTTTATCCTGGCGTCGAGCTATTTTTCCGCAGGGCCCCCCCTGCAGTATTGTTACCGCAGTAGAGTTTCACCACCAAGTTCGAGATGGATCGGTGTGGTTCCTCTACGCCTGGGACACCAGAATATCAACCCTTGAAAGGGAATACGCATAGAATGGGGAAGAACTCATCAGTTTGAGTCTGCGACTCCAGTCCGGAAGACACACCAAAAGTAGGGATGCACTTTCCAAAAAATATCCTGACCCGCCAGGATTCTTCCTCTATCCAAAGGATAGAGAAAGAAGAGGTACAGAATTTTACTTCAGACCCATAAATTAAAATTAATATGCTTGCTGTCACACAACCAAATACTAGGTGGTATTGCCTGATCTATTTGATCAAGTTTTGCAGGAACAAAGTTCAAACCTATCGGTCTGTTAGGATGCCTCAGCTGCATACATTACTGCACCTCCACTTAGCACCTATCGCGATAATAAACGGCTCGTCTTGCCGTGACCTTACCTCGGGCTCGAGCTTCTCAAATCGGAGACTTCTGTTGCGTTCCGCGGGAACGCTAAAGGATTATTGTCGCCCCGACTCCTTCTTTCACGCGTCCAAAGCCTCTCGAGTAAGTACGAGTAGGAGAGCACTCATCCTGGGGTGGGCTTCCTACTTAGATGCCTTCAGCAGTTATCCGCTCCGCACTTGGCTACCCAGCGTTTACCGTGGGCACGACAACTGGTACACCAGAGGTGCGTCCTTCCCGGTCCTCTCGTACTAGGGAAAGGCCCCCTCAATGCTCTAGCGCCCGCACCGGATATGGACCGAACTGTCTCACGACGTTCTGAACCCAGCTCACGTACCGCTTTAATGGGCGAACAGCCCAACCCTTGGGACGTACTACCGCCCCAGGTGGCGAAGAGCCGACATCGAGGTGCCAAACCTTCCCGTCGATGTGAACTCTTGGGGAAGATCAGCCTGTTATCCCTAGAGTAACTTTTATCCGTTGAGCGACGGCCCTTCCACTTGGCACCGTCGGATCACTAAGGCCGACTTTCGTCCCTGCTCGACTGGTAGGTCTTGCAGTCAAGCTTCCTTCTGCCTTTGCACTCGAAGGCTGATTTCCGTCCAGCCTGAGGAAACCTTTGCGCGCCTCCGTTACTCTTTGGGAGGCCTACGCCCCATAGAAACTGTCTATCTGGGACTGTCTCTTGGCCCGTAATTTTTGACACAAGGTTAGAATTCTAGCTCTCCTGGAGTGGTATCTCACTGATGGCTCAGGCCCCCCCGGAAAGGAACCCTCTCTGCCTCCCACCTAAGCTGCGCAAGAAGAGCCCGAAGCCAATCGCAGGGAACAGTGAAGCTTCATAGGGTCTTTCTGTCCAGGTGCGGGTAGTCCGCATCTTCACAGACATGTCTATTTCACCGAGTCTTTCTCCGAGACAGTGCCCAGATCGTTACGCCTTTCGTGCGGGTCGGAACTTACCCGACAAGGAATTTCGCTACCTTAGGACCGTTATAGTTACGGCCGCCGTTCACCGGGGCTTCGGTCGCCGGCTTACCCGTTCTCAGGTCACCGACTCCCTTAACCTTCCGGCACTGGGCAGGCGTCAGCCCCCATACATGGTCTTACGACTTTGCGGAGACCTGTGTTTTTGGTAAACAGTCGCCTGGGCCTGGTCACTGCGACCTCCCTTGTGAGGAGGTACCCCTTCTCCCGAAGTTACGGGGCCATTTTGCCGAGTTCCTTAGAGAAAGTTGTCTCGCGCCCCTAGGTATTCTCTACCTACCCACCTGTGTCGGTTTCGGGTACAGGTGCCCGCTTGTTAAAAGTCGTTCGAGCTTTTCTTGGGAGTTTGGCGTGGGTTACTTCGGCGCCGTGGCGCCTAGTACTTGGACGTTGGCTCGAGGTATTTTCCCTACCCCTCACTACCCTTAATGGGCTCATTAGCTTTGCGTCCTTAAACCGATAACCATCTCTCGGCTAACCTAGCCTCCTCCGTCCCTCGGGACCAACAAGGGGCAGTACAGGAATATTAACCCGTTGCCCATCGACTACGCCTCTCGGCCTGATCTTAGGCCCTGACTCACCCTCCGTGGACGAACCTTGCGGAGGAACCCTTAGGTTTTCGGGGCATTGGATTCCCACCAATGTTTGCGTTACTCAAGCCGACATTCTCGCTTCCGCTTTGTCCACACCTGCTCGCACTGGTGCTTCTACCTGGGACGGAACGCTCCCCTACCGATGTTTCTTGACATCCCACAGCTTCGGCAGACCGCTTAGTCCCGTTCATCTTCGGCGCAAGAGCGCTTGATCAGTGAGCTATTACGCACTCTTTCAAGGGTGGCTGCTTCTAGGCAAACCTCCTGGCTGTCTCTGCACTCCTACCTCCTTTACCACTGAGCGGTCATTTAGGGGCCTTAGCTGGTGATCTGGGCTGTTCCCCTCTCGACGATGAAGCTTATCCCCCATCGTCTCACTGGTTGACCCTTTTTTCCTTCTTATCCGAAAGCCACATCTAGTATTCAGAGTTTGCCTCGATTTGGTACCGCTCTCGCAGCCCGCACCGGAACAGTGCTTTACCCCTAGACGGCCTAGTCAACTGCTGCGCCTCAACGCATTTCGGGGAGAACCAGCTAGCTCTGGGTTCGAGTGGCATTTCACCCCTAACCACAACTCATCCGCTGATTTTTCAACATCAGTCGGTTCGGACCTCCACTTAGTTTCACCCAAGCTTCATCCTGGTCATGGATAGATCACCCAGGTTCGGGTTTATAAGCGGTGACAGCTGCCCTAGCAAGACTCGCTTTCGCTACGGCTCCAGGGGTTCTCCCCTTTAACCGGGCCACCGCCTATAAGTCGCCGGCTCATTCTTCAACAGGCACGCGGTTAGAGATTCAATTCTCCTCCCACTGCTTGGGAGCTCGCGGTTTCATGTTCTATTTCACTCCCCGATGGGGGTTCTTTTCACCTTTCCCTCACGGTACTGCTTCGCTATCGGTCACTCAGGAGTATTTAGCCTTGCAAGGTGGTCCTTGCTGATTCACACGGGATTTCGCGTGCCCCATGCTACTTGGGTTGGAGCGTAAGCCTGCCGTACTTCCGGCTACTGGACTATCACCATCTAGGGTGCAGCACTCAACTGCTTCGCCTAGTAAGACAAAACCCTTATAGCTCTCCCACAACCCCGTTTTCACGGTTTAGACTCTTCCCGTTTCACTCGCCGTTACTGGGGGAATCGCTTTTGCTTTCCTCTCCTCCGGCTACTAAGATGTTTCAGTTCGCCGGGTTGTCTCTTGTCCGCTTATGGATTCAGCAGACAGTTTAGAAGGTTAACCTATTCGGGAATCTCCGGATCTGTGCCTATTTTCGGCTCCCCGAAGCATTTCGTCGTTTACCACGCCCTTCTTCGTCTCTGGGTGCCTAGGTATCCACCGCAAGCCTTTTGTCGTTTGAACCTCGTTCGTTGTTGAAAGCTGTGCCACTCCAACGTACTAGTACTACTACATGCGACGCGGAGATTTTATCAACGTTCATAGGAATTTGGTCGTGGGTCAAGGTACACCGCTTATCCCTCCCCCATTACCGGGATATCAAGATTCTTCCATAATCCTTTCATACTGGACTGGTGGAGGCGATCCCATCGACTTGGATCACAGGTTGGAGATAAGCGGACTCGAACCGCTGGCATCCGCCATGGGGTAAGCCGCCGTCTTTCAGGCCTACCTGAATGATTCTACCGCGTAGGCCGATGGTAGACAGCGGCTTCCCCCCGAACACGGCCTACAACTTTCACCGTACCGCGCTCTCCGAGAGAACAACTACCCCCCGAATCGGAAGAGGCCCAAAAAAAATACCATTTTGGGGACTATTACTATTACAGCTGGATACCCCCAATAGGGGAACCAAACCAACATTGTTTTCCTCTTTGCCCCTTCCTTCTCTTGCTCGAATCTTTTTCAGTCTCAATGCCAGGTAGTTGTTCCCCTTCGACCCTTCCCGCCAGTGGAAGCAGACAGCTCGTCTCACTTCTTAAATCTGGTTCTATGGTCGGTCTGTGACCCCCGGATGCCATTAGCATCCCTTGGGGTGATCTCGTAGTTCCTACGGGATGGGGCGATGGGGCCGGTCCTTGGGTCTAGGTTCCTTTCGCTACGTCGTGCTCAAGGAGTTGAAGAGAGGTAGCCCATCAAACTGCTTGCAAGGGCCAGCTTGAGTCCCTTCCCCAGGAATCTTCCGAATGCGATAGCCCAAAGGGAGCCGCCGACTCCAACTACCACCCATGTGCGATCTGTAATGGATCTAACCGGGAACCCATCCCACCCCGCCCTACGCGACAGTTTATCTTTGTCTCAGTAGAGTCTTCTCAGTGGCATGTTTTGGTCCTCCTCCCGCATCCCTGGGGGCGGAGTTAGCCACCAGTTCAGGTGGGAGATACCACCACTCGTTACCGCCTAAGTAATTAGGCACCCAACCCGTAAGCGCAACGACCCGCTTGCAAGGGCGGCGCTCTACCAACTGAGCTATATCCCCTGTGCTCGGAACAACTCAAGTAAGGTATACATACGCGAATTGGTCAGATGCTTTTCCCGTCTTGATTTCCCTCGGTGCAACTGGGCTGGGCCATCCTGGGCTTGAACCAGAGACCTCGCCCGTGAAGTGAATAATCGCACCTACACTACCACTACTGAGTATCCCACTCAGTAAGGTGGAGAATTAATAGATTTCTATTTCTGGAAGCGACTAATCCTTCCCGAACGCAGCATACAACTTCACGCTGTACTGCGCTCTCCAAGTGTACTTGTTCCATCTCTCCCTCTTGCTTGCCTTGCCAGGGGCGAGGACTTTGCAAAAATCTACTTCATTTGATCGATGGAGGGGAAGAGCGGGCGCCGAGAAACCCTCTTGGCTTAACCCCGTACACTCTGGGATCTTTCTTCGAGCCTGTTTCCCCTATTTATTTTACCTTAAAAAAGAGGGGAGGACCGAGATGTCTCGGTACATAGAAATGGAAGCTACCTGGAATAGCCAGATAGTGGGCTGGGGCAAAAACCAGAGGTTTACCTCTCACCCCCCGGCATTCTTTCTTTTCATGTCCGGTTCCGGCATTCCCGTTTTCCTGGATAATAACTCAAATTTATGACACTTAGAATCTTACCTGCACGCGGATTCTCCGTCGATTGCTGCTTCCATGGACCCTCAAGAGAAGCAGGAGAGGCTCGTGTAGTGTGATCCCTCCGTTACCCTAGAATAGTAGGGTGATCCCGTAGTTCCTGGTTTGTGAATATGCGTCATCAGGTGCTCCGTCTTTCACATCTGGCTCAACGTTCATCAGTTTGTGCTCGAAAGATAGCCATCTATACACTGATAAGGAATGTATAGATTCCCAAGAAAGGAGGATCTGCTAGCGATGGCCGGTCCTCTCTGGATCGCCCGAACCCCACCAGTGATTCGGAGGTTGAATCTTCATTAGATCTCACCTGAGTCGCCTCATCTATCTCTTCCTTAGAAAGGAGCCTGGTTCTGAGGCTCAGGCTACCCAAAATTAGAAGAGTACGCCATGCTAACGTCCCTTGGACGATACATATCTTCGGGTCAGGCGCCGATGGGCACATTAGACTACCCATGTGTGTAATGTAAAGAGAAGTTTCCACAGTCCAGGCGCAACGGCGCAATTATCAGGGGCGCGCTCTACCGCTGAGCTAATAGCCCATCATGCAGGCCCCCCCCCCTCTCTTTGGGTAACAGGGGGCCTGCATGCGACGAAACGGGGGGGGACCCCCCCCTGTTAATTCTCGTATCTTATCGAAGGGTGAACGAAGTAGAACCACGAGAGTGTCCTCAGCTTGTTCCGACCTAGGGAAATGAGCTCGTGGGCTTGGTCTTGCTTCACTGCCGCGCCGGAATGGAACTTCATCTGTTCGATAAACAGACTTCATCGCCTCGGGATTTGTGACGGTGAGTACAAGACAAAAGTACCAAAAAAGCTTCTTCTGACTCTCCCTAAAAAGGAGGTGATCCAGCCGCACCTTCCGGTACGGCTACCTTGTTACGACTTCACTCCAGTCACTAGCCCTGCCTTAGGCATCTCTCTCCTTGCGGTTAAGCCAATGACTTCGGGCATGGCCAGCTCCCATAGTGTGACGGGCGGTGTGTACAAGGCCCGGGAACGGATTCACCGCCGTATGGCTGACCGGCGATTACTAGCGATTCCGGCTTCATGCAGGCGAGTTGCAGCCTGCAATCCGAACTGAGACCGAGTTTCTGAGGTTAGCTTGCCCTCGCGGGGTCGCAGCTCTCTGTTTCGGCCATTGTAGCACGTGTGTCGCCCAGGACGTAAGGGGCATGCTGACTTGACGTCGTCCCCACCTTCCTCCGGCTTATCACCGGCAGTCTGTCTAGGGTTCCAAATTTGATAGTGGCAACTAAACACGGGGGTTGCGCTCGTTGCGGGACTTAACCCAACACCTTACGGCACGAGCTGACGACAGCCATGCACCACCTGTGTCTGCGTTCCCAAAGGCGCTCCTCTTTTTCAAAAGGATTCGCAGCATGTCAAGCCCTGGTAAGGTTCTTCGCGTTGCATCGAATTAAACCACATGCTCCACCGCTTGTGCGGGCCCCCGTCAATTCCTTTGAGTTTCATTCTTGCGAACGTACTCCCCAGGCGGGATACTTAACGCGTTAGCTACAGCACTGCACGGGTCGATACGCGCAGCGATTAGTATCCATCGTTTACGGCTAGGACTACTGGGGTATCTAATCCCATTTGCTACCCTAGCTTTCGTCTCTCAGTGTCAGTGTCGGCCCAGCAGAGTGCCTTCGCCTTTGGTGTTCTTTCCGATCTCTACGCATTTCACCGCTCCACCGGAAATTCCCTCTGCCCCTATCGCACTCCAGCTTATTAGTTTCCACCGCCTGTCCAGGGTTGAGCCCTGGGATTTGACAGCGGACTTAAGGAGCCACCTACAGACGCTTTACGCCCAATCATTCCGGATAACGCTTGCATCCCCTGTCTTACCGCGGCTGCTGGCACAGAGTTAGCCGATGCTTATTCCTCGGATACCGTCATCGCTTCTTCTCCGAGAAAAGGAGTTTACGACCCGCGGGCCTTCTGCCTCCACGCGGCATTGCTCCGTCAGGCTTTCGCCCATTGCGGAAGATTCCCCACTGCTGCCTCCCGTAGGAGTCTGGGCCGTGTCTCAGTCCCAGTGTGGCTGGTCATCCTCTCAGACCAGCTACTGATCGTTGCCTTGGTAAGCCATTGCCTCACCAACCAGCTAATCAGACGCAAGCCTCTCCTTGGGCAGATCCCTCTCTTTTGCTCCTCAGCTTATGGGGTATTAGCAGCCGTTTCCAGTTGTTGTCCCCCTCCCAAGGGCAAGTTCTTACGCGTTACTCACCCGTCCGCCACTGGAAACACCACTAGGATGCTCCCGTCCGACTTGCATGTGTTAGGCATGCCGCCAGCGTTCATCCTGAGCCAGGATCAAACTCTCCATGAGATTAGTAGTTGTGTCACTTATAGCTTCTTTATACAGAAAGAGAAAGCTGATTGGAGATTGTTTCCTACTTCACCTATAGGTACAACTTGGGTTTCTTCGCTTCATACATTGAAGTTCATTTGAAGTGTATCCCCTACTGCTGAGTCATGTCAATCCCATAAGCCTCTTATTTATTTCCGAAGACGAAATCAACTCAGGCTCAAATTGGTTACTTGTATGTACCAAGTACCAAGCTGGGGTGACGTTTTGACGCTGGATTCCCCACCCCTTTCCCCGCCCATACTCTCACCTGCGACGAGATTGGAAATTTTCGCGGTCGAAAATTCGGACTAAACTATCCTGCTGCGGCTTATTTCTTTTCCTTAGAGCTAGGATTTGGTCGTTTCCGCATCAGTTGTTCGAAGAGACAAACAAGTAAGCGGCTTGAGGCGTCCTCTCGTTACTCTCTTATGAGAGAAAGAAGAAAAGCTCCATCTGAGATAAATAGAGATCCTCACGAATTCAGAACCTGGCATATGGCTTTCCGAAAAATGTTACCTCATCTCTCAATCTAGTTTTGAAAAATTAAGCTCCAATAAGATATTTTTCTCAGTGTTCGGATGCATTATTCGATGTGAAGTCAATATGGAAAACCCAGCTTAATTGAAAGGAGCAAAATAGGCAAAAACAGATGCGGGTGGTAAACATCCCTTACCAACGGTGCCTACCAATGGTGGGGGATGGAGAACCCAGCCCAGCCGCACCCTATCAGTATACGCTTGATGACATGACGATGGAGATCGTCCACGCCAAGGCCCTCGCTTTCGCCGTAAACCTGGACGTATTTCACCTCCCCCCCCACTTCTCAAAGATGAAGGACCAAAAAGCCCCGGACGGACCCGTAAGCTTCCCATGTGTTAGGAGCCTTGGAAGGCCCCATGAGGCCTGCATAAATCCCCATGAGGCCTGCATAAATCCCCGTATGGCAGGCGACCATGTCTATTTCCTCGAGGGCAAGCCCTATTCTTCCGGAAGGATAAGCTGGCCAATAACCCGCATTATCACGCGCTTAAGGTCACGTCTTAGGTTGGCAATGGTGGCAGAACCGCGCTCATTCCTCCTCATCTTCCTTGAAGCCTCCCCAGGGATTAGCTTTCATAAGGTATCTCGTTGCTTTCGTTATTTTGTTCTTCTTTATGGGCTGCCCACACCCGACCCGATATGAGCGCGAGTAACAGATTGCCCGATGTTTTTGTACCTATCTGTTTTTTTAGCTCTACAAAAAAAAAAGTGTGAGGCAGTTTCAGTTTTGCAAGTCCCCAAATTCGATTGAAATTCTTTTGCGAAGAATTTTAGGAGACAATCGAGGCTGCCTCCACCTCCGCCTAACATCCTTGTAACCTTATAATTCTACTTGGTATACCAGCATCCCACCTCTGCGAGTGCTAACTCCCTTTTTTGTAGGCCTTCGGTCTCTCCCATTCAGAATCTTTTAGATATGGGATTGCTAACAACAACTGATGATAGGAAGGCTTGACCTCCCCGAGCTCTTGTGGTACAATTTCGTCTCTGCGGAACCCAGATTTCTGATTCGGTTCGCGGGGGAGGGGTAATAAAATGCAGTGGAACTTGACCAGTGGCTCGTGACGGAACAGGCTGACTAAGCCGCAATCGACTAGACGAATAACCTATTAACCTTAACTTATTCTTATTTCTTTTTTGTCTGTATGTAACCTTGGTTTTTTTTCACCGCCACTTCGGCGTCGTCGTCGCTAACAAACTCCAGGTAGTGGGCGGATCCTATCTATTCAGTATTTTGGCTCACCTAATGATTAGGATACTTCGTTAGCGTTAGGTTGCCGGATCCTCTTCAGGTAGCCTCGTCGAAACGAAATAAAGAACGAGAGTGAGATATCAAAACCGTCTTCATTTCAAAACGAATTCCTTATCAAAAATTGATTAATGATGTGGATAAGCCGATACCGACTCGTCAATCTCCTCCATACTCAATCCACATCATATTACTTGCACGAAAACAGGGAACTCGTTAACAAACCTACCTGTCAATTTGGTAGATTTTTCATCTTTCTACCTGGGTTGCTTTTTAATAGGGATTCGGAAAATGAGTAGGACGCAAAGCCGAAGTCTTAAAAATGAATTGAAGAGGATTCAATTATTTTTTTTTTCTCTTTTGTAAATTCTTTTGCATTTGTAGTTGAAAACAATTGGGAGAATTTTTGGGCTTTTTTTCTTCCTCCCAGGAGTAATTGAATGACGAGGAGCCGTATGAGGTGAGAATCTCACGTACGGTTCTGTATAGTGACATCAGAGCTGTCAACTATTCCACGACTACACCAAAAAAACCCAACTCTGCCCTACGTAAAGTCGCGAGAGTTCGACTAACCTCCAAGTTTGAGGTAACGGCTTACATACCGGGTATTGGCCATAACTTGCAGGAACATTCGGTGGTCCCCGTAAGAGGCGGAAGGGTCAAAGACCTACCCGGCGTTAGGTATCACATTGTTAGAGGAACCTTAGATGCTGTAGGGGTGAAGGATCGTAAAAAAGGGCGTTCTAGTGCGTTGCAGAACATTGTCATAACTCGTATCATTGCGGTGATTCCGTATCAGTTGTTCTGATATGTTAAATGTGTAGCCGACCCAGCATTGCCAGGGGACTGAAGCCTGCTACTACAGAGATTGGTAGAAATCTATTATTATCTATCTATTTTTATGAAACAACTTGGTGTCTAAGGTGTTCTATTCCAGCAAATTGAGTTTTACCTGAACTATCACCTGGAAAATGTTAGGACGTCTCTTCCTCTTGGAACAGGTTTAGATTACGACTACGGAGATTCGGTGAAGGCTTTATGCACATCCACTGATTGGATTGATAAACCTACGGACATTCTTAGTAAGACAACTGAATTGCAAGATTTTTCCCCTTTATGTCTAGAAGATTTCGACTTCTTCTACCCGTGGAATAGGAAAAAACGGATACTCAATGTGCCATGAGTAAATATGATTTGCATTTTCAAAAAGAAATTGTTCGAAATATTTTGAATAGTTTCTATTCAATCATGTGGAAAGCTGTATTCGATGAAAGTCGCACGTGCAGTTTGGAGGGAGATCCCCGAGTAATCGGTGGATCCACCCTACAATATGGGGTGAAGAAGCCAAAATAGTAGCTTAAGATACAATTGAAATAAAAGAATTGATTCAAATCTGACAGATTTATATTTGTAAACTCGCGTTACATCGGAGCAGTGTAGTGAACAGAAAGAGAAATATCGAATCAGACCCAATTTATCGTAATCGATTAGTAAATCTGCTAGTTGATCGTATCCTGAAAAATGGCAAAAAATCACTGGCTTATCAGATTTTTCATCAGGCTATGAAGCGGATTAGATAAAAGACAAATAGGAACCCACTGTCTGTTCTGCGACAGGCAGTGCGCAGGGTAACTCCCGATGTAGTAACAGAAACCAAACGTGTAGGTGGATCAACTTATCGAGTCCCCGTTGAAGTAGTACCGGCAGAGGGGAAAGCTTCGGCTATCCGGTGGTCATTAATCGCGTGTCGAAAACGCTCAGGTCGAAGTATGGCTTTAAGATTGAGCGATGAATCAATGGATGCCGCCAGGAATTCCGGTAGTGCCATACGGAAAAAAGAGGAGACTCATAAAGTTGCGGAAGCTAACAAAGCTTTTGCTCATTTCCGTTAGTTTCAAATTCGTTCCAATCCACAAATTTTCCGTTGTGGATTGGAACCGGGGCACAACCTTCATTTCGGGGAATCAAAGGATACAACGACTAAATGGTTGAGTGGGTCGTGAACGACGAATAACGGGTGTCTAAGCCACAGATGGGGATTGGCAACTTCTTTTTTTCTAGCTCGCTAATTATTATATTCCTATTAAACCAATAGTTTTGCGAGGGGGGGGGGCCAATCCAGGGTTGCGGAGTGTCTCGCAAAAAGGCTTGACGCATGATCAGTTTTTCAGAGACTAAAATTGATTTAGGCGCGCACCGCATACCGCATAGAGCAAAAATCTAATTTCCTTTTTGAAAAACTGATCATGCGTCAAGCCTTTTTGTAAAACAATGGATAAAAATTGTTTGAGATATTGAGAAGAAGCCCCCACATTCAATAAATTAAATTTGGGGACTCATTTAATTTCGGTTGACACAGAGAGATTTTTGTGATATATTACAAATTAACAGGCTTACTAGCCTGGGGAATCACTACTTATTTCTCGAAAACCAAAAATTATCATGACCGCAACTTTAGAACGACGCGAAAGCGCAAGCTTATGGGGTCGCTTCTGCGACTGGATCACCAGCACCGAAAACCGTCTTTACATCGGATGGTTCGGCGTCTTAATGATTCCTACCTTACTAACCGCAACCTCTGTATTCATCATTGCTTTTGTCGCAGCCCCTCCTGTAGATATTGACGGTATCCGCGAACCCGTTTCTGGTTCTCTGTTATACGGTAACAACATTATCTCCGGTGCTATCATCCCTACTTCTGCAGCTATTGGGTTACATTTCTACCCAATCTGGGAAGCAGCTTCTGTCGATGAATGGCTTTACAATGGTGGTCCTTACGAACTTATCGTTCTTCACTTCCTACTTGGTGTAGCTTGCTACATGGGTCGCGAATGGGAACTAAGCTTCCGTTTAGGTATGCGTCCTTGGATTGCTGTTGCATACTCGGCTCCTGTCGCAGCCGCTGCCGCCGTTTTCTTGATCTACCCAATTGGTCAAGGAAGTTTCTCTGACGGTATGCCTCTAGGCATTTCTGGTACTTTCAACTTCATGATCGTCTTCCAGGCTGAGCACAATATCCTTATGCATCCCTTCCACATGTTGGGTGTAGCTGGCGTATTCGGCGGCTCTCTATTCAGTGCTATGCATGGTTCTTTGGTAACTTCTAGTTTGATCAGAGAAACAACTGAGAATGAGTCTGCTAATGCAGGTTATAAGTTCGGTCAAGAAGAAGAAACCTACAATATTGTAGCTGCTCACGGCTATTTCGGTCGTTTGATCTTCCAATATGCTAGCTTCAACAATTCTCGTTCTCTACACTTCTTTTTAGCTGCTTGGCCCGTGGTAGGTATCTGGTTCACCGCTTTAGGCATTAGCACCATGGCATTCAATTTGAATGGTTTTAACTTCAACCAATCCGTGGTTGACAGCCAAGGTCGCGTCATAAACACCTGGGCTGATATCATAAACCGTGCTAACCTAGGTATGGAAGTCATGCATGAACGTAACGCTCATAACTTCCCTCTAGACTTGGCTTCTGTTGAAGCCCCCTCTATAAACGGGTAATATCCGTCCGGTTATGCAGCACAACTGGATGCCAAATCTCTCAACTTCGGGGGAGGAGATTTGGTGTCCAATGAGGTGAAGGTTTGTGCAATAGAACGCATGGAAAAGATGATAACAGCTTGTCACAATTTTACGATTCTAAGTATCTAACCTTGAATTTTGGAAACCATTTGGAATATCCTTCCGCAATTTAGTAGATTACGAGGTAATCTACTCCGATTTGCAGAATGCTTGCAATCTATCACCCCATTCTCTTGTATAAGAGAGAGTGAGAGTGTATCCCCCATTCCAAAGATTTTCTATTGTCTTGCTATATACATACAGTTAATATGTATGTGTATCAATCGAAGAACCTATCTAGCTTGCTTAACGAGTAGATCTCGTTCACGTCCGGCAGGGAGGGCCAGCTAAATCAACAGAGGGGGCGGACGTAGCCAAGTGGATCAAGGCAATGGATTGTGGATCCATCACGCGCGGGTTCAATCCCCGTCGTTCGCCCATCCAATTGGGTAATTCAATCCTTCCTATCGCTCTGCTCTGGAACGGAGAAGATTTATTACGGTAGCTCATTGAGATATGTGTAGGTCTCTTCGACAATAACAATTGAGAATTCCCGATCTAATTGCAGTTTTGGATACGATTATTCAAAGAAATCACTATTTCGTTTGAAATCTTTCTATTATCCCATCTTGAAATTTTCGAAATTATTGTTATAATGGTATAACAATTGTGGGAAAGAGAGAGTGTCTATCGCATAGAATTAATATGAAAAGAGAAAGAAAGGTAAAAAAGATGGCAAAAAAAAGAGCAGGAAGTCCACATTTTTCATCTGAAATTTCAGAGTTAGTAGGAGTCAGTCTATTAGACCACTTCTTCAAATCATTGAAAAACCAACATCTCAAAGAATTTTTCATTAGTCCATCTTCCAATTATGAACCTTTTATCAGATTATCTGACTTGTGATTTCTGAGTTCACTATTTTTACGCAATCTGCGTAATTCACTAAAAGTAGATAGCGGCATCAACCTGGAGATGCTGACGTTGTTAACAATACCAATATCTATGCACCGTCTGAGTGACAAAAGGTCGATCGAAGGAAGTTTTATAGTAGCGGAAGTCATTAATGGGGGTGACGGGGTGATGAAAGAGCAAGCAGAAAATTATGGTGACTTCTCCTGCGACTGCTTCCCTCGATTCGAAAGATCTTTATCTGTTGAAAGGAATGGAAAGGGGGGAGTACTTCTCTCCCACCACTTAAGTTTGAACGAAGATAGTTCTGCAGGTTCAACGAAAAAGGAGAAGCGAGTTCATTATGCCGCGATGATTCATCTGGTTTGCGGTAGATGGAAGGCATGCATAGTGAGGGATTCACTTGTTGATATATCCAACAAGGATGAGACTGAGAGGATTCAAGTATTTTTTAGGGTTTGTAGAGATAAGCGGTTACAAAATTCAAGTAGGTTTTTGAAATTCTATAAATATTGTTTAGTTTTTAGAAACAACCAAAGTAATTTCGATTCGTTATTCTTTTGGGAAAATCGTAACAAGCAAGATCTGGATCGGTTACAAGCAACACAATTGGGAGACGACTCATTAAGTCCCGCAGTATTAAACTCCTACGACAGGGCGTTACTCGAATCCGTAGATTCAGCAGATCCCCGGGGGGATGGATCGGGATTTCATTTCGAGCGAGAAGCCTTTTCCAACTTGTCTTCATTTAGGTTTTGTGAGAAGATGACGTCGTCTCGTGGCTGCATATCCGGATTAGATTGTGACAGAAATGGGGAAGGATTTTCCATCCCACACACTTATTCACAAATAAGAAATGAAGTAATAAATCGACTCACCAAAATTCTCTCGATAATTCAGAAATCAAATCTGATTTTTGATGGGGCTGTAGTTATTGACGTCAGTAATAGTGTTAAATCTGGGAAAGGATTTCCGTTGAAAACGAAGGATGACATATCGCTTACTGAAATATCTGGCAAAAAACTTGGGCTAGCGAGTGGCAGACGCCTCAACCTCAATGAGATTATTCCAAACTATTTTCAAATAGCTTCAGGTATACCTAGAAAAATAAAAATAAGTAATCGAAGTGAAAATACTACTTCTTTAAACTAATTGAAAGAAAAAGGTCACATACATTCGATATATCCTTTAGTTAGATTGTATGGAAAAAATAGAATCATATCTCTCTACTCAACATACATATTTCTTTTCTATGACTATTTCTGCGCATTATCTACTCAATATTTCTTCCAAATCAAATATCGATTAGATGTCTGGACGGGGAGCGGGGAGCACGCCGGTGTAACAAGAACTGCAACTGAATTAATGGTTTCAAAATGGAAAGATAACGTAGGGCGCCTATTGAACGAATATATTACCTCTCAAATTGATGAGTGTAAAAATGTTCAGTCAAATGTGCATAGCTGGCTCAATACGATCGGGGATTCGTCTCTTTCCCCTGTCGGGGAAGTATTAAAATATGACTTGGAGGAATCAATTTGCCGTGTATCAATAATAAGAAGCAGACTACTAGATAGTAGTAGTGTCAGTCTGGGTAGTAACAATCAACAGAACGAAAAATCTTTTCATCGATTTATCAATGTTTTTTTTCTTTATAAAATGATTGTTGCTGAGGTTACTCGCCATAAAGCTTTGATATATACCATTGATTATTGCATCGAAAAATTGAATGATATAGATATCGATTTCGAGAAATTGAACAAGATAGATTTCATGATACTTGATGTTTTATCAAGTTTAGTCGATGGTTACATTGACGAACAGCTACTTTTGCTCAAAACAATTCTTGAAAGAAAAAAGGGTTTATTCATTGAATCCAAATTGTTAGTAAGTGAGAAATCGGTAGGCTCTTCGACCGAGCTGGAACCTGCAGTGAATCCTACTTCTCTCGGGTTGCCCCGCATCGAATCCATCCGAGCAGGATTTTCAAACAAAGCTCTTTCCATTACAGGGAAGCAATTCTGGAATCTGTTTCTGCATGATTTAAACCGCGGGGGAGGTTCAGCTAGAGATATTGGTGGGAATACTTCGAAATACATTTATGATCAGGCTAATAAACTAAACTTTCTAGACGACTCACCTGTACGGAACTGTGCCGGAAGCAGCTTTATTCCGAAAATGAAAAGAAATCTTTTTATTGGGAGATGCAACAGTAGTTATCTCAACGTCTTAGAAAACTTATATGCGGGCTCCGAAGATGAAACTATCTCATCTAATATCATCTCATTTATCCATCCCCAACTGTCGGATTCGTTGTCATCCAATTTTTCGAAACAGGCAGCAGGGGAAGTTGCTGGCCACGTACTTACACCAATTCAACTTCTTTTGCCTAATCTGCATGAATCTACAGCATTGGTAACTCATTCAGATGGACTTTTCTATTCTATTTCGGATCTGAAGAGGTTATCGGCGAGTTCGAACTCATCTCCTCGTGAAGCGGTAGAGTCGTCTTTCTATTTGTGCAGTAGCGATAGAGTGTCTTTGTCTTTGGAGGAGATGTCGATAAACTACGATTCATCGTCAGATCGGCGACCCCAATCTCGCCCCAAGATTCTGGTATTGGATCGGGTCTATCAAAAGAATTTGTCTATTAGGTATTTATGGGAACCGGAAGAAATGAAAACATCTTATTGGTCGCTAAGACTCCCATTATGCAACGATGTAACATCGAGATCTCTAGCAGAATCGATTGGAAAGGAGGTTGCGCACGAAGATACGGACTTCGCGGATCAATTTATCCGGAAAGAAACTATTTGTCCATCCCATTTTACTAATTTCAATGAATTATTAAATGATTTGAAGAGATATAAGATCTCTTGGATCTTTTGGAAAAACAATATTGGTGAAAAATGGAGCTTATTTATAGATTACATACCTTGGTTTTTTACCCCCACCTGGTGGAGATACTTCTACGATCTGATTAGAGAAACATATCCAGAAATAGTACTTAAAATAAGTTATGACTCAACTAATGACCTTTATAGAATTTATAAAGTAATTGCTGAGGATGTAGTAGATGGCGCGAAAGCCTATTTATTCCAAAGAATGCAAAGCCTAGGATTGAGATTCGACAACGATTCTGTCAATACTATAGTATCCGAGATAGGTCTTCTTATTTTCGAAGAAATTCCTGATAAAGCGGAGATTTTACATTCGGGGGGATGGTCGGTATCTCAATTTTCCAATAGGTCTATCTTCTATTACTTTATTCTTTCAGTATTCACTGTTCTCGCATTATTCAGACACACTTTGTCTGCTGTTTCGGGTTTCAATTCCTTTCATTTATGGAAACGTTTCAATACTATTGAATATTTGACAGATCCAACGTGTCGATCCTATTTGAAAAAGGTGATGTATTCCCCTTCGACAAGCTACATGTCAACGAGAGATCTACTAATCTATTCTTTGAATAGATTCTTGAATTATGTAAATAATCTAATATTTTTCTCCTTTGTGAAAAATGAACTCGATTCATGGATATTTCATAGAGAAAGCTCCGATATCCTAGATGATAATAAAGAACCACTGACTCAACATCTAGTGACAAGGAATATTCTTTATAGGTATGTGTTGAAATTGAATTCCAATTATGATTTATTGAGCAACGATATTTCTCATGAACCTTATCCCCAAGAAAGATCTAATGTTTTAGCAAACTTACTTCAATTATGGCAAAATGATCTATCGAGTCACAAGATCCGTAAGTTGGATCCTGCGGAGAAGTGGGCTTTTTTTGCACCCGAGAGAAATATTTTATTTTCAGTAACAACGAGACAAATAGGCAGTCTACTAAATATGCCATGTCATAACATACCTATCTCACTTCAATCGGGATTATTCCCATCTGAAGGGATTTTGCTAGTAGGACCCATAGAAACTGGCCGATCTTCCATTATTAGAGATTTAGCATTTGATTCCTACTTTCCAGTGGTGAAACTGCCGATGAAGAAGATGATATACAACGAATCCTTCTATAATAATCCACGTGGAACTTTCATCTCGAAAGAAAGCGTACACCGAATAATTCTCGTCTTTAAAATGGCGAAAGAGATGTCTCCTTGTACACTATGGATTCAAGATATTCATGAATTGAATGTTATCCGTTCGTATCATAAGCTAGAAGCTGAGCCCAAATTCTTACTTTGCCAAATATTGAAAAGTATTGGTGACAGGCGCAGCAATTCCAACATCCGCAGGAATGTTGTTATCGCTACGACTCACGTACCTGCGAGGATAGATCCAGCTCCAATAGCTCCGAACCGGTTAAACTAATTAATAAATTTTCGAAAATCCAGCGGGTATCAACGTCACAAAGAATTATCAATTCTACTACGTATCAAAGGTTGCAAAATGGAGGCTAATCCGCCCCTTCCTATTATTGAAAGTATTGGGTCTGGAACTACGGGTTATAGTAAACGAGATTTATTCCTTCTCGCTAACGAGGCGTTATTAATAGGTACGTCCAAAAGAAGTAAGATTATATGTAGCAACGCAATTGAATTAGCTTTACATAGACAACATTCGACTGCTAGTGATATGAGCAATGGGATGGAATCCGGTTCCGAATGGGAAATTTTTTCTTACGAGATAGCGGAAGCTACTTCAAAGAAGAGTTTGATAAATACTTATCTCACAAATATTGGTCGTAACGAGTTAAAGATGCGATTTTATTATTTGTCTAACTGGTATGTGGAACCTTCAATAACTAAGTCAACATTTAATGAATTCACTCTATTTTCGCATACCCTAGGGATACTAGCTGGATTAGTAGCTCGCGATTCGCTCCAAATAGATATGAGGGAAAGAGAGAATTTCATTGTTATCGACAAACTCGTAGAGAATGACTTGAACCTAGCTTGTGGTGTACTAGAAAATCTATCGACTAATTTCCCACGTTCGGGGATTTGTAAAGACGAAGGTCAACACAATAACAGTCTCTCCTTTTCCGTTCCTATTGATAAACCCAAGTATTGTTCAGATGTAACCTCTACAAGCCGTTCTTCTAAATTTGTGAGAAGGGTGGGATTTAGCAGTCTAACCGACTTCGAACTGCAACAGTCACCCAAACTAATAAACTCAGGTCTGACGGGAGTGTCGCGTGAGATCACTTGGTCCCATAAGGCTTGGCGTCTCCGTTTCCTGCGAGGCGGGGCTTTTGAATTGGCGAGGGTATTATCTGAACCCAATCATTTGTATAATTTAATTCTCCTCTACCAAAATTATAATTATATACCCCAACAAGATTTTGAATTCAATAGGATTAAGGGTGACAAAAGTCAATGGTGTGATAAAAGCGGATATCTATTTAGTTTTGAAAAATATCCGATTAATTTGACAGAACAATTTATTGAAAGATTGGAAAACCGGTTGGATACCATGTTGTTACGCGAGCAATTTCTCGAATTGGGAATATCCGGCGACTCATCTAATGAATATGAAACACACTGTAATCGATTCGATGAAACGATTCGACCCTTCGGGGCGCGCTTCATCTGGGACCCCATGCTTCTGTTCCAGCCAGATCCTAACATTCCTTCCCCACGTCGCAGCTTGTTGCCGACAAAAGAACCGGCGCAGAGGCTTTACACCATTTACGGTATAATAAAGCAGCCCAATAAATTGTCAAATAATAAAATTAAAGATTTTTTTCTCTACCGTGAAGATAATTCGAACCGTGAAGATAATCCGAACCGTGAAGATAATCCGAACCGTGAAGATAATCCGGAATTGGAACCCGACTCATCTATTAAACGGTCGAATAATCTCCCTTTGAATGAAGAGGAGCAAAATTCCGAATACGTCAAAGAAATTTCCTTTATGGATATACATCTGCAGTATCCGAAGACATTTTCTTTCGATCGCTTTGATTCCTACGTGGTAGGAGAAGAGTTCCCAGAGCGATTTCTTCGATTTAGGCTTCTGGTTCATAGAAACAAATGGATGAGGCGAAACCGTTCCCTATTTCAAAATTTTCTTATCTATAATATGTTGCTTGAAATTTATTAATATCTATTCAACCCGTTCTGGCTTGGTGGGGTGTCACTGGATCGAACGACGAAACAATTTCCTCATGAGAGTTCATAAAACAAATCTTAGATACCCCTCATTCCGTCTAGATCTCTAGCAATATGATCTCTAGCAATATAATTAGAAGCCAAATCAGCAAAAGCAAGATCTATTTTTTACTTTTACTGATACAAATAATTATTCTTTTGTAGCACCTTAAAAAAAAAAGTTAAGGAACTGAAGACCATTTCCTATATGAGTATTTTATGAGCCTTTCTGCTTAGAAAGAAGATTGGGAAGCATCAATAGCTTATTCCGTAGGGATTTTGCAAAACAACTTTTTAACCTCACGCTTGGAACAGATCCTTTCCCTTACAAATTACAAAATCGTGGATTTACCCCCCCCCAGATGACTGATTGATTCGCCCATTCCAATCGCTCAATACACCGGAATTGATTGAAGCGGGGGCCCACAAAAACGACCTATGAGAAGGCAGGGTCCTTTCCTTGCCTGGGGTGGGGGTATTCGGGGGGGGGGGCGGTAAGAACGCACAAATAAATCTCCCTTCACTTTTTAGAGCTGGAAAAAAGGACGATACTGAATCATTCACTGGTTTGTGGGTCGTGAATCAACGCAATTTGATTTGGCATATGTGGGAAACAAAGCTATCCAATAATTAGGAATTATCGACGTAGATTGGAATGAATCTCCCCGGGTAGGATTCGAACCTACGACCAATCGGTTAACAGCCGATCGCTCTACCGCTGAGCTACCGAGGAAAGTGGTAGGAGATTCAGTCCCACACACACTCAAAAATCTCTGTTCTTTGAACCGCTTCTGAATCTGCAAGGCGTTAAGCTTTCTCCAACATTTCGTGAAGTAAACTTCACGTACACCCCAACCTCCATTATAGGAGGAGGCGGCGGCGATAGCAATCCCATTTGAATGGGATGGGGTCCCCAAAATCGGGATAGGGGGGGGGGGGTCGATCGAGATCTAGATCAACCCCACAAGCCCCCCCCCCATGATCTTTATCGATCAATCGCCAATTAGTACATTCTATTCCCCCCCCTCCAGGAGGCATAGTAGAATAGCCGCAGGATTCTGTTGCCTCATAGATAGAGGTACTATCTTTGTCTTTGAGGAAGAAAAACAGCAAAAAGGAGAGAGGTCGAGATGGGGAAGATGAAGAATAGTCGGGATAAATGAACACGAATTGGAGCTTCGTGCCCCCATGATCTTTATCGATCAATCGCCAATTAGTACATTCTATTCCCCTAGTTGCGCTGGTAAGGTAATTCCAATTACGATAATTCCAACTACTAATCCGAATAAATAATAAGATATTCTGCCATTCTTCTCACGCCGTATACCCTCCCCAACAAGAAAGTTTGATAAGCCAGTTGCACTAATAGACCCATCAATTATCCATTGATCAAAATACAAAACTAACTTGCTTAATGACAAGACACCTCGGTTGATGTAGGTGTCGTGGTAGTAATCGATATAACCTCGATTTATAGACCAGTTTCTTATGAAAACTACGAAATTTTCCAAAAAAATTTCATTTTTTGACTTGAAATCTTCAAAAGACTTACTATCAGTAAGTTTTTTAGTTTGGCCATAAATTTTGAGGGAAATAAATAATCCCAGGAAAGGTAGACTAAGCGAAGGAGTTGAACTACCTAATATATCTACCAAATTTTCGAGATATTTATTGTCTTCCAAAAAAAAAGGGAGAGAAATTAACCAATCAAACAAGAGATCCAGACTACCCAATCTTAAAATTGGATCAATTCCTTTCAATCCAAAAAATATAGTAGGGATTGCCGGGATGATCATAGGTAATACCATACAAAAACTTGATTCCTGGGGATGGAGCAAGTTTCGCTGTGATTTACCACCCCCGGGGTAATAGTGGATTACACGACTTTCCGGTACTAGAACTGAGCCTTCTCGCATATCTGTTGTATGCGAAATATTATCGATTTCTCCTGAACGCAAGTTTGGTTGAGCCCCACCCCATAAAGTAGTAATGTTTCCGGATGAAACAAAGGTGTCGAAACCTGCGTAATTTATTTGATTAGCACGAAAATTCCCTTCGAAAGTTAAGAGATAAATACGAAACGTGTAAAACGCGGTAAGCCCCGCTGTAATAGAAGCTAATAATCCTAGAGAAGGTGATCGTAGCCAACTTTCCGATATAATTTGATCCTTCGACCAAAAACAAGAGAATGGGGGTACGCCGCACAGAGAGAGAGTTCCCGTAGGAGAAGTAGTTCCAGTATATGGCATGCGTTCTCTTAAGCCACCCATGAAGAACATATTTTGACTTTTAGTGGGGGAATATCCAACTACTTTTTCCATAGCATGAATAACTGAACCAGAGCCCAAAAACGATAAAGCTTTCGAATAAGCATGTGTAATAAGATGAAACAAAGCAGATTGGGAAGCACCAATACCCGAAGCTAGTACCATATATCCTAATTGAGACATAGTGGAGTAAGCCAAACCCCTTTTTAGATCTCTTTGAGAGAGAGCCAGTGTGGCACCTAACAAGGTTGTTATACCGCCCACCCACGAAATAGCATACATAGCTGGAGGCAACAGCAAAATAAAGTTGAAGATACGAGCTATAAGAAATATACCGGCAGCCACCATAGTAGCCGCGTGAATAGGAGCCGATATAGGCGTAGGTCCCTCCATAGCGTCTGGTAGCCATACGTGAAGTGGGAATTGGGCGGACTTGGCAGCTGGACCTAGAAATAGTGAAAGGGCTATTGTATTAGCAAAAATTGGATTGATAACGTCGCTGCTATTCAATTCAAGAAATCAGTCACACAATTCAGAGATCTCGAAACTACCCGTTATCCAGTAGATGCCTAATACACCTAGCAACAACCCGAAATCCCCGACGCGATTGGTTACGGAAGCCTTTTGGCAAGCATTCGCTGCGCTGGATCTGGTAAACCAAAAACCTATTAACAAATAGGAACACATTCCGACTAATTCCCGAAATATATAAATCTGTATCAAGTTGGGACTGAGAACTAATCCTAGCATTGACGCAGTAAACAAACTTAGGTAAGCGTAAAACCTGGCGTATCCTTAATCGTGACACATATAGCTATCACTGTAAACCATCACTGAAATTCCCGCAGTAGTAACTAGTATTGACATAGCGAGAGTAGGTGGATCAATCAAAAACCCGATGTTCAAGCAAAAATCACTTTTTGGAATCCGAATCCACAAATACTGCTGAATGGAGTGAGTTGCTGCTTGTTGCCAGAAGAGGCCAAAGGAGACAAACATAGAGGTCGCTAATAAAAAGATATTGAACACAGCGCACGGGCGACGCAAACTTCTCGCAGCTTTTGGGGCAGAGAACGACAAGGATCCGGTTAAACAAGAAGCTATCAGCGGACACAGGGGTATGAAGCAAGCATATTTAGTTGGGAGTTCCACGGTCGTACCAAATCCGAGGTGATTTCGTTGTCGTTTTCAACTTCTTTCTATTAGGAGTCAAAAATGAAAAAAAAAATATGGGCATGAAATAGAATATATGCACGTCATCAGATTAAAATTTAACTATTACACAAAAACCACGACTCAATTTCCCTCTTCTAGTTTTTTATTAAAAACTTGACAATATCTCGAAATGCTCGAGATACTTATTAAGGTGATATAATTTGATTGTGACTAGGGTTGTTAATCAACCCCCTCAATGTTTTTTTTTAATAAAAAAAAATACGGAGAGATAAGAAGAGAAAATTAGAATGAATAACTATGCAATAATTGACATCGGTGGTAAACAACTCCGAGTTGAACAGGGAAGATTTTACGATGCCCGAGACTTTACCCCAATCCAACAAATAGTGGCGTGCAACGCGGAAATATCGGTAAATCGAGTCTTACTTATTCGTCACGGATCCAGTATTGAATTTGGATATCCGTGGTTGGACAATGCAGCTGTCAAAGGCAGAATATTACACAGTTGCTTCGAGAAAAAAATGGTAATCCAACGGATTACGTCTAAGAAAAAAACACGACGAATTCGCGGATATAGAGGAAGTATGAGCCGATTTGTTGCTGATTCTATTTGTTTCGGTCGTAAAGACCTAGACTAACTACTTCTCCAACCTCTCGTCCATTTTTGATCGCACTCAATTCATATATTTCTTACTATTATATCCATTCCATCGGTACGTATCAACATAGTTTATTTTAAGTTACTTGAATATAAATATTAGATATATGGCAGTTCCTAAAAAACGAACTTCTAGGTCAAAGAGAAAAATTCGTAATAAAACATGGAAAATTAGACCTGCAAGAGTGGCGTTGAGGGCGTTTTCCTTGGCCCAATCCATCTTAACCGGTCGTTCAAGAAGTTTTTTCTATGCATTAGAAAATGTAGCGTTTAAAAAAGTAAAATGAGGAAACAATAATATACCGTTTCCGTCATCTCCATAAACTTATTAGACAGCGCTTTCATTTTTTGTCTATCCAGTTGGATACCAAATAATAAAACTTATTTCCATTACAAACGCGAGTCAATGACGAATTATTGGCTGGTGTTAAGAATAATTAACATTCTGCAACAAATTTTCAGCTTTCGAAGCAAGAAATAATTGTGAATATGATTAACAGTAGTATTATTCTTACTAATCATATTCACAACTATTTCCCGCAAAATATTAAATAATGGTAGGTTTTATATTTAGATACATCTAAATTTCTCAATTACTTGTTTCTAGAAAGATCAAAACTACATAGTTTTCCGCAAACTTATCTTGTAAACCAAGTATTACTAGTTCTATTCGGAATAACAGGATTCGAACCCGCGACCTCCATCACCCCAAGATGGCGCGCTACCAAACTGCGCCACATTCCGTAATATGTACATATATATATATATGTATGTCTGGCGTTATAATTAACACCAATACCCCTTCAAATTCACTGATTATTTCTCAAGCTAATATTCCAATTCTTAAAAACTTTCATTTTTAGAAAACCTTCCTTGCTTTGTCGCTTTGATAAAGGTTTTTCGTTATACCCTTGCATCCTCGGACATTAGACGTTGACTTATCAGCTTGAATCAATATATAATATTGTTACATAATATATATATATATATATATAGATATTCCCTGCAGAAGGAGAGAGGAGAGAAGGAGAAGCCGCTATGGTGGAACAGGTAGACACGCTGCTCTTAGGAAGCAGTGCTAAAGCATCTCGGTTCGAATCCGAGTAGCGGCAGTTTTGATTTGGAGGATCCGACCTGTATATCTTTAATGAGAAGTTAAAGAAGTAATTTATATATATGCTGACAAATTTATGCTGCTTCCATAATACAAATAATTTGAAGAAGGAAAAGTATAGATATTATTTCGAAAATATCTGACTTGAAATTTTCAAGTCGAAGTTAACTAATTTATTGGTCTTCTTTCACTACGACGTATACCTACATGGATATCGAACAAACTTTGATCCACATTTCGTTCTTGATGCTTTTTTTTGCTACATCGCTCAACCTGACCAATTTATCCTATGAATCTGATAAGTCAAATAGACTTAGTGCAAAGATTATGACAATTGCTTTTCCGTGTACGACGGGGTTTTCGGTAGCCCGCTGGTTCCAAACTAAGCACCTACCATTAAGCAATTTGTATGAGTCGTCGATGTTTATTTCATGGAACTTCTCTTTATTATACGTAATTTCGGAAGTTAGAGATCAGAATGGGTTGTCGGGTGCAGTTACGGCGCCGGGTGCTATGTTGACTCACGCCTTTGCAACTTTAGGTCTCCCCGAGGAAATGCAGCAATCCACGCCTTTGGTACCTGCTTTGCAGTCTCATCGGTTGATGACGCATGTAAGTACAATGCTACTTAGTTATGCAACCTCGCTGTGTGGGTCTTTGTCGGCAATAATTCTATCGAGTATTTTTCACGGTAAGTTAGAAAATTACTTCGTTTTCGATTCGAGACGGGTTTGCAACAAACGTATCGCCTTGCTAAAAGTTTCGAGTGAAATTGATGCGCGGAATTTCTTTCATCTACTATCTCTGAATTCGAAGAAATGTCAATTAATTAATCAATTAGATAAATGGGTTTATCGAAGTATAAGCTTGGGGTTTTCTTCATCAACCATTGGTGTACTTTCCGGAGCAGTGTGGGCTAATGAAGCTTGGGGATCTTATTGGAGCTGGGACCCCAAAGAGACTTGGGCGTTAGTAACTTGGCCGACACACGCTACTTATCTTCATACTAGAATAACTAACACTAACAAGCAGACGGGAGAGGGGCCAGCTACGGCAGCATCTGCAGGTTTCCTCCTAGTTTGGATTTGCTTCCTGGGAGTCAATCTCTTAGGAGTTGGATTACATAACTACGGATGGTTGGTATAAAAACAATAAAATTTAAGTCAATTGAGAATTTGTCTTGTTCAGTGTATTTTTGGGTTCACTGAGTAAATAAGAAAGAATTGATAGGAAAAGCAAGTATACGAGTATAATAAGGAGGGAAGCAAAAACAAACATTTGGATGCAATTACCTATTGCTTATACATCAAATGTTTGTTTTTGCCTCCAACTTTGTTTTATTTGTGCTAGCAGTTATAAGCATAAACAATTGCGAAAGGGCAAACATGTTGTATACGTATTGCGTATTAAGTATTATTGATGCAACTAAATTTGGCAAGCTTTCTTACCGAATAAAAGCTGAGCCCCCCCACCCACTATTTTTGTATCATCTATTTTTTTTTATGCAACTCTTTTAGGTTGGGTTTTTGCTTTCCCCTCAGCTTATATCTAAATAGGAAGACAATATCGAAAAAACTTTACCATCCCGTAAAGGTAAAATTAGATTTGGGTATGAGCCGATACCTAGTATTGGTAAAAGTAGACAAATTGAGATAAATATTTCTCTCGGACCAAAATCAATTAAAAAAGGATTTGATTCATTGGCTAACCTGTAACCATAAAACATTCGGCGTAACATGGATAGCAAATAGATGGAGGCTAATACCGTACCAGTTGCTTCCAACACCGTAATTTCTGCTTTGAAGAGAAATGAATATTTTTCGCTGGTAACAACACCCAGAAATACTAACAATTCTGATACGAAACCGCTCATTCCTGGGAGTGCGAGAGATGCAAGCGAGAATGCACTAAACGTGGTAAATACTTTAGGCATGGGGGTTGCAATTCCCCCTAACTCATCAAGAATTGGAGTATGTGTTCTATCGTAGCAAGTGCCTGCAAGAAAGAATAAGGCTGCGCCAATTAAACCATGAGAAATCATTTGCAATAAGGCTCCGTTAATCCCCGCATCTGTCAGAGAACCAACCCCAATGGCTACAAAACCCATATGAGAAATTGACGAATAAGCTATTCTCCTCTTGAGATTACGCTGACTCATAGAAGCTGGAGAAGCATATACAATCTGAATTGCCCCGAACAAAATAAGCCAGGAGCCAAATAGAAAATGCGCATGAATTAGTAACTCCAAATTGATCCGAATCAGCCCATATCCTCCCATTTTTGATAATATCCCAGCTAATAACATGCATGTGCTATAATGTGCCTCTCCATGAGTATCTGGCAACCAGGTGTGAAAGGGGAATACTGGCAATTTCACCGCATAGGCAATTAGGAAGCCTAGGTAGAGGGCAATCTCCAAAGAGATGGGGTATGATTTATTCATCAAAATCTGAATATCGAACGAGGGGACCCCGTTTCCGTAAGAACTCGTGGTTAATGCTGCTACCAAAAGAAAGATTGAGCCGCCTGCTGTGTACGAAACAAACTTTGTGGCTGAATATAGACGCCTTTTTCCACCCCACAAGCATAAGAGTAAGTAAACTGGAATTAGTTCCAATTCCCACATAAGAAAAAAAAGCAAAATGTCACGGGAAGCAAACAACCCAATCTGACCACTATACGTAACTAACATCGGAAAATGGAATAGCCGTGTATTGCGAGTGATAGGCCAAGCCGCTAGGGTTGCCAAAGTAGTTATAAAACCCGTCAGTAAAATGAGACTCATCGAAAGTCCATCAACGCCAAGTATCCAATGGAAATGTATAGAGTTTATCCACTTGGACGTCTCCACCAACTGGATGGATTGAAAATCAAATTGGAAGTGGCAATGGAAAATATAAGTAATCAGTGAAAATTCCAAGATGCAGATTCCCAAAGTATACCATCGAATGATTCTGTTTCCATTGCGAGGCAGAATTGGAAGCAAAAGGCTGGCAAGAATTGGAAAGAGAACGATCGCTGTTAGCCGAGGTACATTACTCATCATAGATAAAAAAAAATTGATACAAAGAAAACTGCATGGACCAATTAAGACGACTCATACTCGGACTTCGTGATGCTGAAGCTTCGAGTACGAGTCAAAATAATTTATTAATTCTTAATTTTTGCCATCTTATCCGACCACTAGTAGGCCAAACCCATACTGCGGGTTGTTTCAGCCCCGAGGTAAACGCGTACACTTAAGAAATCTGTTGGACAAGCGGATTCACATCTTTTGCAACCCACGCAATCTTCTGTTCTAGGAGCGGAGGCTATCTGATTTGCTTTGCAACCATCCCAGGGTATCATCTCTAACACATCCGTAGGACATGCCCTTACACACTGGGTACAGCCGATACACGTGTCATAGATTTTTACTGAATGTGCCATTGATTTTACTGACTCCTATCAAATTACTATTATTAACTCGTTTTTAGTGAAAAAGTTAAAATGAGAGGTTTTTCCATTTATTTTTTATGTAAATAGCTAATTTTATAAAAAACTGAAGTATTTCTACTTTTACTCAGTTCTCTATAATTGGAAATTGGACCCCCCCCCCCCAATCCCCACCTTTTTTTTTATTTTCAAGTAATAATAATATGTCATCGCTATAATCTGTTTACTACTTCTGAGACACGGTATAGAAAAGATATCAAAACAGTTTGATAAATAAGGATACTCTACTTAAATAGAAAAATCGATTAGATTTACAAATTCACTCCCTCTACTTATCAATCACCATTTTAACAAATTAAACTGATCGATACGAGTAGATCTCCCATTTCGTTGAAGAGAAGTAGCGGTGGCTAACCCAGTGGCGGCCTCAGCAGCCGCGACGGCTATCACAAATAGGGGGAATATTTCCCCCCCCGCTTGGTTATTGCTAAGAAAATTTGAAAATGTAATAAAATTTAGATTAATTGAATTAAAAATTGACTCAAGACTCGTAAGTGCCCTAACCATATTTCTACTCGTAATTAAACCGAGGAATCCTACACAAAAGGGGTACGCACCTAAAATTAGTCCGGGTTCAAACATTTTTTACCAAAGCCCTCCTGAAGAAACTTAATAAGTCAGAATTTTTTGCTATTATTAGTAGCAAGTTAAGATTAATCAGGAAAATGAGGAATGATTGTCACTGCGAGATGATAGAAAAGATGACTTTTTGTCAATTGTACTTGTCTCTTCGTCACGCGCTGAGTTAACTGCTCCCACCAAAGCAACTAACAGAAGTATTGAAAGAAGCTCAAATGGAAGTAAAAACTCGCCGAATAATTCGTAGCCAAGTTCGTGTATGTTAATCGCGTGTATATTTGACAAAGGAATCTGCAATTGATCGATTACACTTACACCAAACCAATTTGTGTTGTGAATCATATTAACCATTACTAATAAAAGGCTTACACAAGCTACTGAAGCAGTTAAAAAACCTATGCCCCAAAAGGTAGAACCGGATTGCATGGGTTTGTTGGTAACCATTACAGCAAATACAATTAATACATTTACAGCTCCTACATAAACAAGCGGTTGTACGGCAGCTACAGAATCAGCATTCGATACAAAGTGTGATAGGGATATACGGGTGAAAACCAACCCCGAAGAGAAAGCAGAATGAGCCACATTAGCAAATGATGCTGTACCCAAACTTCCTAGTGAAATACCCAATTCTATTAGTGACAAAATAAATTCATGAATTAATTTAGATAGATTCGTTGGACACAAACACTTAAATATCTTATGAGAGTTCTACCTCTACTTCGTAGTTTTCCTCTTTTTTATTGGTTGCAGCAAGTATCCAAATCAATCAATTTACTGTCCAAGATATCTAATCAATTGGCAGATGACTATTACTTACTTGACAGATGACTAATTACTTAGCAAGTTTCTCACTCTCAAACCCTTTAGATAGGAAGTTTAGTGAAGTAGAAACCACTTGAATTGAAACATCTTGGGATATAGAAATAGGTAAACGACCCAAAGCTGTTTGATCATGATTTAGTTCATGGCGGTCATAGCTGGAAAGTTCATATTCTTCGGTCATTGATAAACAATTTGTTGGACAATATTCGACACGGTTTCCGCAAAAGATGCAAACTCCAAAATCGATGCTGTAGCTTCCTAATCGTTTTTTCTTGGTGTCCCTCATCAAAACCCAATCTACGACCGGCAAATTTATCGGACATACTCGGACACAGACTTCGCAGGCGATACATTTGTCAAATTCGAAATGAATGCGTCCACGAAATCGTTCAGATTATAAAAGTTTTTCATACGGATATTTAACGGTTATAGGTGAGCGACTTAAGTGATCTAAAGTAACGGCGGAGCCTTGACCTATATATTTTGCGGCTTCTACGGCTTGTTGCCCATAATTGCGAAATTCAATTAGTGTGGAAAACATATAGTAGGTTAACCCAATCTGCTACTTGTTTGAAGTACAGATAGACGTAGGTATGGAAGAAGAAGCAAAAAGCATTTTCGTTTCTTCTCCTTCTAGTAGACTAAACAGATTTGACTTGAACCGATGTTGAAGTAGAAGAGGTCAGCTTATTAACAAAAGTTGAAACGAAGCTGTCAGCAACAAGTTTCCTAAAGCAATAGGCAAAAGAAATTTCCACCCGAGATCTAGTAATTGATCTATTCTTACTCGAGGCAAAGTCCATCTCGTTAAAATGGATACAAATATAAATAGAAGAGATTTTGATAATGTAGTGAAGATGCCTATTCCTAGTTCCAATATGTCAAAAGATTCACCGTTGGAACCTAGAACTTGGAAATCTTGTCCGATACTTCTAAAGTAGGGAATTGATAAATCCCACCCCCCCAAGTATAAAATTGTTACAAATAGCGCGGAAGCAAATAGATTTGAGTGAGAACCAACATAAGATAGACCAAATTTTATTCCCGAATATTCGGTTTGGTAACCCGCAACTAGCTCTTCCTCGGCTTCCGGCAGATCAAACGGTAACCTCTCACATTCCGCCAATGACGAGATGAAAAAAGCTAGGAAGCCTACGGGCTGACGCCACAGATTCCACCCCAAAAACCCAAATCTTATTTGTGTTTTCACTATATCAACTGTACTCAAGCTACCGGATAGGCATAGTCGGCGACGACCTCCGCCTCTAATTCAAAACCGTACATGAAGTTGCAATTTCATACGGCTCCTCATCAATTTCATGGAGAAGTACTAATGACGCACGGTCTATCAGATAAAAATAATCACCTGGAATTAATGAGATTCTGTCTGCCACAACAAAGTAGTTGCTTCTGAATCTATCTCAGCCTCATCTATTTCCTTTTTAGAAATTCTGATCTGCTGCAGAACTTATCAAATTCAGAAAATATCGTTGTAATTTCTAGGGAGAAAAGTAATATTACTTCTACTTCTACCTAAAGATAGAGCTGAATATTAAATAGAGTATTTAGCCGACGTGCTTGTTGTGCAAAGCTCCAGTCTAAAGTTGAAAAAGTTCACACCTGACTATTCGATCACCAAAAGTATCATGGGGATTACTTCGTTCCAAACGGTTATCATCTCAGTGAACAAAACTATACTCGAGACTGAAATCTTTTGGATGTACTACTCAGCCGTCCCTACCAAGGCCGAGTCTGTCTCACGTGGAAAAAAACTGGCAAAAGCAGATAGAAATCTCCAACTGCCAATCCTTCAGATATAGTAACACTACGAATAGGCTTGCTTACTATTCCAACCCCCTCCGCTTTACAGATCTCTTGCGCATATTGGTGTTTCTCGCTGTTCACTTCCATTAAATCCTAGAGGGAAACAGAAAATGGTTGCCCATTCCCGCGTCAAGCCTAGATGACGTCTAGGCCAGGGGTAAAGCGGTGTTCCACCGCTCGGATCTTTTATGCCCGTACATGGGATATGGGGTTTGACCCCGTAACTGCGAAGACGCCGTTTGGTCTCACCCAACTAACTTTTTGGTCTACCACTTAAGAATCTTCTTAAGTTATATATAAGTATAAGTTTTCATCTACTATTAATGTTTACCGAATCGCACGTAGGGATGCAGCTAGTATACGCAAGGCCGGGGGTATTTCGTAACTGATAGATTGGGCGGCAGCCCTGAAACCACCTAAGATGGAGTATTTATTATTTGAGGCGTATCCCGCAATAAGAAGACCCAAAGGTGCGACGCTTGAGATAGCGACCCAGAAAAAAGCTCCTATACTCAGATCAGATAAAATGATATTTTGGCCAAAGGGTATTACTAGGTAACTTATTAGGACTGGTGTGACTACAACGACTGGTCCAACAGTAAATAACCAAGCATCACCTTTGGATGGAATGATATCTTCTTTTAATATAAGTTTTATTCCGTCTGCCAGAGATTGACCAATTCCCAGTGGACCCGCATATTCCGGTCCAGTGCGTTGCTGCACACCTGCAGACACCTTCCGCTCAAGCCACACGATTACTGATACCCCTACCGTAACTCCCATAACTAAAATGAGGGTAGATACTAGAATCCAAATTGATTCAAAAGAAGTTCTTGCAAATTCTAACTTGTTAAATAATTGAACTATCTGTTCTCCGCAAATTTCAATATAAGTTATCATCTCAGCGGTCAACCTCTCCCATAATAATATCTATACTACCTAATATTGTCATAATATCTGCGAGCTTCATTCCTTTTATCAATTGGGGAAGAATCTGCAAATTTATAAAACCAGGTGGACGAATTTTCCATCTCCAGGGGAAGATGTCGTCATCTCCAATCAAAAGGATTCCCAACTCTCCCTTGGGAGCTTCGACTCTTACGTAATGCTCTTGTTTAGGCAATTTAAAAGTGGGAGAAGATTTCTTGCCAACGAACTGGTAATTGAAGCCACCCCAATCTAGTTTTTTTTCTTGTTGGACAAGACGCCGACCCTCCAAATTTTCATATGGACCTCCTGGAATAAGTTTAAGCGCTTGCTGAATGATATTTATTGATTCTTTCATTTCATCAATTCGCACCAAATAGCGAGCTAAGGAGTCTCCCTCTTCTTGCCACTTAAGTTGCCAATCTATATTTTGGTAGCACTCGTAGTTATCGACTTTTCGAAGATCCCATTGAACTCCCGAGGCCCGTAATACTGGGCCAGATAAGCCCCAATTGATAGCGTCCTGTCTGCTAATGAAACCTACCCCCGTTACCCGTTTCAGAAAAATAGGGTTCCTCGTAATTAGTCGCTCATATTCATGAATTTTCGGGAGGCAGTAGTGACAGAAGTCTAAACACTTATCTACCCATCCGTAAGGCAGATCCGCAGCAACCCCCCCCACGCGAAAGTAGTTATGCATCATTCGCATACCGGTAACAGCCTCGAACAAGTCATAAATCATTTCTCTTTCTCGAAATATGTAAAAAAATGGAGTTTGCGCACCAATATCTGCCAGGAATGGCCCAAGCCATAACAAATGTGAAGCTATTCGACTTAATTCGAGCATGATTACGCGTATATGGCTAGCTCTTCCGGGTATTTGAATATTTGCCAATTTCTCCGGCGCATTGACCGTTGCTGCTTCAGCAAACGTGGTGGCTAAATAATCCCATCTTGTTACGTACGGAAGGTATTGCAAAATTGTCCTATTCTCGGCAATTTTTTCCATTCCTCTATGCAGATATCCCAGGATTGGTTCGCAATCAACGACGTTTTCGCCCTCTGAGGTAACAACAAGCCGAAGAACACCATGCATAGATGGATGATGAGGGCCCATGCTTATTACAACTGGATCCAATTCTTTGAGATGCATACCCGTAAATTACTTCCTTTGCTAGTAAATATCACAGGATCCAGCTTCGCCAGAAGAAACTGTGCCAAGCCAACTTTAACATGTTGAAATTTCAAACCTATGATCAAAAATCAACGCCTTTTTAAACCCCGAATGCCTAAGTTTTTTACAATATCCGTATAGAGAGCTGTATTCTTATCGGCTAAATAAATTAGGAGACGCCTACGTTTACCCAGTAATTTTTGCAAACCTCTTTGGGATGAGTAGTCCTCGGAGTGTAATTCCAAGTGGGAAGTAAGTTTTAAAATCTGACGAGTCAAATAGTGAATTTGGGAAGCCGCAAACCCAGTATTTCTGTTCCCACCGACTAGCTGCGCGTCAACATATTTATATTTATTCGTAGTAATAATGATAATGATTACGATTGCTTGCTCCACCCCAAATTGATTATAAGCTGTTTAGTCACCAGTTGCAGTAGTGGCGTCTTAGATAAAAACAAATATAATTTCCCCTATCCTTTGAGTATGATGAAATATTTTATCAGGTGAAATGTTAGTACATATGTCTCATCCACGAACAATCACGGTTTTTTCTTCTCAGAATTTACATTCTATTAAAAATGTATGAAATTAATTGGAATTACCTCTGTTTCGGCAATTCCAATTAATTTCACATATGTTACTATCTCTTTTTCTGTCTCTCATCCCTTCTTGCTCTTGCTAGTTCCGAATAGCAGGATACATGCGAATTTTAAGTATTGTGAATCGGCTTCCAGTAAGAAGGTTGAAGCAGAATCTGCCAGTACATGCTAATTCCTCTAGACGATGGCTGGGCCACAAAAATCGCTTAATCTTTTGAACTTCTGTTAGCTCCAAAGGTTGAAATTCTCTACTATTACGGGTCCGTCCAACTTTCGACATAGAATCAAATCCGGAATCGAGGCAGTTTGCTCTTATTTTTGTAGACCTCGACATCAACAGAGATCGGAGAAATCGGAATTCCCGTCGACGTCGTGGAAGCAGAATATCTCCGATGTTATAAATATGAGACCATTTTCTGTTTCCCTCTGTGGCTATAAGGGATATTTTTGATATATAAGTATCGCTATATATCTTTCTGTACAGTCGTTTTTTAACTCCCTTTCTCAATCTAGACTTGAGTTTTAGGGGAGGATGTATTATTTTGTATATTAAATTTTGATCGTCAAGTAATACTGGTAAACGGTGAGCCGAAAGAACAGCTAAGTCATAAAAGAGATCAAGTTTTGTTTTTGCCTTGAAATATAGGCCTAATAGCTCTGAATCTAAATTGGTATCTCTGCAAAGTTTGTAGAGATCTTGATCATCCCCTAACATTCTTGCGAGAATTATCAGGCTTCTCAGATTTTCTAGTTTTGCCTCAGACCTCCATTTCCACCGAAATAGGTAGTCTGCATCTTCTCTTTCATCTAGCATTATTTCGTACAGTTCATCAGATACGTTTTGGAACCTACTTTTTATATCAAATATTGCACCACATGCGGTATTATCCTTCAAGATAAACTCTTGTAAGTTTTGTAAATTATTTCTTGTTCTTTCTCTTTTTCTTCTGAAAGAACCTTTTGCTTTTATTCTTGGAAAATCTGTAACTAACCACGACATCAAATCAAACTTAGAGTTGAATTTCATCTCTGAATCGGAGGTGCAGAGGTTGAAAAATCCCCGCACTTTTTCTCTTTTTACTTCACCAATTTTCGAGACGCGATTTTCGAAGTAAACCCCTTCTGTGACAGTATCTTGTCGGATGGACATGTCTTGGATATCTCCATTTCGTACAAAATCAATGACACTTTGTAGTAAATTTCTGTGTTTGCGGAGTCTACTTAGATTTCTAATTCGACTTCTAAGTAAGGGGTTTTCTATATATATGGAATAATGGTGTATCTCATCTCCAAGTACGTGATTTTCTCGTTTATTTGCAATTCTTTTTTCCATACTACCTAACTCGCCCAAGCAGTCAAAATTCATTCTCCACTTGTAGGGTGCTATGTCGCGCCACAGTGTTAGTGGTAAGTTGCATTTAGAAAAGCAATCTAACCATTTATTCCAGTTACTTTCATCTAAATCACGTAATTTTTTTAGAAATCCCCATTCTTCTATGGACTTCATAACCTGCTTATTTATAGATTTAGTTGCAACAATATTACTCGTCTTACCAAATGATATATCTGTGCAATTACCTACTTCACTTGGGTTTAAAGCTTGCGGGTTGTACCTAATGGAAAGCTTGGAGGAATCTTGCAAATAAACTGAAGATCCTTTAGACTGGTAAGGATTAGATCCTTCACTCCAGTCTACATCGATTTCAAGCTTTCCCCTACGACTGTTCTTGCTACCAGTCGACAATAAATTCAGGCTTAGATTTCTATCCAGGCCGAGGTCCCAAATACTTTTGTAAAGATAAGCTTGAGATAACCGTTGAGTTTTGCCAAACCATGAAAATCCATTTTTTGGTTTGGAAGAAGCTAAATTCATTTTATGAGTAGTACTATTAATTACCTCTATTAGTCGCGTGTGCAATACGACAAGTTCATCAAGATAATAACAGAAACCTCTGCTAACTCTTAAATATGATATTGATGTAACTAAGAAGCATCTTCCAATTACCTCTGCAACGAGTATATAGAATTTCAAGATTATTTCTTGAAAACTGGTTAACTCGCCGTCATCCAATTTTGCAACGTCGGAGAAATCTGTATTCTTTAACATGTAATCTAAATTTAAATTATCAACCTGAGTTGGTTCGGTATCTCTTTTATCTAGGCCAATCCCTGCACTTAATGGGGTTGCTAATTTGGCTACGTTTGATAGCAATCTTTCAGTACGCGATTCTTGAGTAACTAATTGTTTATTAATAGTACTACTAAGTACTTGACTACCAAGTACTTGCACTTTCCCGCTAATATTGCCAGATCTAGCATCTTCTTTATCAAAATTTGAATTTAATATTACTCTGTCGTTTATATTGTCACCGGGTGCAGATCTCGTCCGAGTACTATATGTGGAGTTAGCTGATACTCTCCTGACCTCATAAAATAAATTAAACTCCTTCAGTAATATTAAACTAGGTTTCAACAAACTTCCCAAATTTAATTTTGAATCGAGAATGCGGTAGATTTTTATGGCTCCCAGCGAAAATATCTTTCTACAAGTTCGAATCAGTTTCTTCCTAATAGGCCTCCAAAATGAAGTTTGTTTTCGGATATTTCCAAAAGGTATATCTGTCTGATATCCCAAAACGGTTAAATAAGTAAATCTAGCTCTCTTCTTTATAAACTTTCGTTTATTTCTCGATTTTTGACTCCAAAACAATTGAGCTCCCATATATCTCTTATGAGGAGTCGATTTTATTCTCCTTCTGCTGCAGTGCCAGGGTTTCAGTTGAAACGGATATACAATCTTTATTTGTATACCTTCTTTCGACCAGCGGGGGGGGAGGTCATCCTGCGAGAACTCATCGCCATCAAATGTACAATTAATGTGAATTTCCTTTTTCCATTTTGTCCAATCCTTATTCCATTCAGACTTTTGCCAAAGCAACATACGGCCAATAGTTTTAAAAACTATAAGTACAGGTAGCTTTATAAACTTTCGAAATTTGGATTGAAAAACCAACATGTAACCTCTCCCATTATGGATGGGTCCTATATCTGATCTAGCAGCTGCAGCTGAACGAGCAAGCTTTGACTGACTTAAGATTTCCCTCTTTGACGAAGAATTAGCTAATTGCTGCCCAATTTGGTAATTTGGAATGTCTCTCGAGTCGGCAAGCAAATTTTTCGTCTTCGAGCCCGTTAACTGCTTAACTGGCAATTGAACTAAAATAGGTATTTCCACTAACCTGAGGAAAAAAGCCGAACGGATTTTATCTTGTAGGGCCTTCCATAGCAAAGTTTTTCGTCTACTGGACCGCATGGACCCCTTCAACAAGTATCGGCGAAAGTCAGATATTTTTGCATATCGCCTCACTAATCTTACTGATTTGGGCCTTCCCTTTGCAAAGTTAACTCCCAGATTTCGTAGTTTTCTGTGACGAATATCACCGTCTGATCCTGAGATGTCGAATCCGTCATCGAAATAAAGTTCATTACTTCGAGCCAGATGTGCAACTAGATCCTCAATTTTGTGCTGCAGTACCCACATCCTTTTCCTTGGGTTTAGGGGGCGTCTATGACTGCTTCTCAAAAATCTATCTGATAAGAAAACTTGGTCGAATTTGTAGCAGTTTTCTTCCTGCTTTATATAAGTCAAGAATAATGCTCGATCGTCGGGGTAGAAGTCCAATATTTCCCCCCAAGTGACAACGGGTCTAGACGAGGTTTTTATCCTATTGAGAATTGTTGTCACCTCATCTTGGTACTTACCTCGCTTTCTGAAGATGAATTGGAACATACGTTGAGCTTTCGCTGGTAAAGTATCCCACGGTAAAGGGTTTCTGGTTCTTCGCCGCAATCTCTTGCTACTCGAAAAAATCCAATCCTCAATAGGATTTTTTTTAATCCTAATCCTAGCAACATGTTTCCCCCCCCTATTTTGTTGCTTTGTACTTAATGTATCCCAAATCCATCCGCTGATTAATTCGTCTCTCGTTAGAAATGTTTGTGGGACCGGAATCTGCATACGGTAATTATTCATGAAGGGGTCGTATACGTGGGGTACTCTTTTTCTACCTCCACCTAATAATCGACTTTTCACTTCCAACGCTTCCGGAAAGGTAGACTCAGTATCCAATAATTTGACTCTATCGACTAATTCTCCTTGAACTATTTTATTTCTTATTAATTTCCGTAAGATCCAACCCCGATATGGGGAATGGGTCCCCGCAAATTTATGGGACCTGACTAGAGATTTCTCCAATTACTTTTCAAAAATTGACAAACTGGGCAACGCTGCAATGCATAACCTAAGTTTCCCATCAGTTAAACATTTATTGAAGTAATATGTAGACGTTTTCACCTTGTAAAAGCCACTAGTTAGATTGATTCGGCTATTTTTTATGTATCGATCACCTCGATTTTTTCTTGAGGGATCGTAAAAAGAGATAGGCCACGGTTTGAAAAGCCACCACAGAAACTCCTGAAATTCGGCAATTTCCCAAAAAGACATTTCCCTATCATAGGGCTCAGTCACTATCTTTACGGTCAAAAAAGATACCGGGGCTCGGCCCAGATAAATTGGCGCATTTACTGCAAAAACAATACTAAAAGTTGTATAGATAGCGCGTTTTACCAATAGATATATAATCGGTGAATCTTTTTTCACGCGAATTAGAAGTAGTTTGGAGAAGTAGCTGCATGCTATGTGACCACCTAACCAGCCTAATACACTGGCTATTAGGAAAAGTAAATTGTTACTGTAACGAAAAAGAAGGAGATGGCTTAGTCTTGCTAGCACAGGACTCGGTAGTAAAATTGGATTCAGAAGTTGAAATAAAAAACTATTCAAGAATAAGCCAACTAGTCGCAAATCATACAACGAGGTGATGGGACGCAAAGCGTCATTGTTTGGTAAGTCGCTAATTGTCAGGTAGTACACGACCACGTAAGGGATTACCACGACGGCTAATAGATGTGGCTTCAACAACAATATATAAATAGGTGGACAATATATTGACATTACAGTCGCTAGTTGCGCTAGCATTAAGCCACTCAAAGATGCAAGACCACCCATATATCCCTCCAAGAGGAAGGATCTCGCACATAATAGCTGGGAAGGTCCAACAGGTAGTGTTGCTAGTAAACCGTAGTAGAAACCAAATAGTATATATATATAAGGACTCATTGATTTTAGCCCAATTATTGACAAAATTTCTGATATATTTGAATTTGTTGTAGTTTTTTTAATGTACGACTTTGTTGTCCCGTTTTCACACCACCGCCCCCCCGCCCTTCACCTAGACCCTTTAATTTAAAAAGTGTCTTGCATCTCAACGGCTCCTTTTCCGACGTCCATTTTGATACCATTTCTATTATACACATAAATGCGAAATAAGACAAATGATTTTTGAGGGTTGGCTACAACTTTGGCCCGCAAAATTTGCGGGAGAATTTGGAGTCTACTTTCTTAACCAAAAAAAATATTAAAATGAATAATTGTTTTGATTAAGAATTATTTTATAAATATAGAGAACTGTTCATACTGATTTTTTAGTAATTCTCAAATTTTTTCTTAGTAGAAGATGTTAACTAAACATCTACCTTTTGTTTCGATAAATTACGGCAGCCAGATAGAGAGTCACTTCTACGTCGCAGTGGACGAGTAACTAGCTCGAGGGCGTCTCGGGCGTTAACAGATCCATGAATTTGCGCAAATGTAAATTCAACCGACCATTTGGTATCGATATTCCTAGCCTCTAAGGGATTAGCGTGAGCCATTCCAGTGATGGCCAAGTCGGGTTGTAGTTCATGCATACGCTGTACCTGGCTGTAATTGTCGGGTTTTTCGACAATCCGAGGCGTGGGCTTCTTCATCTTCTCGCAAGTACGTTGCAAAAGCAATAGCTCAGCTGCCTGATATCGTCTATCCATATATGGAATACCTATTTCGTAAACAACCATTCCGCATCGAATTAAAAACCTTGCTAAAGAGATTTCCAATAGGTTATCACCCATGGAAAAAATAGACTTACCAGTTAGTATCTCGAGATAATCGCTAAGACTTCCCCATATCCGATTCTCCCTCTCTTCCAGACCATCTGGTTTTAAACCAAACACTGAACAAATCTTCTCGATCCAAGCACGTGTTCCATCAGGACCGATAGGAAAAGGTGCCCCGATCAACTGGCATTTCCTCCGACGCATCAATGTTGTTGCCGTTCGGCTCAAAAAAGGGTTCACTCCGCATACGTAGACGCCTTCACCTAAAGCCGGAAGGTCAGCATATTTCTGCGAGGGTAGCCAACCCGACACAGAAACAGATTGACGTCTCGACTCCAAATTCAATTGAGAAGCTACACTCGAAGGCAGAGATCCAAAAAGTACTAAATTACATCTAGTTGATTTATTTTTTCCGCCGAAAATTTGATCGTTTGTGGGGACGTCAACCAAAACACCCTCGGTTGCGCCTTCCTCCTCTTTGTTCGTGATGCAATGATTATACTCTGGACATCGATGTGTCGTCGCAGCCAATGCCGTATCTTCTCCCTGGGTGAAGGCGTAGTCCAACCCATTTGCTCGTGCGACGACAATTGGTATTCCAAGTTGTTTTTCCAATTTGGGTGCTATCCCCTCCAAATCCATTTTTGTTATTTCTGTGGTACAGGTGCCAATCCAAATAATAACACTGGGATTTCTATCGCTTTTCACTCGTAAGCAAATTCTTTCTAATTCCTTTTGATCATTTAACTGAGCCGATATATCTCCCTCTTCTGATTCCGCCATTGCATAACGAGGTTCCGCAAAAATCGTGACTCCAAGAGCACTCTGCAAGAAGTAACCGCGGGTTTTCGTACCTACTACCAGGAAGGAACTATCTTCAATCTTTTGGTATAGCCACGCTACACGACTGATGGGGCAGAAGGTGTGATAATTACCAGTTTCGCATTCAAAAGTGGGAATCTCAAGAGTCTTCATGAAAGTGTTTCCTTGGAGAGATTTAAATAATATTTATATGCAAGGATGCCTCCACCCTCTTGAGTATTGAATAATCGTAAAATCAAGCTGTGTATTTTGTTCACTATGCAGATTATCTTGCTGATCATTTTGATTTTTCATTTTTCTTCCCGAACCGGGGTTTAAATAGGAATCCGGAAGTAAGCTAAATAATTCTCTATCTGGAATTTCTCGTGGGACAATCCCCTCCGGCTTGGATAAAGCCTAATCCGCTATATTTGAATAGAAATCACAAACAAAATTTAGATTTGGTTGGCATTCAGCCATTTCAAATAAAGTTTTTCCCTTTACTCTTGAGATGCGAATGTCTTCGACTAAGGGTAATACTTCTAGCACAGGCATGGGGCAAGCTTCTACATATTTATTAATTAAATCTCTCTCAGATGTTCGGTTTCCAACCAAACCGGCTAATCGCAAAGGATGGGTATGTGACTTCTCTCTGACCGAAGCGGCAATGCGATTTGCTGCGAAGAGGGCGTCAAATCCATTATCTGTTATGATGATACAATAATCCGCATAATTAAGTGGGGCGGCGAAACCTCCGCAAACCACGTCTCCTAAGACGTCGAATAAAATGATGTCGTATTCGTAGAAAGCGTTTGATTCCTTCAATGGCTTTACCGTTTCTCCCACGACGTATCCCCCGCAGCCCGCCCCTGCGGGGGGACCACCGGCTTCGACGCAATCTACCCCCCCGTAACCTTTATAAATTACATCTTCGGGCCACACGTCTTCGTAGTGATAATCTTTTGATTGCGAAGTATCTATAATTGTAGGTATTGAAAATCCTGTAAGAGTGAAAGTGCTATCATGTTTTGGGTCACATCCAATTTGTAGTATGCGCTTTCCTCGTCTAGCTAAAGCTATAGATATATTGCAACTAGTTGTCGACTTCCCAATTCCGCCCTTGCCGTAAACTGCTACTTTCGTTTCACGAAGCTCCAATTCGTGTTCATTTATCCCGACTATTCTTCATCTTCCCCATCTCGACCTCTCTCCTTTTTGCTGTTTTTCTTCCTCAAAGACAAAGATAGTACCTCTATCTATGAGGCAACAGAATCCTGCGGCTATTCTACTATGCCTCCTGGAGGGGGGGGAATAGAATGTACTAATTGGCGATTGATCGATAAAGATCATGGGGGGGGGGCTTGTGGGGTTGATCTAGATCTCGATCGACCCCCCCCCCCCTATCCCGATTTTGGGGACCCCATCCCATTCAAATGGGATTGCTATCGCCGCCGCCTCCTCCTATAATGGAGGTTGGGGTGTACGTGAAGTTTACTTCACGAAATGTTGGAGAAAGCTTAACGCCTTGCAGATTCAGAAGCGGTTCAAAGAACAGAGATTTTTGAGTGTGTGTGGGACTGAATCTCCTACCACTTTCCTCGGTAGCTCAGCGGTAGAGCGATCGGCTGTTAACCGATTGGTCGTAGGTTCGAATCCTACCCGGGGAGATTCATTCCAATCTACGTCGATAATTCCTAATTATTGGATAGCTTTGTTTCCCACATATGCCAAATCAAATTGCGTTGATTCACGACCCACAAACCAGTGAATGATTCAGTATCGTCCTTTTTTCCAGCTCTAAAAAGTGAAGGGAGATTTATTTGTGCGTTCTTACCGCCCCCCCCCCCGAATACCCCCACCCCAGGCAAGGAAAGGACCCTGCCTTCTCATAGGTCGTTTTTGTGGGCCCCCGCTTCAATCAATTCCGGTGTATTGAGCGATTGGAATGGGCGAATCAATCAGTCATCTGGGGGGGGGTAAATCCACGATTTTGTAATTTGTAAGGGAAAGGATCTGTTCCAAGCGTGAGGTTAAAAAGTTGTTTTGCAAAATCCCTACGGAATAAGCTATTGATGCTTCCCAATCTTCTTTCTAAGCAGAAAGGCTCATAAAATACTCATATAGGAAATGGTCTTCAGTTCCTTAACTTTTTTTTTTAAGGTGCTACAAAAGAATAATTATTTGTATCAGTAAAAGTAAAAAATAGATCTTGCTTTTGCTGATTTGGCTTCTAATTATATTGCTAGAGATCATATTGCTAGAGATCTAGACGGAATGAGGGGTATCTAAGATTTGTTTTATGAACTCTCATGAGGAAATTGTTTCGTCGTTCGATCCAGTGACACCCCACCAAGCCAGAACGGGTTGAATAGATATTAATAAATTTCAAGCAACATATTATAGATAAGAAAATTTTGAAATAGGGAACGGTTTCGCCTCATCCATTTGTTTCTATGAACCAGAAGCCTAAATCGAAGAAATCGCTCTGGGAACTCTTCTCCTACCACGTAGGAATCAAAGCGATCGAAAGAAAATGTCTTCGGATACTGCAGATGTATATCCATAAAGGAAATTTCTTTGACGTATTCGGAATTTTGCTCCTCTTCATTCAAAGGGAGATTATTCGACCGTTTAATAGATGAGTCGGGTTCCAATTCCGGATTATCTTCACGGTTCGGATTATCTTCACGGTTCGGATTATCTTCACGGTTCGAATTATCTTCACGGTAGAGAAAAAAATCTTTAATTTTATTATTTGACAATTTATTGGGCTGCTTTATTATACCGTAAATGGTGTAAAGCCTCTGCGCCGGTTCTTTTGTCGGCAACAAGCTGCGACGTGGGGAAGGAATGTTAGGATCTGGCTGGAACAGAAGCATGGGGTCCCAGATGAAGCGCGCCCCGAAGGGTCGAATCGTTTCATCGAATCGATTACAGTGTGTTTCATATTCATTAGATGAGTCGCCGGATATTCCCAATTCGAGAAATTGCTCGCGTAACAACATGGTATCCAACCGGTTTTCCAATCTTTCAATAAATTGTTCTGTCAAATTAATCGGATATTTTTCAAAACTAAATAGATATCCGCTTTTATCACACCATTGACTTTTGTCACCCTTAATCCTATTGAATTCAAAATCTTGTTGGGGTATATAATTATAATTTTGGTAGAGGAGAATTAAATTATACAAATGATTGGGTTCAGATAATACCCTCGCCAATTCAAAAGCCCCGCCTCGCAGGAAACGGAGACGCCAAGCCTTATGGGACCAAGTGATCTCACGCGACACTCCCGTCAGACCTGAGTTTATTAGTTTGGGTGACTGTTGCAGTTCGAAGTCGGTTAGACTGCTAAATCCCACCCTTCTCACAAATTTAGAAGAACGGCTTGTAGAGGTTACATCTGAACAATACTTGGGTTTATCAATAGGAACGGAAAAGGAGAGACTGTTATTGTGTTGACCTTCGTCTTTACAAATCCCCGAACGTGGGAAATTAGTCGATAGATTTTCTAGTACACCACAAGCTAGGTTCAAGTCATTCTCTACGAGTTTGTCGATAACAATGAAATTCTCTCTTTCCCTCATATCTATTTGGAGCGAATCGCGAGCTACTAATCCAGCTAGTATCCCTAGGGTATGCGAAAATAGAGTGAATTCATTAAATGTTGACTTAGTTATTGAAGGTTCCACATACCAGTTAGACAAATAATAAAATCGCATCTTTAACTCGTTACGACCAATATTTGTGAGATAAGTATTTATCAAACTCTTCTTTGAAGTAGCTTCCGCTATCTCGTAAGAAAAAATTTCCCATTCGGAACCGGATTCCATCCCATTGCTCATATCACTAGCAGTCGAATGTTGTCTATGTAAAGCTAATTCAATTGCGTTGCTACATATAATCTTACTTCTTTTGGACGTACCTATTAATAACGCCTCGTTAGCGAGAAGGAATAAATCTCGTTTACTATAACCCGTAGTTCCAGACCCAATACTTTCAATAATAGGAAGGGGCGGATTAGCCTCCATTTTGCAACCTTTGATACGTAGTAGAATTGATAATTCTTTGTGACGTTGATACCCGCTGGATTTTCGAAAATTTATTAATTAGTTTAACCGGTTCGGAGCTATTGGAGCTGGATCTATCCTCGCAGGTACGTGAGTCGTAGCGATAACAACATTCCTGCGGATGTTGGAATTGCTGCGCCTGTCACCAATACTTTTCAATATTTGGCAAAGTAAGAATTTGGGCTCAGCTTCTAGCTTATGATACGAACGGATAACATTCAATTCATGAATATCTTGAATCCATAGTGTACAAGGAGACATCTCTTTCGCCATTTTAAAGACGAGAATTATTCGGTGTACGCTTTCTTTCGAGATGAAAGTTCCACGTGGATTATTATAGAAGGATTCGTTGTATATCATCTTCTTCATCGGCAGTTTCACCACTGGAAAGTAGGAATCAAATGCTAAATCTCTAATAATGGAAGATCGGCCAGTTTCTATGGGTCCTACTAGCAAAATCCCTTCAGATGGGAATAATCCCGATTGAAGTGAGATAGGTATGTTATGACATGGCATATTTAGTAGACTGCCTATTTGTCTCGTTGTTACTGAAAATAAAATATTTCTCTCGGGTGCAAAAAAAGCCCACTTCTCCGCAGGATCCAACTTACGGATCTTGTGACTCGATAGATCATTTTGCCATAATTGAAGTAAGTTTGCTAAAACATTAGATCTTTCTTGGGGATAAGGTTCATGAGAAATATCGTTGCTCAATAAATCATAATTGGAATTCAATTTCAACACATACCTATAAAGAATATTCCTTGTCACTAGATGTTGAGTCAGTGGTTCTTTATTATCATCTAGGATATCGGAGCTTTCTCTATGAAATATCCATGAATCGAGTTCATTTTTCACAAAGGAGAAAAATATTAGATTATTTACATAATTCAAGAATCTATTCAAAGAATAGATTAGTAGATCTCTCGTTGACATGTAGCTTGTCGAAGGGGAATACATCACCTTTTTCAAATAGGATCGACACGTTGGATCTGTCAAATATTCAATAGTATTGAAACGTTTCCATAAATGAAAGGAATTGAAACCCGAAACAGCAGACAAAGTGTGTCTGAATAATGCGAGAACAGTGAATACTGAAAGAATAAAGTAATAGAAGATAGACCTATTGGAAAATTGAGATACCGACCATCCCCCCGAATGTAAAATCTCCGCTTTATCAGGAATTTCTTCGAAAATAAGAAGACCTATCTCGGATACTATAGTATTGACAGAATCGTTGTCGAATCTCAATCCTAGGCTTTGCATTCTTTGGAATAAATAGGCTTTCGCGCCATCTACTACATCCTCAGCAATTACTTTATAAATTCTATAAAGGTCATTAGTTGAGTCATAACTTATTTTAAGTACTATTTCTGGATATGTTTCTCTAATCAGATCGTAGAAGTATCTCCACCAGGTGGGGGTAAAAAACCAAGGTATGTAATCTATAAATAAGCTCCATTTTTCACCAATATTGTTTTTCCAAAAGATCCAAGAGATCTTATATCTCTTCAAATCATTTAATAATTCATTGAAATTAGTAAAATGGGATGGACAAATAGTTTCTTTCCGGATAAATTGATCCGCGAAGTCCGTATCTTCGTGCGCAACCTCCTTTCCAATCGATTCTGCTAGAGATCTCGATGTTACATCGTTGCATAATGGGAGTCTTAGCGACCAATAAGATGTTTTCATTTCTTCCGGTTCCCATAAATACCTAATAGACAAATTCTTTTGATAGACCCGATCCAATACCAGAATCTTGGGGCGAGATTGGGGTCGCCGATCTGACGATGAATCGTAGTTTATCGACATCTCCTCCAAAGACAAAGACACTCTATCGCTACTGCACAAATAGAAAGACGACTCTACCGCTTCACGAGGAGATGAGTTCGAACTCGCCGATAACCTCTTCAGATCCGAAATAGAATAGAAAAGTCCATCTGAATGAGTTACCAATGCTGTAGATTCATGCAGATTAGGCAAAAGAAGTTGAATTGGTGTAAGTACGTGGCCAGCAACTTCCCCTGCTGCCTGTTTCGAAAAATTGGATGACAACGAATCCGACAGTTGGGGATGGATAAATGAGATGATATTAGATGAGATAGTTTCATCTTCGGAGCCCGCATATAAGTTTTCTAAGACGTTGAGATAACTACTGTTGCATCTCCCAATAAAAAGATTTCTTTTCATTTTCGGAATAAAGCTGCTTCCGGCACAGTTCCGTACAGGTGAGTCGTCTAGAAAGTTTAGTTTATTAGCCTGATCATAAATGTATTTCGAAGTATTCCCACCAATATCTCTAGCTGAACCTCCCCCGCGGTTTAAATCATGCAGAAACAGATTCCAGAATTGCTTCCCTGTAATGGAAAGAGCTTTGTTTGAAAATCCTGCTCGGATGGATTCGATGCGGGGCAACCCGAGAGAAGTAGGATTCACTGCAGGTTCCAGCTCGGTCGAAGAGCCTACCGATTTCTCACTTACTAACAATTTGGATTCAATGAATAAACCCTTTTTTCTTTCAAGAATTGTTTTGAGCAAAAGTAGCTGTTCGTCAATGTAACCATCGACTAAACTTGATAAAACATCAAGTATCATGAAATCTATCTTGTTCAATTTCTCGAAATCGATATCTATATCATTCAATTTTTCGATGCAATAATCAATGGTATATATCAAAGCTTTATGGCGAGTAACCTCAGCAACAATCATTTTATAAAGAAAAAAAACATTGATAAATCGATGAAAAGATTTTTCGTTCTGTTGATTGTTACTACCCAGACTGACACTACTACTATCTAGTAGTCTGCTTCTTATTATTGATACACGGCAAATTGATTCCTCCAAGTCATATTTTAATACTTCCCCGACAGGGGAAAGAGACGAATCCCCGATCGTATTGAGCCAGCTATGCACATTTGACTGAACATTTTTACACTCATCAATTTGAGAGGTAATATATTCGTTCAATAGGCGCCCTACGTTATCTTTCCATTTTGAAACCATTAATTCAGTTGCAGTTCTTGTTACACCGGCGTGCTCCCCGCTCCCCGTCCAGACATCTAATCGATATTTGATTTGGAAGAAATATTGAGTAGATAATGCGCAGAAATAGTCATAGAAAAGAAATATGTATGTTGAGTAGAGAGATATGATTCTATTTTTTCCATACAATCTAACTAAAGGATATATCGAATGTATGTGACCTTTTTCTTTCAATTAGTTTAAAGAAGTAGTATTTTCACTTCGATTACTTATTTTTATTTTTCTAGGTATACCTGAAGCTATTTGAAAATAGTTTGGAATAATCTCATTGAGGTTGAGGCGTCTGCCACTCGCTAGCCCAAGTTTTTTGCCAGATATTTCAGTAAGCGATATGTCATCCTTCGTTTTCAACGGAAATCCTTTCCCAGATTTAACACTATTACTGACGTCAATAACTACAGCCCCATCAAAAATCAGATTTGATTTCTGAATTATCGAGAGAATTTTGGTGAGTCGATTTATTACTTCATTTCTTATTTGTGAATAAGTGTGTGGGATGGAAAATCCTTCCCCATTTCTGTCACAATCTAATCCGGATATGCAGCCACGAGACGACGTCATCTTCTCACAAAACCTAAATGAAGACAAGTTGGAAAAGGCTTCTCGCTCGAAATGAAATCCCGATCCATCCCCCCGGGGATCTGCTGAATCTACGGATTCGAGTAACGCCCTGTCGTAGGAGTTTAATACTGCGGGACTTAATGAGTCGTCTCCCAATTGTGTTGCTTGTAACCGATCCAGATCTTGCTTGTTACGATTTTCCCAAAAGAATAACGAATCGAAATTACTTTGGTTGTTTCTAAAAACTAAACAATATTTATAGAATTTCAAAAACCTACTTGAATTTTGTAACCGCTTATCTCTACAAACCCTAAAAAATACTTGAATCCTCTCAGTCTCATCCTTGTTGGATATATCAACAAGTGAATCCCTCACTATGCATGCCTTCCATCTACCGCAAACCAGATGAATCATCGCGGCATAATGAACTCGCTTCTCCTTTTTCGTTGAACCTGCAGAACTATCTTCGTTCAAACTTAAGTGGTGGGAGAGAAGTACTCCCCCCTTTCCATTCCTTTCAACAGATAAAGATCTTTCGAATCGAGGGAAGCAGTCGCAGGAGAAGTCACCATAATTTTCTGCTTGCTCTTTCATCACCCCGTCACCCCCATTAATGACTTCCGCTACTATAAAACTTCCTTCGATCGACCTTTTGTCACTCAGACGGTGCATAGATATTGGTATTGTTAACAACGTCAGCATCTCCAGGTTGATGCCGCTATCTACTTTTAGTGAATTACGCAGATTGCGTAAAAATAGTGAACTCAGAAATCACAAGTCAGATAATCTGATAAAAGGTTCATAATTGGAAGATGGACTAATGAAAAATTCTTTGAGATGTTGGTTTTTCAATGATTTGAAGAAGTGGTCTAATAGACTGACTCCTACTAACTCTGAAATTTCAGATGAAAAATGTGGACTTCCTGCTCTTTTTTTTGCCATCTTTTTTACCTTTCTTTCTCTTTTCATATTAATTCTATGCGATAGACACTCTCTCTTTCCCACAATTGTTATACCATTATAACAATAATTTCGAAAATTTCAAGATGGGATAATAGAAAGATTTCAAACGAAATAGTGATTTCTTTGAATAATCGTATCCAAAACTGCAATTAGATCGGGAATTCTCAATTGTTATTGTCGAAGAGACCTACACATATCTCAATGAGCTACCGTAATAAATCTTCTCCGTTCCAGAGCAGAGCGATAGGAAGGATTGAATTACCCAATTGGATGGGCGAACGACGGGGATTGAACCCGCGCGTGATGGATCCACAATCCATTGCCTTGATCCACTTGGCTACGTCCGCCCCCTCTGTTGATTTAGCTGGCCCTCCCTGCCGGACGTGAACGAGATCTACTCGTTAAGCAAGCTAGATAGGTTCTTCGATTGATACACATACATATTAACTGTATGTATATAGCAAGACAATAGAAAATCTTTGGAATGGGGGATACACTCTCACTCTCTCTTATACAAGAGAATGGGGTGATAGATTGCAAGCATTCTGCAAATCGGAGTAGATTACCTCGTAATCTACTAAATTGCGGAAGGATATTCCAAATGGTTTCCAAAATTCAAGGTTAGATACTTAGAATCGTAAAATTGTGACAAGCTGTTATCATCTTTTCCATGCGTTCTATTGCACAAACCTTCACCTCATTGGACACCAAATCTCCTCCCCCGAAGTTGAGAGATTTGGCATCCAGTTGTGCTGCATAACCGGACGGATATTACCCGTTTATAGAGGGGGCTTCAACAGAAGCCAAGTCTAGAGGGAAGTTATGAGCGTTACGTTCATGCATGACTTCCATACCTAGGTTAGCACGGTTTATGATATCAGCCCAGGTGTTTATGACGCGACCTTGGCTGTCAACCACGGATTGGTTGAAGTTAAAACCATTCAAATTGAATGCCATGGTGCTAATGCCTAAAGCGGTGAACCAGATACCTACCACGGGCCAAGCAGCTAAAAAGAAGTGTAGAGAACGAGAATTGTTGAAGCTAGCATATTGGAAGATCAAACGACCGAAATAGCCGTGAGCAGCTACAATATTGTAGGTTTCTTCTTCTTGACCGAACTTATAACCTGCATTAGCAGACTCATTCTCAGTTGTTTCTCTGATCAAACTAGAAGTTACCAAAGAACCATGCATAGCACTGAATAGAGAGCCGCCGAATACGCCAGCTACACCCAACATGTGGAAGGGATGCATAAGGATATTGTGCTCAGCCTGGAAGACGATCATGAAGTTGAAAGTACCAGAAATGCCTAGAGGCATACCGTCAGAGAAACTTCCTTGACCAATTGGGTAGATCAAGAAAACGGCGGCAGCGGCTGCGACAGGAGCCGAGTATGCAACAGCAATCCAAGGACGCATACCTAAACGGAAGCTTAGTTCCCATTCGCGACCCATGTAGCAAGCTACACCAAGTAGGAAGTGAAGAACGATAAGTTCGTAAGGACCACCATTGTAAAGCCATTCATCGACAGAAGCTGCTTCCCAGATTGGGTAGAAATGTAACCCAATAGCTGCAGAAGTAGGGATGATAGCACCGGAGATAATGTTGTTACCGTATAACAGAGAACCAGAAACGGGTTCGCGGATACCGTCAATATCTACAGGAGGGGCTGCGACAAAAGCAATGATGAATACAGAGGTTGCGGTTAGTAAGGTAGGAATCATTAAGACGCCGAACCATCCGATGTAAAGACGGTTTTCGGTGCTGGTGATCCAGTCGCAGAAGCGACCCCATAAGCTTGCGCTTTCGCGTCGTTCTAAAGTTGCGGTCATGATAATTTTTGGTTTTCGAGAAATAAGTAGTGATTCCCCAGGCTAGTAAGCCTGTTAATTTGTAATATATCACAAAAATCTCTCTGTGTCAACCGAAATTAAATGAGTCCCCAAATTTAATTTATTGAATGTGGGGGCTTCTTCTCAATATCTCAAACAATTTTTATCCATTGTTTTACAAAAAGGCTTGACGCATGATCAGTTTTTCAAAAAGGAAATTAGATTTTTGCTCTATGCGGTATGCGGTGCGCGCCTAAATCAATTTTAGTCTCTGAAAAACTGATCATGCGTCAAGCCTTTTTGCGAGACACTCCGCAACCCTGGATTGGCCCCCCCCCCTCGCAAAACTATTGGTTTAATAGGAATATAATAATTAGCGAGCTAGAAAAAAAGAAGTTGCCAATCCCCATCTGTGGCTTAGACACCCGTTATTCGTCGTTCACGACCCACTCAACCATTTAGTCGTTGTATCCTTTGATTCCCCGAAATGAAGGTTGTGCCCCGGTTCCAATCCACAACGGAAAATTTGTGGATTGGAACGAATTTGAAACTAACGGAAATGAGCAAAAGCTTTGTTAGCTTCCGCAACTTTATGAGTCTCCTCTTTTTTCCGTATGGCACTACCGGAATTCCTGGCGGCATCCATTGATTCATCGCTCAATCTTAAAGCCATACTTCGACCTGAGCGTTTTCGACACGCGATTAATGACCACCGGATAGCCGAAGCTTTCCCCTCTGCCGGTACTACTTCAACGGGGACTCGATAAGTTGATCCACCTACACGTTTGGTTTCTGTTACTACATCGGGAGTTACCCTGCGCACTGCCTGTCGCAGAACAGACAGTGGGTTCCTATTTGTCTTTTATCTAATCCGCTTCATAGCCTGATGAAAAATCTGATAAGCCAGTGATTTTTTGCCATTTTTCAGGATACGATCAACTAGCAGATTTACTAATCGATTACGATAAATTGGGTCTGATTCGATATTTCTCTTTCTGTTCACTACACTGCTCCGATGTAACGCGAGTTTACAAATATAAATCTGTCAGATTTGAATCAATTCTTTTATTTCAATTGTATCTTAAGCTACTATTTTGGCTTCTTCACCCCATATTGTAGGGTGGATCCACCGATTACTCGGGGATCTCCCTCCAAACTGCACGTGCGACTTTCATCGAATACAGCTTTCCACATGATTGAATAGAAACTATTCAAAATATTTCGAACAATTTCTTTTTGAAAATGCAAATCATATTTACTCATGGCACATTGAGTATCCGTTTTTTCCTATTCCACGGGTAGAAGAAGTCGAAATCTTCTAGACATAAAGGGGAAAAATCTTGCAATTCAGTTGTCTTACTAAGAATGTCCGTAGGTTTATCAATCCAATCAGTGGATGTGCATAAAGCCTTCACCGAATCTCCGTAGTCGTAATCTAAACCTGTTCCAAGAGGAAGAGACGTCCTAACATTTTCCAGGTGATAGTTCAGGTAAAACTCAATTTGCTGGAATAGAACACCTTAGACACCAAGTTGTTTCATAAAAATAGATAGATAATAATAGATTTCTACCAATCTCTGTAGTAGCAGGCTTCAGTCCCCTGGCAATGCTGGGTCGGCTACACATTTAACATATCAGAACAACTGATACGGAATCACCGCAATGATACGAGTTATGACAATGTTCTGCAACGCACTAGAACGCCCTTTTTTACGATCCTTCACCCCTACAGCATCTAAGGTTCCTCTAACAATGTGATACCTAACGCCGGGTAGGTCTTTGACCCTTCCGCCTCTTACGGGGACCACCGAATGTTCCTGCAAGTTATGGCCAATACCCGGTATGTAAGCCGTTACCTCAAACTTGGAGGTTAGTCGAACTCTCGCGACTTTACGTAGGGCAGAGTTGGGTTTTTTTGGTGTAGTCGTGGAATAGTTGACAGCTCTGATGTCACTATACAGAACCGTACGTGAGATTCTCACCTCATACGGCTCCTCGTCATTCAATTACTCCTGGGAGGAAGAAAAAAAGCCCAAAAATTCTCCCAATTGTTTTCAACTACAAATGCAAAAGAATTTACAAAAGAGAAAAAAAAAATAATTGAATCCTCTTCAATTCATTTTTAAGACTTCGGCTTTGCGTCCTACTCATTTTCCGAATCCCTATTAAAAAGCAACCCAGGTAGAAAGATGAAAAATCTACCAAATTGACAGGTAGGTTTGTTAACGAGTTCCCTGTTTTCGTGCAAGTAATATGATGTGGATTGAGTATGGAGGAGATTGACGAGTCGGTATCGGCTTATCCACATCATTAATCAATTTTTGATAAGGAATTCGTTTTGAAATGAAGACGGTTTTGATATCTCACTCTCGTTCTTTATTTCGTTTCGACGAGGCTACCTGAAGAGGATCCGGCAACCTAACGCTAACGAAGTATCCTAATCATTAGGTGAGCCAAAATACTGAATAGATAGGATCCGCCCACTACCTGGAGTTTGTTAGCGACGACGACGCCGAAGTGGCGGTGAAAAAAAACCAAGGTTACATACAGACAAAAAAGAAATAAGAATAAGTTAAGGTTAATAGGTTATTCGTCTAGTCGATTGCGGCTTAGTCAGCCTGTTCCGTCACGAGCCACTGGTCAAGTTCCACTGCATTTTATTACCCCTCCCCCGCGAACCGAATCAGAAATCTGGGTTCCGCAGAGACGAAATTGTACCACAAGAGCTCGGGGAGGTCAAGCCTTCCTATCATCAGTTGTTGTTAGCAATCCCATATCTAAAAGATTCTGAATGGGAGAGACCGAAGGCCTACAAAAAAGGGAGTTAGCACTCGCAGAGGTGGGATGCTGGTATACCAAGTAGAATTATAAGGTTACAAGGATGTTAGGCGGAGGTGGAGGCAGCCTCGATTGTCTCCTAAAATTCTTCGCAAAAGAATTTCAATCGAATTTGGGGACTTGCAAAACTGAAACTGCCTCACACTTTTTTTTTTGTAGAGCTAAAAAAACAGATAGGTACAAAAACATCGGGCAATCTGTTACTCGCGCTCATATCGGGTCGGGTGTGGGCAGCCCATAAAGAAGAACAAAATAACGAAAGCAACGAGATACCTTATGAAAGCTAATCCCTGGGGAGGCTTCAAGGAAGATGAGGAGGAATGAGCGCGGTTCTGCCACCATTGCCAACCTAAGACGTGACCTTAAGCGCGTGATAATGCGGGTTATTGGCCAGCTTATCCTTCCGGAAGAATAGGGCTTGCCCTCGAGGAAATAGACATGGTCGCCTGCCATACGGGGATTTATGCAGGCCTCATGGGGATTTATGCAGGCCTCATGGGGCCTTCCAAGGCTCCTAACACATGGGAAGCTTACGGGTCCGTCCGGGGCTTTTTGGTCCTTCATCTTTGAGAAGTGGGGGGGGAGGTGAAATACGTCCAGGTTTACGGCGAAAGCGAGGGCCTTGGCGTGGACGATCTCCATCGTCATGTCATCAAGCGTATACTGATAGGGTGCGGCTGGGCTGGGTTCTCCATCCCCCACCATTGGTAGGCACCGTTGGTAAGGGATGTTTACCACCCGCATCTGTTTTTGCCTATTTTGCTCCTTTCAATTAAGCTGGGTTTTCCATATTGACTTCACATCGAATAATGCATCCGAACACTGAGAAAAATATCTTATTGGAGCTTAATTTTTCAAAACTAGATTGAGAGATGAGGTAACATTTTTCGGAAAGCCATATGCCAGGTTCTGAATTCGTGAGGATCTCTATTTATCTCAGATGGAGCTTTTCTTCTTTCTCTCATAAGAGAGTAACGAGAGGACGCCTCAAGCCGCTTACTTGTTTGTCTCTTCGAACAACTGATGCGGAAACGACCAAATCCTAGCTCTAAGGAAAAGAAATAAGCCGCAGCAGGATAGTTTAGTCCGAATTTTCGACCGCGAAAATTTCCAATCTCGTCGCAGGTGAGAGTATGGGCGGGGAAAGGGGTGGGGAATCCAGCGTCAAAACGTCACCCCAGCTTGGTACTTGGTACATACAAGTAACCAATTTGAGCCTGAGTTGATTTCGTCTTCGGAAATAAATAAGAGGCTTATGGGATTGACATGACTCAGCAGTAGGGGATACACTTCAAATGAACTTCAATGTATGAAGCGAAGAAACCCAAGTTGTACCTATAGGTGAAGTAGGAAACAATCTCCAATCAGCTTTCTCTTTCTGTATAAAGAAGCTATAAGTGACACAACTACTAATCTCATGGAGAGTTTGATCCTGGCTCAGGATGAACGCTGGCGGCATGCCTAACACATGCAAGTCGGACGGGAGCATCCTAGTGGTGTTTCCAGTGGCGGACGGGTGAGTAACGCGTAAGAACTTGCCCTTGGGAGGGGGACAACAACTGGAAACGGCTGCTAATACCCCATAAGCTGAGGAGCAAAAGAGAGGGATCTGCCCAAGGAGAGGCTTGCGTCTGATTAGCTGGTTGGTGAGGCAATGGCTTACCAAGGCAACGATCAGTAGCTGGTCTGAGAGGATGACCAGCCACACTGGGACTGAGACACGGCCCAGACTCCTACGGGAGGCAGCAGTGGGGAATCTTCCGCAATGGGCGAAAGCCTGACGGAGCAATGCCGCGTGGAGGCAGAAGGCCCGCGGGTCGTAAACTCCTTTTCTCGGAGAAGAAGCGATGACGGTATCCGAGGAATAAGCATCGGCTAACTCTGTGCCAGCAGCCGCGGTAAGACAGGGGATGCAAGCGTTATCCGGAATGATTGGGCGTAAAGCGTCTGTAGGTGGCTCCTTAAGTCCGCTGTCAAATCCCAGGGCTCAACCCTGGACAGGCGGTGGAAACTAATAAGCTGGAGTGCGATAGGGGCAGAGGGAATTTCCGGTGGAGCGGTGAAATGCGTAGAGATCGGAAAGAACACCAAAGGCGAAGGCACTCTGCTGGGCCGACACTGACACTGAGAGACGAAAGCTAGGGTAGCAAATGGGATTAGATACCCCAGTAGTCCTAGCCGTAAACGATGGATACTAATCGCTGCGCGTATCGACCCGTGCAGTGCTGTAGCTAACGCGTTAAGTATCCCGCCTGGGGAGTACGTTCGCAAGAATGAAACTCAAAGGAATTGACGGGGGCCCGCACAAGCGGTGGAGCATGTGGTTTAATTCGATGCAACGCGAAGAACCTTACCAGGGCTTGACATGCTGCGAATCCTTTTGAAAAAGAGGAGCGCCTTTGGGAACGCAGACACAGGTGGTGCATGGCTGTCGTCAGCTCGTGCCGTAAGGTGTTGGGTTAAGTCCCGCAACGAGCGCAACCCCCGTGTTTAGTTGCCACTATCAAATTTGGAACCCTAGACAGACTGCCGGTGATAAGCCGGAGGAAGGTGGGGACGACGTCAAGTCAGCATGCCCCTTACGTCCTGGGCGACACACGTGCTACAATGGCCGAAACAGAGAGCTGCGACCCCGCGAGGGCAAGCTAACCTCAGAAACTCGGTCTCAGTTCGGATTGCAGGCTGCAACTCGCCTGCATGAAGCCGGAATCGCTAGTAATCGCCGGTCAGCCATACGGCGGTGAATCCGTTCCCGGGCCTTGTACACACCGCCCGTCACACTATGGGAGCTGGCCATGCCCGAAGTCATTGGCTTAACCGCAAGGAGAGAGATGCCTAAGGCAGGGCTAGTGACTGGAGTGAAGTCGTAACAAGGTAGCCGTACCGGAAGGTGCGGCTGGATCACCTCCTTTTTAGGGAGAGTCAGAAGAAGCTTTTTTGGTACTTTTGTCTTGTACTCACCGTCACAAATCCCGAGGCGATGAAGTCTGTTTATCGAACAGATGAAGTTCCATTCCGGCGCGGCAGTGAAGCAAGACCAAGCCCACGAGCTCATTTCCCTAGGTCGGAACAAGCTGAGGACACTCTCGTGGTTCTACTTCGTTCACCCTTCGATAAGATACGAGAATTAACAGGGGGGGGTCCCCCCCCGTTTCGTCGCATGCAGGCCCCCTGTTACCCAAAGAGAGGGGGGGGGGCCTGCATGATGGGCTATTAGCTCAGCGGTAGAGCGCGCCCCTGATAATTGCGCCGTTGCGCCTGGACTGTGGAAACTTCTCTTTACATTACACACATGGGTAGTCTAATGTGCCCATCGGCGCCTGACCCGAAGATATGTATCGTCCAAGGGACGTTAGCATGGCGTACTCTTCTAATTTTGGGTAGCCTGAGCCTCAGAACCAGGCTCCTTTCTAAGGAAGAGATAGATGAGGCGACTCAGGTGAGATCTAATGAAGATTCAACCTCCGAATCACTGGTGGGGTTCGGGCGATCCAGAGAGGACCGGCCATCGCTAGCAGATCCTCCTTTCTTGGGAATCTATACATTCCTTATCAGTGTATAGATGGCTATCTTTCGAGCACAAACTGATGAACGTTGAGCCAGATGTGAAAGACGGAGCACCTGATGACGCATATTCACAAACCAGGAACTACGGGATCACCCTACTATTCTAGGGTAACGGAGGGATCACACTACACGAGCCTCTCCTGCTTCTCTTGAGGGTCCATGGAAGCAGCAATCGACGGAGAATCCGCGTGCAGGTAAGATTCTAAGTGTCATAAATTTGAGTTATTATCCAGGAAAACGGGAATGCCGGAACCGGACATGAAAAGAAAGAATGCCGGGGGGTGAGAGGTAAACCTCTGGTTTTTGCCCCAGCCCACTATCTGGCTATTCCAGGTAGCTTCCATTTCTATGTACCGAGACATCTCGGTCCTCCCCTCTTTTTTAAGGTAAAATAAATAGGGGAAACAGGCTCGAAGAAAGATCCCAGAGTGTACGGGGTTAAGCCAAGAGGGTTTCTCGGCGCCCGCTCTTCCCCTCCATCGATCAAATGAAGTAGATTTTTGCAAAGTCCTCGCCCCTGGCAAGGCAAGCAAGAGGGAGAGATGGAACAAGTACACTTGGAGAGCGCAGTACAGCGTGAAGTTGTATGCTGCGTTCGGGAAGGATTAGTCGCTTCCAGAAATAGAAATCTATTAATTCTCCACCTTACTGAGTGGGATACTCAGTAGTGGTAGTGTAGGTGCGATTATTCACTTCACGGGCGAGGTCTCTGGTTCAAGCCCAGGATGGCCCAGCCCAGTTGCACCGAGGGAAATCAAGACGGGAAAAGCATCTGACCAATTCGCGTATGTATACCTTACTTGAGTTGTTCCGAGCACAGGGGATATAGCTCAGTTGGTAGAGCGCCGCCCTTGCAAGCGGGTCGTTGCGCTTACGGGTTGGGTGCCTAATTACTTAGGCGGTAACGAGTGGTGGTATCTCCCACCTGAACTGGTGGCTAACTCCGCCCCCAGGGATGCGGGAGGAGGACCAAAACATGCCACTGAGAAGACTCTACTGAGACAAAGATAAACTGTCGCGTAGGGCGGGGTGGGATGGGTTCCCGGTTAGATCCATTACAGATCGCACATGGGTGGTAGTTGGAGTCGGCGGCTCCCTTTGGGCTATCGCATTCGGAAGATTCCTGGGGAAGGGACTCAAGCTGGCCCTTGCAAGCAGTTTGATGGGCTACCTCTCTTCAACTCCTTGAGCACGACGTAGCGAAAGGAACCTAGACCCAAGGACCGGCCCCATCGCCCCATCCCGTAGGAACTACGAGATCACCCCAAGGGATGCTAATGGCATCCGGGGGTCACAGACCGACCATAGAACCAGATTTAAGAAGTGAGACGAGCTGTCTGCTTCCACTGGCGGGAAGGGTCGAAGGGGAACAACTACCTGGCATTGAGACTGAAAAAGATTCGAGCAAGAGAAGGAAGGGGCAAAGAGGAAAACAATGTTGGTTTGGTTCCCCTATTGGGGGTATCCAGCTGTAATAGTAATAGTCCCCAAAATGGTATTTTTTTTGGGCCTCTTCCGATTCGGGGGGTAGTTGTTCTCTCGGAGAGCGCGGTACGGTGAAAGTTGTAGGCCGTGTTCGGGGGGAAGCCGCTGTCTACCATCGGCCTACGCGGTAGAATCATTCAGGTAGGCCTGAAAGACGGCGGCTTACCCCATGGCGGATGCCAGCGGTTCGAGTCCGCTTATCTCCAACCTGTGATCCAAGTCGATGGGATCGCCTCCACCAGTCCAGTATGAAAGGATTATGGAAGAATCTTGATATCCCGGTAATGGGGGAGGGATAAGCGGTGTACCTTGACCCACGACCAAATTCCTATGAACGTTGATAAAATCTCCGCGTCGCATGTAGTAGTACTAGTACGTTGGAGTGGCACAGCTTTCAACAACGAACGAGGTTCAAACGACAAAAGGCTTGCGGTGGATACCTAGGCACCCAGAGACGAAGAAGGGCGTGGTAAACGACGAAATGCTTCGGGGAGCCGAAAATAGGCACAGATCCGGAGATTCCCGAATAGGTTAACCTTCTAAACTGTCTGCTGAATCCATAAGCGGACAAGAGACAACCCGGCGAACTGAAACATCTTAGTAGCCGGAGGAGAGGAAAGCAAAAGCGATTCCCCCAGTAACGGCGAGTGAAACGGGAAGAGTCTAAACCGTGAAAACGGGGTTGTGGGAGAGCTATAAGGGTTTTGTCTTACTAGGCGAAGCAGTTGAGTGCTGCACCCTAGATGGTGATAGTCCAGTAGCCGGAAGTACGGCAGGCTTACGCTCCAACCCAAGTAGCATGGGGCACGCGAAATCCCGTGTGAATCAGCAAGGACCACCTTGCAAGGCTAAATACTCCTGAGTGACCGATAGCGAAGCAGTACCGTGAGGGAAAGGTGAAAAGAACCCCCATCGGGGAGTGAAATAGAACATGAAACCGCGAGCTCCCAAGCAGTGGGAGGAGAATTGAATCTCTAACCGCGTGCCTGTTGAAGAATGAGCCGGCGACTTATAGGCGGTGGCCCGGTTAAAGGGGAGAACCCCTGGAGCCGTAGCGAAAGCGAGTCTTGCTAGGGCAGCTGTCACCGCTTATAAACCCGAACCTGGGTGATCTATCCATGACCAGGATGAAGCTTGGGTGAAACTAAGTGGAGGTCCGAACCGACTGATGTTGAAAAATCAGCGGATGAGTTGTGGTTAGGGGTGAAATGCCACTCGAACCCAGAGCTAGCTGGTTCTCCCCGAAATGCGTTGAGGCGCAGCAGTTGACTAGGCCGTCTAGGGGTAAAGCACTGTTCCGGTGCGGGCTGCGAGAGCGGTACCAAATCGAGGCAAACTCTGAATACTAGATGTGGCTTTCGGATAAGAAGGAAAAAAGGGTCAACCAGTGAGACGATGGGGGATAAGCTTCATCGTCGAGAGGGGAACAGCCCAGATCACCAGCTAAGGCCCCTAAATGACCGCTCAGTGGTAAAGGAGGTAGGAGTGCAGAGACAGCCAGGAGGTTTGCCTAGAAGCAGCCACCCTTGAAAGAGTGCGTAATAGCTCACTGATCAAGCGCTCTTGCGCCGAAGATGAACGGGACTAAGCGGTCTGCCGAAGCTGTGGGATGTCAAGAAACATCGGTAGGGGAGCGTTCCGTCCCAGGTAGAAGCACCAGTGCGAGCAGGTGTGGACAAAGCGGAAGCGAGAATGTCGGCTTGAGTAACGCAAACATTGGTGGGAATCCAATGCCCCGAAAACCTAAGGGTTCCTCCGCAAGGTTCGTCCACGGAGGGTGAGTCAGGGCCTAAGATCAGGCCGAGAGGCGTAGTCGATGGGCAACGGGTTAATATTCCTGTACTGCCCCTTGTTGGTCCCGAGGGACGGAGGAGGCTAGGTTAGCCGAGAGATGGTTATCGGTTTAAGGACGCAAAGCTAATGAGCCCATTAAGGGTAGTGAGGGGTAGGGAAAATACCTCGAGCCAACGTCCAAGTACTAGGCGCCACGGCGCCGAAGTAACCCACGCCAAACTCCCAAGAAAAGCTCGAACGACTTTTAACAAGCGGGCACCTGTACCCGAAACCGACACAGGTGGGTAGGTAGAGAATACCTAGGGGCGCGAGACAACTTTCTCTAAGGAACTCGGCAAAATGGCCCCGTAACTTCGGGAGAAGGGGTACCTCCTCACAAGGGAGGTCGCAGTGACCAGGCCCAGGCGACTGTTTACCAAAAACACAGGTCTCCGCAAAGTCGTAAGACCATGTATGGGGGCTGACGCCTGCCCAGTGCCGGAAGGTTAAGGGAGTCGGTGACCTGAGAACGGGTAAGCCGGCGACCGAAGCCCCGGTGAACGGCGGCCGTAACTATAACGGTCCTAAGGTAGCGAAATTCCTTGTCGGGTAAGTTCCGACCCGCACGAAAGGCGTAACGATCTGGGCACTGTCTCGGAGAAAGACTCGGTGAAATAGACATGTCTGTGAAGATGCGGACTACCCGCACCTGGACAGAAAGACCCTATGAAGCTTCACTGTTCCCTGCGATTGGCTTCGGGCTCTTCTTGCGCAGCTTAGGTGGGAGGCAGAGAGGGTTCCTTTCCGGGGGGGCCTGAGCCATCAGTGAGATACCACTCCAGGAGAGCTAGAATTCTAACCTTGTGTCAAAAATTACGGGCCAAGAGACAGTCCCAGATAGACAGTTTCTATGGGGCGTAGGCCTCCCAAAGAGTAACGGAGGCGCGCAAAGGTTTCCTCAGGCTGGACGGAAATCAGCCTTCGAGTGCAAAGGCAGAAGGAAGCTTGACTGCAAGACCTACCAGTCGAGCAGGGACGAAAGTCGGCCTTAGTGATCCGACGGTGCCAAGTGGAAGGGCCGTCGCTCAACGGATAAAAGTTACTCTAGGGATAACAGGCTGATCTTCCCCAAGAGTTCACATCGACGGGAAGGTTTGGCACCTCGATGTCGGCTCTTCGCCACCTGGGGCGGTAGTACGTCCCAAGGGTTGGGCTGTTCGCCCATTAAAGCGGTACGTGAGCTGGGTTCAGAACGTCGTGAGACAGTTCGGTCCATATCCGGTGCGGGCGCTAGAGCATTGAGGGGGCCTTTCCCTAGTACGAGAGGACCGGGAAGGACGCACCTCTGGTGTACCAGTTGTCGTGCCCACGGTAAACGCTGGGTAGCCAAGTGCGGAGCGGATAACTGCTGAAGGCATCTAAGTAGGAAGCCCACCCCAGGATGAGTGCTCTCCTACTCGTACTTACTCGAGAGGCTTTGGACGCGTGAAAGAAGGAGTCGGGGCGACAATAATCCTTTAGCGTTCCCGCGGAACGCAACAGAAGTCTCCGATTTGAGAAGCTCGAGCCCGAGGTAAGGTCACGGCAAGACGAGCCGTTTATTATCGCGATAGGTGCTAAGTGGAGGTGCAGTAATGTATGCAGCTGAGGCATCCTAACAGACCGATAGGTTTGAACTTTGTTCCTGCAAAACTTGATCAAATAGATCAGGCAATACCACCTAGTATTTGGTTGTGTGACAGCAAGCATATTAATTTTAATTTATGGGTCTGAAGTAAAATTCTGTACCTCTTCTTTCTCTATCCTTTGGATAGAGGAAGAATCCTGGCGGGTCAGGATATTTTTTGGAAAGTGCATCCCTACTTTTGGTGTGTCTTCCGGACTGGAGTCGCAGACTCAAACTGATGAGTTCTTCCCCATTCTATGCGTATTCCCTTTCAAGGGTTGATATTCTGGTGTCCCAGGCGTAGAGGAACCACACCGATCCATCTCGAACTTGGTGGTGAAACTCTACTGCGGTAACAATACTGCAGGGGGGGCCCTGCGGAAAAATAGCTCGACGCCAGGATAAAAAAAAAAAGAAAGGCCTTTCATTTTCTCATCGTAGGGTTCATCTCTATCCGGAACTCCATTCTATTCTATATAGCACATCCTTTCAATCTTTTCTCAGTGAGGAAAGAATATCGGTGAATGGGGGGGAATCTTGGGCTTACGAGTATTTACCAATAACCTCCAGAATAGAGAGATGGAAGGAAAGAGAGTGGGTTGGTTCCAGTCCAGTCTATTTCAGTGAATCCTGAAACGGATTCAGTGGGGTCGGGGCCTGTAGCTCAGGGGATTAGAGCACGTGGCTACGAACCACGGTGTCGGGGGTTCGAATCCCTCCTCGCCCGCAATCAATCATCCCCAGATGAAATATCCCCCCTTCTATTTTGGGGTCTTGTATTTTGTCTCGGGAGGAGTCGGCCTGTAATTTTGGGAGCTACACTGAAGATAGTTACCGAGGAGATGAGGGAATTTTATTCATCCATTGCTCGGATGAGTCACTAATTCATTATTCTATGAGTTGGAATGGAAACTACAAGTATCTGGTTAGGGGTATCTAAGCCAGATACTTGGCTTATGATTGGGATTTCGAGTCCCAATCGTAGGATTTTCAGTCCTATGGATTGGATAGGATTTTCAGTCCTATGGATTGGATAGGATTTTCAGTCCTATGAATTGAATAGGATTTTCAGTCCTATGAATTGGATAGGATTTTCAGTCCCAAACACACAACTACTAAAATTTACGGCTCATTTCATTTACGTCTAAATCTCCGATACGTTCACACCTCAGTCGTTCTTTTTGTTTTCATTCTATTTCTTCTTTCTCTTCTGTATCTGTAAGAAAAACTATTCCTTGAGTTTCGGGTCTCGCTCCAGTCATTTCGGATGTTAGGATTTACTGTCCCAGTCTTGGTTTGGAAGGGGAATAAGGAGAAAAGGTGGGACTTACCGCCTCAGATATCTCTGCACTAGGACCCACTCGTCTCTCGAGTGGAAGAGACAGTTCCAGTGCTACTGCACTCGAGAAGGCAAGCATGGAGATCGACCAAGTCAAAATTTTGAGTTCCATTGGTGAGAATGGAGAAGTCGATAGACTTCTTCCAGAAATGCGATACCTCTGGACGCCTCGCGTAGGATTTGAACCTCTACGCGGTGCTAGATTTCGAGTCTGGTATGCCTACCCTTCCTTCGAAGCACGTAGACACGGTGGAGTTACGCTTACCACTTCAATTATACGGGTATATCTATATGCTTGTCAACTGCTGAACCGAATTTTATTCTCTTTCTCACCAAATTTACTAAATTTTATTCTCTTTCTCACCAAATTTACTAACTGTGAGACTCCACTCGGGCCAGGTTTAGACGAGGCCCCCGGACCTTTTTCGTTACTCACTTTTTCTCCATGCAGTGGTAGGGTTCCACTTCATACCGGCGATGGCCGAGGGTTCGAATCGGTTCCCGCCCACAATCAATCATCCCTGAGGGGGTGGTTGATTCCCTCTTCCTACAGAGAATTTTTTTTCTCAGTATCAATCAAATAATATCATATGAAGATACAAGAAAGGGAGGCATTCTCCTTCCGCCTAAATACTTAGATATAGCAGCGTGGGTTGTCGCTGCCCAACTCCAGCTGTGCATTGCGCGGAAATACTTATATCCCCTCCGGAATAGACAAGTGATCATTTTCCTAGCAAGTGATTCCGGGTGCGAAAAAGCAAATACAAGCTAGATAGGAGAATGTCAGGATCAATTACCGAAGAAGATATAACTATTTCATAAGTTACAGAGACAGACTAATTGGGATAGCAGAAGCAAAACCGGCTTTTAAGAAAAATCGCTCGAAAAAAAAGAGTTCGCGTCACAATTCGAAGTGAGTCTAGAATAAAGTATTCCGTGTGATCCCGATAATGGGATCTATTAATATACCCGATAGGATTGATGCTAGTGCACGAATGATCATAGCTATTTCAATAGAACTTTTTGAAATTGATGGAGAAACTAATGAATTTTGTATATAAGTTGTGGATGCATCGCTCCTCCCATTCTTCCCAGTGAACATTAATTTAATTATTTTGAGATAATAGTAGATAGAGATGACACTTGTGATGAGCGCTACCAGAACTGATGGGTACAAACCAGCCCTCCATCCATGCCAAAAGAGATAGAGTTTACCGAAAAAACCGGATGGTGGAGGGATACCCCCTAAGGATGGTGAACATAAAACCGGAGAGAGTGTTAGAACAGGATCCTTCATGTATAATCCCGCGTAATCCCTAATATTATCAGTTCCGGTTCGTAAGCCAAATGAGGTGGTACGAGCAAAAGTTCCCAGTTCATGAGGACAACTTTGTTGAAATCTACCCATAATAAAGATCTCGTAAAAATTTTGATTTGACACGGTTTGGACTATGTAGT
>Seq3 [organism=Hymenasplenium cheilosorum] voucher chang994 chloroplast, complete genome
[truncated: 3,037,606 more chars]
